# Supplementary material for: Detection of germline variants in human population chronically exposed to high level natural background radiation in Kerala coast
Source: Genes Environ. 2026 Feb 27;48:5. doi: 10.1186/s41021-026-00352-4 (PMC12958757; doi:10.1186/s41021-026-00352-4)
Supplement: Supplementary file 2 — Supplementary Material 2 [file 41021_2026_352_MOESM2_ESM.xlsx]

## Sheet: Reactome analysis_HLNRA
Pathway identifier	Pathway name	#Entities found	#Entities total	Entities ratio	Entities pValue	Entities FDR	#Reactions found	#Reactions total	Reactions ratio	Species identifier	Species name	Submitted entities found	Mapped entities	Found reaction identifiers
R-HSA-162582	Signal Transduction	155	3028	0.199565	1	1	705	2534	0.178501	9606	Homo sapiens	CYFIP1;FAM13A;IHH;FGF5;PREX2;DOCK10;ARHGAP42;TBK1;SLK;ARHGAP40;GNPTAB;CDH1;POFUT1;LEPR;VPS35;KNTC1;RAG1;DYNC2H1;PDHX;LIG1;RALGAPA1;PRKCB;HGF;ATP1B4;CYBA;DOK1;SGO2;TEP1;ZW10;DGKI;SEL1L;RHOBTB3;FOXO6;CSF2RB;STK4;KALRN;RASGRP4;NUP160;STK3;ARHGAP22;SPTA1;TBXA2R;GALR1;ST3GAL4;PIP5K1A;DVL3;NCKAP1L;MARK3;PAG1;ABCA1;ANKRD26;EGR4;KLHL21;GDF2;CGN;PRG3;PHC3;ARHGAP24;TNFRSF10D;BCL9;DLG1;COL1A2;DLG2;NMS;PTPRA…		R-HSA-9701524;R-HSA-5654614;R-HSA-5654615;R-HSA-114688;R-HSA-5654612;R-HSA-3858489;R-HSA-3858495;R-HSA-5668947;R-HSA-5654608;R-HSA-380930;R-HSA-5654622;R-HSA-3858482;R-HSA-5654623;R-HSA-5654620;R-HSA-3858480;R-HSA-392206;R-HSA-8981637;R-HSA-5654618;R-HSA-445448;R-HSA-380949;R-HSA-3858475;R-HSA-9014424;R-HSA-392212;R-HSA-5654596;R-HSA-5654597;R-HSA-5654594;R-HSA-2028555;R-HSA-9021596;R-HSA-5654592…
R-HSA-168256	Immune System	136	2624	0.172939	0.999998	0.999998	418	1659	0.116864	9606	Homo sapiens	CNTFR;CYFIP1;MRE11;F13A1;SLA2;FBXO22;IFIT3;TBK1;HERC2;CDH1;ANPEP;TOM1;PIEZO1;CPNE3;KIFAP3;PRSS3;TRIM21;RAG1;PRKCB;HGF;CYBA;ATAD3A;TRAIP;DOK1;TEP1;SPNS1;MASP2;ALPK1;CARD11;NUP205;CPB2;CUL7;UBR4;IL20RB;CSF2RB;UBR2;TXN;PLA2G6;RASGRP4;NUP160;FBXO41;C2;SOCS2;NCKAP1L;KLRC1;IGKV3-11;PAG1;ATP8B4;VCAM1;MUC19;NFATC3;KLHL21;DNAJC13;PRG3;FBXO32;IGF2R;TREML1;BPIFB2;COL1A2;HNRNPF;LCN2;UBE2O;TAB2;MUC20;ITGB2;SL…		R-HSA-688137;R-HSA-936960;R-HSA-8863895;R-HSA-936991;R-HSA-913424;R-HSA-913451;R-HSA-937022;R-HSA-6800426;R-HSA-6800434;R-HSA-2530429;R-HSA-983147;R-HSA-983140;R-HSA-937059;R-HSA-937079;R-HSA-983158;R-HSA-983157;R-HSA-983156;R-HSA-937075;R-HSA-983152;R-HSA-9606162;R-HSA-9606163;R-HSA-912527;R-HSA-8852481;R-HSA-2855077;R-HSA-9606151;R-HSA-8852509;R-HSA-2197690;R-HSA-9606159;R-HSA-6788346;R-HSA-285…
R-HSA-74160	Gene expression (Transcription)	111	1917	0.126343	0.996854	0.996854	269	1090	0.0767822	9606	Homo sapiens	PIWIL4;ZNF493;MRE11;AKAP8L;IHH;EHMT1;SLC2A3;GLI2;RPTOR;ZNF729;ZNF805;SIN3B;CDH1;ZNF528;SAP130;DNMT3B;MTERF1;ZNF445;ZNF320;SREBF1;ZNF484;SMARCC1;PRKCB;ZNF282;RMI1;ELAC2;AXIN1;ARNT;ATP1B4;TET1;THOC3;ARID1A;SIRT1;ZNF91;TFDP1;NCOR1;RBL1;MSH2;TEP1;ZNF517;ZNF558;ZNF710;BDP1;ZNF430;NUP205;PRKAA1;CPB2;RRN3;ZNF471;ZNF195;KMT2B;FOXO6;GATA4;TXN;KRBA1;GATA1;SUPT6H;NUP160;E2F2;ZNF268;ATRIP;ZKSCAN1;ZNF782;TBX1…		R-HSA-8936584;R-HSA-5334097;R-HSA-8937097;R-HSA-427527;R-HSA-6805103;R-HSA-9623192;R-HSA-5601883;R-HSA-433672;R-HSA-427528;R-HSA-8956568;R-HSA-8937113;R-HSA-9623168;R-HSA-112149;R-HSA-8937118;R-HSA-5615682;R-HSA-112150;R-HSA-5220952;R-HSA-112153;R-HSA-112152;R-HSA-112155;R-HSA-73757;R-HSA-112156;R-HSA-73758;R-HSA-8936599;R-HSA-8869543;R-HSA-6799431;R-HSA-8936616;R-HSA-8869542;R-HSA-9821366;R-HSA-…
R-HSA-1430728	Metabolism	106	3644	0.240163	1	1	272	2268	0.159763	9606	Homo sapiens	GLP1R;GBE1;XYLT1;SLC2A3;PKD1;HK3;FBL;SPTLC2;SIN3B;ME1;PGM2;PIEZO1;CPNE3;MMUT;HMGCS2;UGT2A1;ENPP3;PRSS3;PGM1;XYLB;TPTE2;ACAD8;CHST9;SREBF1;PDHX;ABCC1;ENTPD2;HGD;ABCC8;AKR1A1;ARNT;CYP39A1;DCTD;HADHA;NCOR1;TEP1;MTF1;JMJD7-PLA2G4B;PCCB;PLBD1;AHRR;IDO2;PLCB1;VAC14;NUP205;ASAH2;ADH1B;PON2;ETFDH;SLC3A2;TXN;PLA2G6;ADH7;FUT2;GDPD5;ACACB;NUP160;GNAI1;RIDA;INPP5A;ST3GAL4;UGT1A4;PIP5K1A;BPNT1;GPC4;B4GALNT2;R…		R-HSA-1655833;R-HSA-1482775;R-HSA-1655832;R-HSA-1655835;R-HSA-8982667;R-HSA-1655834;R-HSA-1655837;R-HSA-1482771;R-HSA-1655836;R-HSA-1655839;R-HSA-1655825;R-HSA-77321;R-HSA-1655824;R-HSA-1655827;R-HSA-1655826;R-HSA-9728664;R-HSA-1482778;R-HSA-1655828;R-HSA-1655831;R-HSA-1655830;R-HSA-77329;R-HSA-1368065;R-HSA-1655823;R-HSA-8851089;R-HSA-2022919;R-HSA-71707;R-HSA-77340;R-HSA-5661256;R-HSA-199203;R-…
R-HSA-73857	RNA Polymerase II Transcription	97	1728	0.113887	0.998084	0.998084	214	945	0.066568	9606	Homo sapiens	ZNF493;MRE11;IHH;EHMT1;SLC2A3;GLI2;RPTOR;ZNF729;ZNF805;SIN3B;CDH1;ZNF528;ZNF445;ZNF320;SREBF1;ZNF484;SMARCC1;PRKCB;ZNF282;RMI1;AXIN1;ARNT;ATP1B4;THOC3;ARID1A;SIRT1;ZNF91;TFDP1;NCOR1;RBL1;MSH2;TEP1;ZNF517;ZNF558;ZNF710;ZNF430;CPB2;PRKAA1;ZNF471;ZNF195;KMT2B;FOXO6;GATA4;TXN;KRBA1;SUPT6H;GATA1;E2F2;ZNF268;ATRIP;ZKSCAN1;ZNF782;TBX1;TFAP2B;NPM1;ZFHX3;TAF15;ZNF804B;FANCC;PRG3;FBXO32;HIPK1;PHC3;TNFRSF10…		R-HSA-8936584;R-HSA-8937097;R-HSA-6805103;R-HSA-9623192;R-HSA-8956568;R-HSA-8937113;R-HSA-9623168;R-HSA-8937118;R-HSA-8936599;R-HSA-8869543;R-HSA-6799431;R-HSA-8936616;R-HSA-8869542;R-HSA-9613494;R-HSA-8936621;R-HSA-8936608;R-HSA-8869549;R-HSA-9613497;R-HSA-3341343;R-HSA-8869558;R-HSA-9615015;R-HSA-380979;R-HSA-8878257;R-HSA-8869566;R-HSA-9007283;R-HSA-8932020;R-HSA-8936628;R-HSA-8878266;R-HSA-96…
R-HSA-1643685	Disease	97	2528	0.166612	1	1	356	1787	0.125881	9606	Homo sapiens	ALK;SEMA5B;CYFIP1;PATJ;MRE11;GBE1;IHH;ZDHHC8;ABCA12;SLC4A4;ADAMTSL1;FGF5;TBK1;CDH1;CHMP1A;DNMT3B;PIEZO1;MMUT;SLC12A6;PGM1;SLC6A18;ALG6;LIG1;KSR1;RMI1;ABCC8;SLC34A1;HGF;ANO8;AXIN1;CYBA;IL17RA;TFDP1;NCOR1;MSH2;TEP1;PCCB;AKAP9;BIRC6;MASP2;TLR6;SLC25A5;SLC24A1;NUP205;CPB2;DCTN1;SEL1L;FOXO6;SLC3A2;CSF2RB;ZC3HAV1;TXN;ADAMTS10;NUP160;THSD4;GNAI1;CYTH2;ST3GAL4;UGT1A4;DVL3;E2F2;NCKAP1L;GPC4;IGKV3-11;ATRIP…		R-HSA-2023455;R-HSA-180736;R-HSA-2023451;R-HSA-9715356;R-HSA-9715357;R-HSA-3656254;R-HSA-4724291;R-HSA-9715355;R-HSA-5604954;R-HSA-1220610;R-HSA-5339713;R-HSA-1220611;R-HSA-9673346;R-HSA-5096537;R-HSA-5688899;R-HSA-1220612;R-HSA-9694341;R-HSA-1220613;R-HSA-5096532;R-HSA-5602383;R-HSA-5688397;R-HSA-1169421;R-HSA-9697423;R-HSA-9613490;R-HSA-5659764;R-HSA-9613498;R-HSA-5387386;R-HSA-9699007;R-HSA-96…
R-HSA-212436	Generic Transcription Pathway	93	1586	0.104528	0.990377	0.990377	180	884	0.0622711	9606	Homo sapiens	ZNF493;MRE11;IHH;EHMT1;SLC2A3;GLI2;RPTOR;ZNF729;ZNF805;SIN3B;CDH1;ZNF528;ZNF445;ZNF320;SREBF1;ZNF484;SMARCC1;PRKCB;ZNF282;RMI1;AXIN1;ARNT;ATP1B4;ARID1A;SIRT1;ZNF91;TFDP1;NCOR1;RBL1;MSH2;TEP1;ZNF517;ZNF558;ZNF710;ZNF430;PRKAA1;ZNF471;ZNF195;KMT2B;FOXO6;GATA4;TXN;KRBA1;GATA1;E2F2;ZNF268;ATRIP;ZKSCAN1;ZNF782;TBX1;TFAP2B;NPM1;ZFHX3;TAF15;ZNF804B;FANCC;PRG3;FBXO32;HIPK1;PHC3;TNFRSF10D;ZNF33B;TPX2;ITCH…		R-HSA-8936584;R-HSA-8937097;R-HSA-9007496;R-HSA-6805103;R-HSA-9623192;R-HSA-3790130;R-HSA-8956568;R-HSA-8937113;R-HSA-9623168;R-HSA-9007514;R-HSA-3234084;R-HSA-8937118;R-HSA-6806394;R-HSA-8936599;R-HSA-8869543;R-HSA-6799431;R-HSA-8936616;R-HSA-8869542;R-HSA-8936621;R-HSA-8936608;R-HSA-8869549;R-HSA-9007522;R-HSA-3341343;R-HSA-8869558;R-HSA-9007546;R-HSA-9615015;R-HSA-8864690;R-HSA-380979;R-HSA-89…
R-HSA-392499	Metabolism of proteins	90	2214	0.145917	1	1	157	812	0.0571992	9606	Homo sapiens	SEMA5B;MIA2;LAMC1;PIGW;FBXO22;MYSM1;ADAMTSL1;HERC2;ANPEP;DNMT3B;TECTB;DDX17;MRPS28;SHPRH;ALG6;SLC34A1;ANO8;AXIN1;PEX2;ANK3;ARFGAP3;MRPS6;TMEM170A;LRRC41;F5;DDB1;DOK1;LARS2;MRPS9;TEP1;ENAM;EXOC4;SAG;AMTN;RAB38;MATN3;NUP205;CPB2;CUL7;DCTN1;SERPINC1;SEL1L;RTF2;FOXK1;CSF2RB;GATA4;PTH2;TXN;FBXO41;ADAMTS10;NUP160;THSD4;SPTA1;SOCS2;DCAF17;ATXN7;RAB23;ST3GAL4;CLSPN;B4GALNT2;MUC4;RANBP2;GALNT7;TFAP2B;BCHE…		R-HSA-8956040;R-HSA-5686359;R-HSA-8956045;R-HSA-913675;R-HSA-9023617;R-HSA-5689950;R-HSA-159752;R-HSA-8955289;R-HSA-975903;R-HSA-159761;R-HSA-8943003;R-HSA-4086059;R-HSA-8855954;R-HSA-3234084;R-HSA-4655440;R-HSA-8943007;R-HSA-2028294;R-HSA-4570463;R-HSA-8956050;R-HSA-8955285;R-HSA-381466;R-HSA-3640872;R-HSA-5683831;R-HSA-6807877;R-HSA-5676917;R-HSA-6807875;R-HSA-5683836;R-HSA-3927824;R-HSA-380200…
R-HSA-597592	Post-translational protein modification	71	1607	0.105912	0.999999	0.999999	119	538	0.037898	9606	Homo sapiens	SEMA5B;MIA2;LAMC1;PIGW;FBXO22;MYSM1;ADAMTSL1;HERC2;DNMT3B;TECTB;DDX17;SHPRH;ALG6;ANO8;AXIN1;PEX2;ANK3;ARFGAP3;LRRC41;F5;DDB1;DOK1;TEP1;ENAM;SAG;AMTN;RAB38;MATN3;NUP205;CUL7;DCTN1;SERPINC1;SEL1L;RTF2;FOXK1;PTH2;FBXO41;ADAMTS10;NUP160;THSD4;SPTA1;SOCS2;DCAF17;ATXN7;RAB23;ST3GAL4;CLSPN;B4GALNT2;MUC4;RANBP2;GALNT7;TFAP2B;NPM1;SEC24B;MUC19;KLHL21;INO80;MUC5B;FBXO32;PHC3;CP;MKLN1;BPIFB2;GGCX;FCSK;MGAT4…		R-HSA-8956040;R-HSA-8956045;R-HSA-913675;R-HSA-5689950;R-HSA-159752;R-HSA-8955289;R-HSA-975903;R-HSA-159761;R-HSA-8943003;R-HSA-4086059;R-HSA-8855954;R-HSA-3234084;R-HSA-4655440;R-HSA-8943007;R-HSA-4570463;R-HSA-8956050;R-HSA-8955285;R-HSA-3640872;R-HSA-6807877;R-HSA-6807875;R-HSA-3927824;R-HSA-159795;R-HSA-3000348;R-HSA-4570493;R-HSA-981814;R-HSA-159803;R-HSA-5696872;R-HSA-981809;R-HSA-5694487;R…
R-HSA-1266738	Developmental Biology	62	1313	0.0865353	0.999949	0.999949	114	607	0.0427585	9606	Homo sapiens	IHH;TCHH;LAMC1;KRT20;CDH1;BOC;PRX;KRT25;LIPK;SREBF1;ADGRV1;TRPC4;TRPC1;KRT2;PAX4;ANK3;KRT76;KRT74;DOK1;TFDP1;NCOR1;DPPA4;DSG1;SCN4A;CDH15;ARHGEF7;SHANK3;DSC3;CSTA;GATA4;STK4;KALRN;SPTA1;KRT33B;CYTH2;CLTCL1;SLIT1;KRTAP12-1;FARP2;KLHL21;KLK13;MYO9B;UPF3A;DLG1;PTPRA;COL5A3;PLXNB3;CNTN2;HOXD4		R-HSA-9759892;R-HSA-6806629;R-HSA-3928633;R-HSA-9618582;R-HSA-9618586;R-HSA-3928625;R-HSA-3928631;R-HSA-3928617;R-HSA-8942224;R-HSA-9759882;R-HSA-9634445;R-HSA-3928612;R-HSA-6805573;R-HSA-9759920;R-HSA-9614778;R-HSA-392751;R-HSA-1183032;R-HSA-376117;R-HSA-6806613;R-HSA-376119;R-HSA-6806610;R-HSA-399933;R-HSA-376121;R-HSA-6814298;R-HSA-622390;R-HSA-9619666;R-HSA-399942;R-HSA-9619667;R-HSA-5617431;…
R-HSA-9709957	Sensory Perception	61	1262	0.0831741	0.999859	0.999859	28	143	0.0100733	9606	Homo sapiens	SLC24A1;OR2G6;OR9K2;RTP2;OR6C65;PCDH15;TRIOBP;OTOG;GPC4;BSN;OR4D6;OR10K1;GRXCR2;GSN;OR6C76;OR5AS1;OR52E2;OR13G1;OR5L2;CIDEA;OR5P2;OR52K2;OR1L1;OR5T3;OR52M1;TMC2;OR10A7;OR4X2;OR4K15;KCNMA1;SAG;OR56A4;OR3A2;OR4C3;OR6C1;OR56A1;CNGB1		R-HSA-9752980;R-HSA-74947;R-HSA-9662096;R-HSA-9712208;R-HSA-9752977;R-HSA-74948;R-HSA-2581474;R-HSA-9712210;R-HSA-2404131;R-HSA-3229181;R-HSA-2423785;R-HSA-9663363;R-HSA-9712199;R-HSA-2514867;R-HSA-2581488;R-HSA-2514865;R-HSA-2485180;R-HSA-9712201;R-HSA-2632521;R-HSA-9752950;R-HSA-9667761;R-HSA-9752951;R-HSA-9659380;R-HSA-9712190;R-HSA-2514891;R-HSA-74031;R-HSA-2429643;R-HSA-9667809
R-HSA-168249	Innate Immune System	60	1340	0.0883148	0.999992	0.999992	214	725	0.0510707	9606	Homo sapiens	CYFIP1;MRE11;ITGB2;SLC2A3;C8A;HK3;TBK1;ANPEP;TOM1;PGM2;PIEZO1;CPNE3;PRSS3;CEP290;TRIM21;PGM1;CYBA;IRAK3;TMC6;ATAD3A;DOK1;DSG1;MASP2;TLR6;ALPK1;CARD11;TRIM56;CPB2;UBR4;PRCP;TXN;PLA2G6;RASGRP4;C2;NCKAP1L;KLRC1;IGKV3-11;MUC4;ATP8B4;TMEM30A;GSN;MUC19;NFATC3;DNAJC13;MYO9B;PRG3;MUC5B;IGF2R;ITCH;BPIFB2;POLR3B;CR1L;CFHR3;LCN2;CFHR5;TAB2;MNDA;MUC20;VPS35L		R-HSA-688137;R-HSA-936960;R-HSA-981535;R-HSA-936991;R-HSA-177690;R-HSA-177692;R-HSA-9705137;R-HSA-9705145;R-HSA-937022;R-HSA-173626;R-HSA-173631;R-HSA-173636;R-HSA-6800426;R-HSA-9013979;R-HSA-9013978;R-HSA-6800434;R-HSA-2530429;R-HSA-9013986;R-HSA-937059;R-HSA-173680;R-HSA-937079;R-HSA-981621;R-HSA-937075;R-HSA-2424484;R-HSA-2424486;R-HSA-2424487;R-HSA-2424480;R-HSA-8852481;R-HSA-2424482;R-HSA-28…
R-HSA-556833	Metabolism of lipids	55	1446	0.0953009	1	1	140	965	0.0679769	9606	Homo sapiens	VAC14;ASAH2;PON2;PLA2G6;GDPD5;ACACB;PKD1;SPTLC2;SIN3B;ME1;PIP5K1A;CPNE3;MMUT;HMGCS2;ABCA1;TPTE2;SREBF1;BCHE;SEC24B;ABCC1;CIDEA;DDHD2;ARNT;CYP4F11;TECRL;PTPN13;PDP1;CYP39A1;HADHA;NCOR1;GPAM;TEP1;FASN;AKR1B15;MTF1;JMJD7-PLA2G4B;ALB;PCCB;CYP1A1;ESYT3;PLBD1;AHRR;PI4KB;CRAT		R-HSA-2426149;R-HSA-1655833;R-HSA-1482775;R-HSA-2426148;R-HSA-1655832;R-HSA-2426151;R-HSA-1655835;R-HSA-1655834;R-HSA-2426150;R-HSA-1655837;R-HSA-1482771;R-HSA-2426144;R-HSA-1655836;R-HSA-2426147;R-HSA-1655839;R-HSA-2426146;R-HSA-1655825;R-HSA-77321;R-HSA-2426157;R-HSA-2426156;R-HSA-1655824;R-HSA-400143;R-HSA-1655827;R-HSA-1655826;R-HSA-2426158;R-HSA-2426153;R-HSA-1482778;R-HSA-2426152;R-HSA-1655…
R-HSA-382551	Transport of small molecules	52	969	0.0638634	0.992933	0.992933	63	454	0.0319808	9606	Homo sapiens	MRS2;SLC2A3;ZDHHC8;SLC4A3;ABCA12;SLC4A4;BEST3;ABCC11;ABCC12;SLC2A8;CLIC2;SLC12A6;SLC13A1;ABCC1;SLC6A18;TRPC4;SLC34A1;TRPC1;ANO8;TRDN;SLC25A5;RHCG;ABCG4;SLC24A1;SLC22A6;ATP10D;MTTP;SEL1L;ATP10B;SLC3A2;ADD3;CLCN1;TRPM1;SLC17A1;ATP9B;TRPM6;ABCA1;SLC12A3;ATP8B4;SLC12A4;TRPA1;ABCA3;CP;SLC6A5;CLCN7;SLC4A9;MYO5B;ALB;LCN2		R-HSA-2744361;R-HSA-947591;R-HSA-425482;R-HSA-376200;R-HSA-425483;R-HSA-917891;R-HSA-163215;R-HSA-2744228;R-HSA-427656;R-HSA-216723;R-HSA-379415;R-HSA-216727;R-HSA-378513;R-HSA-426130;R-HSA-5229273;R-HSA-174741;R-HSA-561041;R-HSA-9725706;R-HSA-8866329;R-HSA-9737780;R-HSA-429094;R-HSA-379426;R-HSA-9701055;R-HSA-426155;R-HSA-8981564;R-HSA-216757;R-HSA-5226999;R-HSA-8981553;R-HSA-352191;R-HSA-568228…
R-HSA-9716542	Signaling by Rho GTPases, Miro GTPases and RHOBTB3	51	724	0.0477163	0.621046	0.850214	75	212	0.0149338	9606	Homo sapiens	CYFIP1;FAM13A;SH3RF1;PREX2;DOCK10;AKAP13;ARHGAP42;SLK;ARHGAP40;CDH1;TAGAP;KNTC1;PPP1R12A;RALGAPA1;PRKCB;CYBA;GMIP;ARFGAP3;CKAP5;LRRC41;CIT;ZAP70;SGO2;ZW10;DSG1;ARHGEF7;RHOBTB3;ADD3;STK4;KALRN;NUP160;ARHGAP22;FGD4;KIAA0355;DVL3;PTK2B;NCKAP1L;RBBP6;RANBP2;FARP2;FARP1;ANKRD26;KIDINS220;WWP2;MYO9B;SEMA4F;PTPN13;ARHGAP24;CENPF;FILIP1		R-HSA-9706390;R-HSA-2029469;R-HSA-3858489;R-HSA-2029466;R-HSA-3858495;R-HSA-5668947;R-HSA-5666129;R-HSA-2029465;R-HSA-9018766;R-HSA-5671772;R-HSA-9706399;R-HSA-8981637;R-HSA-9706393;R-HSA-419083;R-HSA-9018758;R-HSA-9013145;R-HSA-9013144;R-HSA-9014296;R-HSA-9014424;R-HSA-9018778;R-HSA-9013023;R-HSA-9013022;R-HSA-9013009;R-HSA-9696266;R-HSA-2197690;R-HSA-9696271;R-HSA-9693198;R-HSA-9014295;R-HSA-90…
R-HSA-194315	Signaling by Rho GTPases	49	708	0.0466618	0.667193	0.850214	72	203	0.0142998	9606	Homo sapiens	CYFIP1;FAM13A;ADD3;STK4;KALRN;SH3RF1;NUP160;PREX2;DOCK10;ARHGAP22;AKAP13;FGD4;ARHGAP42;SLK;ARHGAP40;KIAA0355;CDH1;TAGAP;DVL3;PTK2B;KNTC1;NCKAP1L;RBBP6;RANBP2;FARP2;FARP1;ANKRD26;PPP1R12A;RALGAPA1;PRKCB;KIDINS220;WWP2;CYBA;MYO9B;SEMA4F;PTPN13;GMIP;ARFGAP3;CKAP5;ARHGAP24;CIT;ZAP70;SGO2;CENPF;ZW10;DSG1;FILIP1;ARHGEF7		R-HSA-2029469;R-HSA-3858489;R-HSA-2029466;R-HSA-3858495;R-HSA-5668947;R-HSA-5666129;R-HSA-2029465;R-HSA-9018766;R-HSA-5671772;R-HSA-8981637;R-HSA-419083;R-HSA-9018758;R-HSA-9013145;R-HSA-9013144;R-HSA-9014296;R-HSA-9014424;R-HSA-9018778;R-HSA-9013023;R-HSA-9013022;R-HSA-9013009;R-HSA-9696266;R-HSA-2197690;R-HSA-9696271;R-HSA-9693198;R-HSA-9014295;R-HSA-9013143;R-HSA-9014294;R-HSA-9696268;R-HSA-90…
R-HSA-1280215	Cytokine Signaling in Immune system	49	1036	0.0682792	0.999689	0.999689	114	740	0.0521274	9606	Homo sapiens	OPRD1;CNTFR;LAMA5;NUP205;ITGB2;F13A1;IL20RB;CSF2RB;SLA2;NUP160;IFIT3;SOCS2;IFNL2;TBK1;PTK2B;TRIM21;IFNL3;RAG1;IL12RB2;HLA-DPA1;RANBP2;PTPN18;VCAM1;HGF;IRAK3;PTPN13;IL17RA;COL1A2;HNRNPF;IL3RA;LCN2;SAG;TAB2;ALPK1;BDP1		R-HSA-6785895;R-HSA-727819;R-HSA-8950415;R-HSA-447246;R-HSA-914182;R-HSA-8950405;R-HSA-8987012;R-HSA-8987015;R-HSA-8987270;R-HSA-447252;R-HSA-9758604;R-HSA-8982163;R-HSA-8982162;R-HSA-450074;R-HSA-8982165;R-HSA-913424;R-HSA-8950423;R-HSA-6783556;R-HSA-508451;R-HSA-8983983;R-HSA-913451;R-HSA-450337;R-HSA-879909;R-HSA-8865711;R-HSA-1031716;R-HSA-879910;R-HSA-450346;R-HSA-879907;R-HSA-1031713;R-HSA-…
R-HSA-381753	Olfactory Signaling Pathway	48	887	0.0584591	0.988966	0.988966	9	13	0.000915751	9606	Homo sapiens	OR2G6;OR9K2;RTP2;OR6C65;OR4D6;OR10K1;OR6C76;OR5AS1;OR52E2;OR13G1;OR5L2;CIDEA;OR5P2;OR52K2;OR1L1;OR5T3;OR52M1;OR10A7;OR4X2;OR4K15;OR56A4;OR3A2;OR4C3;OR6C1;OR56A1;CNGB1		R-HSA-9752980;R-HSA-9752950;R-HSA-9712199;R-HSA-9752951;R-HSA-9712208;R-HSA-9752977;R-HSA-9712210;R-HSA-9712190;R-HSA-9712201
R-HSA-1280218	Adaptive Immune System	48	933	0.0614908	0.99647	0.99647	96	265	0.0186672	9606	Homo sapiens	CUL7;DCTN1;ITGB2;UBR4;UBR2;FBXO22;SH3RF1;FBXO41;KIF15;HLA-DMA;HERC2;CDH1;TOM1;RBBP6;KLRC1;IGKV3-11;KIFAP3;TRIM21;PAG1;HLA-DPA1;SEC24B;VCAM1;DTX3L;ERAP2;PRKCB;RNF25;TRPC1;KLHL21;NFATC3;CYBA;FBXO32;LRRC41;TRAIP;TREML1;ZAP70;ITCH;COL1A2;TEP1;SPNS1;SAG;UBE2O;TRIM36;TAB2;TLR6;ASB5;KBTBD8;CARD11		R-HSA-9606162;R-HSA-2130336;R-HSA-9606163;R-HSA-2025882;R-HSA-2130725;R-HSA-202245;R-HSA-202500;R-HSA-199050;R-HSA-2130731;R-HSA-202248;R-HSA-202510;R-HSA-983426;R-HSA-2130349;R-HSA-2130478;R-HSA-983425;R-HSA-9691421;R-HSA-983424;R-HSA-8863895;R-HSA-1168641;R-HSA-983709;R-HSA-983707;R-HSA-1168644;R-HSA-9606151;R-HSA-199062;R-HSA-2130486;R-HSA-5690702;R-HSA-983703;R-HSA-202394;R-HSA-5690701;R-HSA-…
R-HSA-9752946	Expression and translocation of olfactory receptors	47	813	0.053582	0.960265	0.960265	4	4	0.00028177	9606	Homo sapiens	OR2G6;OR9K2;RTP2;OR6C65;OR4D6;OR10K1;OR6C76;OR5AS1;OR52E2;OR13G1;OR5L2;CIDEA;OR5P2;OR52K2;OR1L1;OR5T3;OR52M1;OR10A7;OR4X2;OR4K15;OR56A4;OR3A2;OR4C3;OR6C1;OR56A1		R-HSA-9752980;R-HSA-9752950;R-HSA-9752951;R-HSA-9752977
R-HSA-1640170	Cell Cycle	42	733	0.0483095	0.957544	0.957544	179	451	0.0317695	9606	Homo sapiens	NUP205;MRE11;TUT7;NUMA1;TUBGCP2;DCTN1;CEP164;HJURP;NUP160;HERC2;CDH1;E2F2;KNTC1;CLSPN;CEP290;ATRIP;RANBP2;NPM1;CDK11A;PPP1R12A;LIG1;RMI1;PRKCB;HAUS6;CKAP5;WAPL;MZT2B;SGO2;TPX2;CENPF;RBL1;TFDP1;NME7;ZW10;AKAP9;TPP1;RAD9B;CC2D1B;ATR		R-HSA-69891;R-HSA-375302;R-HSA-8964492;R-HSA-8961934;R-HSA-8961678;R-HSA-8961920;R-HSA-8961665;R-HSA-8964482;R-HSA-174088;R-HSA-164617;R-HSA-2990880;R-HSA-164620;R-HSA-2990882;R-HSA-8961671;R-HSA-163090;R-HSA-8961688;R-HSA-8961946;R-HSA-174097;R-HSA-912408;R-HSA-2545203;R-HSA-163099;R-HSA-8853405;R-HSA-8964498;R-HSA-163096;R-HSA-174105;R-HSA-188191;R-HSA-8961961;R-HSA-380455;R-HSA-8964525;R-HSA-9…
R-HSA-8953897	Cellular responses to stimuli	42	1025	0.0675542	0.999992	0.999992	105	481	0.0338828	9606	Homo sapiens	ERO1A;CUL7;NUP205;MRE11;TUT7;DCTN1;EHMT1;TXN;NUP160;RPTOR;EXTL1;SIN3B;CDH1;KHSRP;ME1;EP400;E2F2;TRIM21;RANBP2;ABCC1;WDR59;DDX11;ARNT;CYBA;HSPA12B;PHC3;SIRT1;CREB3;TFDP1;NCOR1;MTF1;ALB;TPP1;DEPDC5;ATR		R-HSA-3790137;R-HSA-5660503;R-HSA-400143;R-HSA-3790130;R-HSA-3240765;R-HSA-3240766;R-HSA-3371554;R-HSA-3785768;R-HSA-1368069;R-HSA-1368065;R-HSA-9646468;R-HSA-3371567;R-HSA-3371537;R-HSA-5251955;R-HSA-1368119;R-HSA-5660530;R-HSA-9759154;R-HSA-5251959;R-HSA-5682044;R-HSA-3341343;R-HSA-5682020;R-HSA-5693540;R-HSA-5660514;R-HSA-5682018;R-HSA-5251942;R-HSA-5682026;R-HSA-1235035;R-HSA-1791058;R-HSA-50…
R-HSA-2262752	Cellular responses to stress	41	1007	0.0663679	0.999992	0.999992	101	450	0.0316991	9606	Homo sapiens	ERO1A;CUL7;NUP205;MRE11;TUT7;DCTN1;EHMT1;TXN;NUP160;RPTOR;EXTL1;SIN3B;CDH1;KHSRP;ME1;EP400;E2F2;TRIM21;RANBP2;ABCC1;WDR59;DDX11;ARNT;CYBA;HSPA12B;PHC3;SIRT1;CREB3;TFDP1;NCOR1;ALB;TPP1;DEPDC5;ATR		R-HSA-3790137;R-HSA-400143;R-HSA-3790130;R-HSA-3240765;R-HSA-3240766;R-HSA-3371554;R-HSA-3785768;R-HSA-1368069;R-HSA-1368065;R-HSA-9646468;R-HSA-3371567;R-HSA-3371537;R-HSA-5251955;R-HSA-1368119;R-HSA-9759154;R-HSA-5251959;R-HSA-5682044;R-HSA-3341343;R-HSA-5682020;R-HSA-5693540;R-HSA-5682018;R-HSA-5251942;R-HSA-5682026;R-HSA-1235035;R-HSA-1791058;R-HSA-5082369;R-HSA-5663258;R-HSA-9661405;R-HSA-12…
R-HSA-449147	Signaling by Interleukins	38	658	0.0433665	0.943691	0.943691	101	505	0.0355734	9606	Homo sapiens	OPRD1;CNTFR;LAMA5;ITGB2;F13A1;IL20RB;CSF2RB;SOCS2;IFNL2;TBK1;PTK2B;IFNL3;IL12RB2;RAG1;PTPN18;VCAM1;HGF;IRAK3;PTPN13;IL17RA;COL1A2;HNRNPF;IL3RA;LCN2;TAB2;ALPK1;BDP1		R-HSA-6785895;R-HSA-727819;R-HSA-8950415;R-HSA-447246;R-HSA-914182;R-HSA-8950405;R-HSA-8987012;R-HSA-8987015;R-HSA-8987270;R-HSA-447252;R-HSA-9758604;R-HSA-8982163;R-HSA-8982162;R-HSA-450074;R-HSA-8982165;R-HSA-913424;R-HSA-8950423;R-HSA-6783556;R-HSA-508451;R-HSA-8983983;R-HSA-913451;R-HSA-450337;R-HSA-879909;R-HSA-8865711;R-HSA-879910;R-HSA-450346;R-HSA-879907;R-HSA-879934;R-HSA-8983996;R-HSA-9…
R-HSA-9012999	RHO GTPase cycle	37	460	0.030317	0.296223	0.850214	37	91	0.00641026	9606	Homo sapiens	CYFIP1;FAM13A;ADD3;KALRN;SH3RF1;PREX2;ARHGAP22;DOCK10;AKAP13;FGD4;ARHGAP42;SLK;ARHGAP40;KIAA0355;TAGAP;PTK2B;RBBP6;NCKAP1L;FARP2;FARP1;ANKRD26;RALGAPA1;KIDINS220;WWP2;CYBA;MYO9B;SEMA4F;PTPN13;GMIP;ARFGAP3;ARHGAP24;CIT;ZAP70;DSG1;FILIP1;ARHGEF7		R-HSA-9018766;R-HSA-8981637;R-HSA-9018758;R-HSA-9013145;R-HSA-9013144;R-HSA-9693250;R-HSA-9014296;R-HSA-9014424;R-HSA-9018778;R-HSA-9693125;R-HSA-9013023;R-HSA-9013022;R-HSA-9013009;R-HSA-9696266;R-HSA-8980691;R-HSA-9696271;R-HSA-9693198;R-HSA-9014295;R-HSA-9013143;R-HSA-9014294;R-HSA-9696268;R-HSA-9013161;R-HSA-9018794;R-HSA-9014433;R-HSA-9013024;R-HSA-9017507;R-HSA-9013157;R-HSA-9013159;R-HSA-9…
R-HSA-5663205	Infectious disease	36	1445	0.095235	1	1	112	897	0.0631868	9606	Homo sapiens	CYFIP1;NUP205;CPB2;PATJ;ZDHHC8;TXN;GNAI1;NUP160;TBK1;CDH1;CHMP1A;ST3GAL4;DVL3;NCKAP1L;GPC4;IGKV3-11;RANBP2;SRPK2;SEC24B;NPM1;TAF15;LIG1;ANO8;CYBA;MYO9B;IL17RA;ITCH;NCOR1;MGAT4A;TAB2;MASP2;SLC25A5;ATR		R-HSA-180736;R-HSA-9664406;R-HSA-447246;R-HSA-9666458;R-HSA-5210947;R-HSA-5210944;R-HSA-9666435;R-HSA-9673346;R-HSA-9666433;R-HSA-8876948;R-HSA-9694341;R-HSA-9710988;R-HSA-9727886;R-HSA-9697423;R-HSA-9664397;R-HSA-9613490;R-HSA-9613498;R-HSA-9699007;R-HSA-9610942;R-HSA-167474;R-HSA-2130194;R-HSA-420661;R-HSA-167477;R-HSA-167484;R-HSA-9698988;R-HSA-8876993;R-HSA-9696980;R-HSA-8877003;R-HSA-5210909…
R-HSA-3700989	Transcriptional Regulation by TP53	32	484	0.0318988	0.737783	0.850214	34	259	0.0182446	9606	Homo sapiens	NPM1;PRKAA1;TAF15;MRE11;RMI1;EHMT1;FANCC;PRG3;TXN;HIPK1;TNFRSF10D;RPTOR;TPX2;TFDP1;RBL1;MSH2;CNOT1;TEP1;CNOT3;JMY;E2F2;RAD9B;ATRIP;ATR		R-HSA-6797606;R-HSA-6799332;R-HSA-6805103;R-HSA-5631941;R-HSA-2321904;R-HSA-5633414;R-HSA-6797616;R-HSA-6798268;R-HSA-6805755;R-HSA-6806394;R-HSA-6799431;R-HSA-6791302;R-HSA-6804229;R-HSA-6806412;R-HSA-6801675;R-HSA-6798282;R-HSA-3341343;R-HSA-6791306;R-HSA-73646;R-HSA-6805399;R-HSA-5633441;R-HSA-6806419;R-HSA-5632993;R-HSA-6804242;R-HSA-380979;R-HSA-6797712;R-HSA-6804383;R-HSA-6805470;R-HSA-6804…
R-HSA-6798695	Neutrophil degranulation	31	478	0.0315033	0.77069	0.850214	10	10	0.000704424	9606	Homo sapiens	CYFIP1;ITGB2;UBR4;SLC2A3;PRCP;HK3;ANPEP;TOM1;PGM2;PIEZO1;CPNE3;NCKAP1L;PRSS3;CEP290;PGM1;ATP8B4;TMEM30A;GSN;DNAJC13;CYBA;PRG3;TMC6;ATAD3A;IGF2R;DOK1;CR1L;LCN2;DSG1;MNDA;VPS35L		R-HSA-6798743;R-HSA-6799350;R-HSA-6798739;R-HSA-6800434;R-HSA-6798751;R-HSA-6798749;R-HSA-6798748;R-HSA-6798747;R-HSA-6800426;R-HSA-6798745
R-HSA-69278	Cell Cycle, Mitotic	31	595	0.0392144	0.981378	0.981378	130	352	0.0247957	9606	Homo sapiens	NUP205;NUMA1;TUBGCP2;DCTN1;CEP164;NUP160;CDH1;E2F2;KNTC1;CEP290;RANBP2;CDK11A;PPP1R12A;LIG1;PRKCB;HAUS6;CKAP5;WAPL;MZT2B;SGO2;TPX2;CENPF;RBL1;TFDP1;NME7;ZW10;AKAP9;CC2D1B		R-HSA-375302;R-HSA-8964492;R-HSA-8961934;R-HSA-8961678;R-HSA-8961920;R-HSA-8961665;R-HSA-8964482;R-HSA-174088;R-HSA-2990880;R-HSA-2990882;R-HSA-8961671;R-HSA-8961688;R-HSA-8961946;R-HSA-174097;R-HSA-2545203;R-HSA-8853405;R-HSA-8964498;R-HSA-174105;R-HSA-188191;R-HSA-8961961;R-HSA-380455;R-HSA-8964525;R-HSA-9018017;R-HSA-8961952;R-HSA-174122;R-HSA-8964513;R-HSA-9686969;R-HSA-8961699;R-HSA-8853419;…
R-HSA-9006934	Signaling by Receptor Tyrosine Kinases	31	623	0.0410598	0.991325	0.991325	260	746	0.05255	9606	Homo sapiens	ALK;CYFIP1;LAMA5;LAMC2;LAMC1;STK4;FGF5;CYTH2;LRIG1;PTK2B;NCKAP1L;PAG1;PTPN18;EGR4;LIG1;PRKCB;KIDINS220;EGF;HGF;KLHL21;CYBA;ITCH;COL1A2;NCOR1;COL5A3;HNRNPF;TAB2;ARHGEF7;BDP1;MUC20		R-HSA-9701524;R-HSA-5654614;R-HSA-5654615;R-HSA-8848005;R-HSA-5654612;R-HSA-6785636;R-HSA-5654608;R-HSA-5654622;R-HSA-5654623;R-HSA-5654620;R-HSA-8875661;R-HSA-5654618;R-HSA-8875659;R-HSA-5654596;R-HSA-5654597;R-HSA-5654594;R-HSA-5654592;R-HSA-9701507;R-HSA-6785648;R-HSA-5654607;R-HSA-5654605;R-HSA-5654603;R-HSA-5654600;R-HSA-6803527;R-HSA-1963581;R-HSA-5654646;R-HSA-5654647;R-HSA-1963582;R-HSA-5…
R-HSA-109582	Hemostasis	31	803	0.052923	0.99998	0.99998	88	338	0.0238095	9606	Homo sapiens	SERPINC1;ITGB2;F13A1;SLC3A2;PRCP;GATA4;GATA1;GNAI1;KIF15;DOCK10;CYTH2;TBXA2R;KIF1B;IGKV3-11;KIFAP3;CARMIL1;PRKCB;EGF;HGF;PAFAH2;TNFRSF10D;F5;COL1A2;PDE10A;KCNMA1;ALB;SPNS1;PDE9A;DGKI		R-HSA-443910;R-HSA-1011598;R-HSA-114563;R-HSA-210304;R-HSA-140806;R-HSA-391939;R-HSA-426240;R-HSA-392195;R-HSA-443905;R-HSA-429441;R-HSA-984708;R-HSA-140686;R-HSA-443402;R-HSA-5607002;R-HSA-392202;R-HSA-114577;R-HSA-434836;R-HSA-481044;R-HSA-430096;R-HSA-354066;R-HSA-354077;R-HSA-140696;R-HSA-354073;R-HSA-996755;R-HSA-443418;R-HSA-418456;R-HSA-354087;R-HSA-377644;R-HSA-158251;R-HSA-114600;R-HSA-1…
R-HSA-5653656	Vesicle-mediated transport	31	828	0.0545706	0.999993	0.999993	83	252	0.0177515	9606	Homo sapiens	DENND1C;USP6NL;DCTN1;RHOBTB3;MIA2;STON2;PLA2G6;RABEPK;SLC2A8;KIF15;SPTA1;CYTH2;SNX2;CLTCL1;KIF1B;IGKV3-11;KIFAP3;SEC24B;EGF;ASPSCR1;ANK3;TACR1;ARFGAP3;IGF2R;F5;COL1A2;ZW10;ALB;EXOC4;RAB38		R-HSA-8868230;R-HSA-5694421;R-HSA-5694418;R-HSA-5694417;R-HSA-5694431;R-HSA-8868236;R-HSA-8847883;R-HSA-8847880;R-HSA-2168887;R-HSA-2316347;R-HSA-5694415;R-HSA-8876190;R-HSA-8871196;R-HSA-8871194;R-HSA-8871193;R-HSA-5694409;R-HSA-6807877;R-HSA-6807875;R-HSA-6814671;R-HSA-6814670;R-HSA-8847534;R-HSA-8867756;R-HSA-8877612;R-HSA-8868651;R-HSA-8867754;R-HSA-8868648;R-HSA-5694439;R-HSA-8868661;R-HSA-5…
R-HSA-9675108	Nervous system development	28	621	0.040928	0.998022	0.998022	51	324	0.0228233	9606	Homo sapiens	LAMC1;STK4;KALRN;SPTA1;CYTH2;CLTCL1;PRX;SLIT1;FARP2;ADGRV1;TRPC4;TRPC1;KLHL21;MYO9B;UPF3A;ANK3;DOK1;DLG1;PTPRA;COL5A3;PLXNB3;CNTN2;SCN4A;ARHGEF7;SHANK3		R-HSA-3928633;R-HSA-443778;R-HSA-3928625;R-HSA-3928631;R-HSA-445067;R-HSA-3928617;R-HSA-445076;R-HSA-374672;R-HSA-374675;R-HSA-374686;R-HSA-3928612;R-HSA-9614778;R-HSA-392751;R-HSA-391868;R-HSA-391871;R-HSA-399933;R-HSA-391865;R-HSA-416698;R-HSA-9010231;R-HSA-391866;R-HSA-622390;R-HSA-9619666;R-HSA-399942;R-HSA-9619667;R-HSA-376134;R-HSA-399938;R-HSA-399939;R-HSA-9619668;R-HSA-8855617;R-HSA-39993…
R-HSA-199991	Membrane Trafficking	28	668	0.0440256	0.999603	0.999603	80	219	0.0154269	9606	Homo sapiens	DENND1C;USP6NL;DCTN1;RHOBTB3;MIA2;STON2;PLA2G6;RABEPK;SLC2A8;KIF15;SPTA1;CYTH2;SNX2;CLTCL1;KIF1B;KIFAP3;SEC24B;EGF;ASPSCR1;ANK3;TACR1;ARFGAP3;IGF2R;F5;ZW10;EXOC4;RAB38		R-HSA-8868230;R-HSA-5694421;R-HSA-5694418;R-HSA-5694417;R-HSA-5694431;R-HSA-8868236;R-HSA-8847883;R-HSA-8847880;R-HSA-2316347;R-HSA-5694415;R-HSA-8876190;R-HSA-8871196;R-HSA-8871194;R-HSA-8871193;R-HSA-5694409;R-HSA-6807877;R-HSA-6807875;R-HSA-6814671;R-HSA-6814670;R-HSA-8847534;R-HSA-8867756;R-HSA-8877612;R-HSA-8868651;R-HSA-8867754;R-HSA-8868648;R-HSA-5694439;R-HSA-8868661;R-HSA-5694436;R-HSA-8…
R-HSA-983169	Class I MHC mediated antigen processing & presentation	27	412	0.0271535	0.7394	0.850214	13	48	0.00338123	9606	Homo sapiens	CUL7;UBR4;UBR2;FBXO22;SH3RF1;FBXO41;HERC2;CDH1;TOM1;RBBP6;TRIM21;SEC24B;DTX3L;ERAP2;RNF25;KLHL21;CYBA;FBXO32;LRRC41;TRAIP;ITCH;SAG;UBE2O;TRIM36;TLR6;ASB5;KBTBD8		R-HSA-983147;R-HSA-203979;R-HSA-983140;R-HSA-983426;R-HSA-983425;R-HSA-983424;R-HSA-8863895;R-HSA-983422;R-HSA-1236967;R-HSA-983158;R-HSA-983157;R-HSA-983156;R-HSA-983152
R-HSA-8953854	Metabolism of RNA	26	830	0.0547024	1	1	66	189	0.0133136	9606	Homo sapiens	NUP205;CPB2;TUT7;POP1;GPATCH1;NUP160;NXF1;FBL;EXOSC10;KHSRP;SAP130;CWC22;RANBP2;PPIL1;APOBEC4;ELAC2;THOC3;UPF3A;PAN3;XPOT;CNOT1;HNRNPF;CNOT3;SNRPA;DCP1B		R-HSA-9770132;R-HSA-8849157;R-HSA-9770129;R-HSA-429955;R-HSA-9770131;R-HSA-9770141;R-HSA-8941312;R-HSA-9770142;R-HSA-9770119;R-HSA-77587;R-HSA-158481;R-HSA-158484;R-HSA-77591;R-HSA-77593;R-HSA-77592;R-HSA-77594;R-HSA-6783483;R-HSA-6790907;R-HSA-6790906;R-HSA-927889;R-HSA-6785478;R-HSA-429860;R-HSA-72103;R-HSA-450592;R-HSA-72231;R-HSA-77609;R-HSA-9772351;R-HSA-9770145;R-HSA-450620;R-HSA-6786854;R-…
R-HSA-9824446	Viral Infection Pathways	26	1073	0.0707177	1	1	68	651	0.045858	9606	Homo sapiens	RANBP2;SRPK2;SEC24B;NPM1;NUP205;CPB2;PATJ;TAF15;LIG1;ANO8;ZDHHC8;NUP160;IL17RA;ITCH;TBK1;NCOR1;MGAT4A;CHMP1A;ST3GAL4;TAB2;MASP2;GPC4;IGKV3-11;SLC25A5		R-HSA-9755413;R-HSA-180736;R-HSA-9709852;R-HSA-447246;R-HSA-180622;R-HSA-983426;R-HSA-9614367;R-HSA-9691421;R-HSA-168337;R-HSA-9694341;R-HSA-9710988;R-HSA-9727886;R-HSA-9697423;R-HSA-192925;R-HSA-9613490;R-HSA-9729330;R-HSA-9705010;R-HSA-9613498;R-HSA-9683769;R-HSA-180905;R-HSA-168878;R-HSA-9699007;R-HSA-9610942;R-HSA-167474;R-HSA-165043;R-HSA-168883;R-HSA-168880;R-HSA-9614369;R-HSA-9636128;R-HSA…
R-HSA-372790	Signaling by GPCR	25	876	0.0577341	1	1	55	392	0.0276134	9606	Homo sapiens	GLP1R;OPRD1;NPSR1;PRKCB;WNT8A;IHH;ARNT;TACR1;PRG3;PTH2;KALRN;GNAI1;AKAP13;FGD4;GPR143;PDE10A;CNR2;TBXA2R;NMS;GALR1;RGS22;ARHGEF7;PLCB1;DGKI		R-HSA-114688;R-HSA-749448;R-HSA-749454;R-HSA-391939;R-HSA-111879;R-HSA-426240;R-HSA-749452;R-HSA-8982019;R-HSA-392206;R-HSA-8982020;R-HSA-420489;R-HSA-392212;R-HSA-751001;R-HSA-390930;R-HSA-8964242;R-HSA-749456;R-HSA-374298;R-HSA-751019;R-HSA-379044;R-HSA-112037;R-HSA-8982703;R-HSA-389026;R-HSA-170666;R-HSA-380076;R-HSA-381612;R-HSA-380073;R-HSA-379048;R-HSA-170671;R-HSA-170674;R-HSA-751027;R-HSA…
R-HSA-422475	Axon guidance	24	585	0.0385553	0.999398	0.999398	45	298	0.0209918	9606	Homo sapiens	FARP2;TRPC4;TRPC1;KLHL21;UPF3A;MYO9B;LAMC1;ANK3;STK4;KALRN;SPTA1;CYTH2;DOK1;DLG1;PTPRA;COL5A3;CLTCL1;SLIT1;PLXNB3;CNTN2;SCN4A;ARHGEF7;SHANK3		R-HSA-399942;R-HSA-3928633;R-HSA-376134;R-HSA-443778;R-HSA-399938;R-HSA-399939;R-HSA-8855617;R-HSA-399936;R-HSA-3928625;R-HSA-3928631;R-HSA-445067;R-HSA-8985799;R-HSA-3928617;R-HSA-445076;R-HSA-9010396;R-HSA-374672;R-HSA-373715;R-HSA-399952;R-HSA-374675;R-HSA-374686;R-HSA-9014610;R-HSA-8985812;R-HSA-3928612;R-HSA-392751;R-HSA-375151;R-HSA-8855915;R-HSA-373739;R-HSA-392053;R-HSA-375157;R-HSA-39205…
R-HSA-983168	Antigen processing: Ubiquitination & Proteasome degradation	23	315	0.0207606	0.527093	0.850214	5	9	0.000633981	9606	Homo sapiens	CUL7;DTX3L;RNF25;KLHL21;UBR4;UBR2;FBXO32;FBXO22;SH3RF1;LRRC41;FBXO41;TRAIP;ITCH;HERC2;CDH1;SAG;TOM1;UBE2O;TRIM36;RBBP6;ASB5;TRIM21;KBTBD8		R-HSA-983147;R-HSA-983157;R-HSA-983156;R-HSA-983140;R-HSA-983152
R-HSA-112316	Neuronal System	23	490	0.0322942	0.991461	0.991461	69	221	0.0155678	9606	Homo sapiens	BCHE;PRKAA1;PRKCB;ABCC8;KCND3;NRXN1;CACNA2D1;KCNA7;SYN2;GNAI1;CHRND;GRIN3B;DLG1;GLRA3;DLG2;EPB41L2;KCNMA1;MAPT;PLCB1;ARHGEF7;SHANK3		R-HSA-9611030;R-HSA-9619478;R-HSA-6794338;R-HSA-6794336;R-HSA-6794351;R-HSA-421007;R-HSA-6794349;R-HSA-6794348;R-HSA-392206;R-HSA-1296024;R-HSA-6794346;R-HSA-442760;R-HSA-6794345;R-HSA-6794344;R-HSA-9610653;R-HSA-9610627;R-HSA-6794357;R-HSA-9609728;R-HSA-438037;R-HSA-6794356;R-HSA-975389;R-HSA-6797554;R-HSA-6794354;R-HSA-6797553;R-HSA-6794353;R-HSA-6794352;R-HSA-380574;R-HSA-9609740;R-HSA-9610802…
R-HSA-1852241	Organelle biogenesis and maintenance	22	338	0.0222764	0.733807	0.850214	33	86	0.00605804	9606	Homo sapiens	DYNC2H1;ATP5PB;DCTN1;CRYBG3;CEP164;HAUS6;CKAP5;PKD1;NCOR1;BBS10;GNPTAB;WDR60;ALB;AKAP9;EXOC4;BBS9;MTERF1;KIFAP3;CEP290;CLUAP1;CNGB1		R-HSA-5617815;R-HSA-8949580;R-HSA-5625424;R-HSA-5625426;R-HSA-5617820;R-HSA-5623519;R-HSA-5623513;R-HSA-5617816;R-HSA-5624129;R-HSA-5625421;R-HSA-1368140;R-HSA-5625416;R-HSA-5626699;R-HSA-5624949;R-HSA-5626228;R-HSA-1592251;R-HSA-5620918;R-HSA-5626227;R-HSA-5620914;R-HSA-5624125;R-HSA-5624127;R-HSA-5624126;R-HSA-5626681;R-HSA-5620921;R-HSA-5624952;R-HSA-5638009;R-HSA-5623525;R-HSA-5623524;R-HSA-5…
R-HSA-425407	SLC-mediated transmembrane transport	22	418	0.0275489	0.95654	0.95654	27	194	0.0136658	9606	Homo sapiens	SLC13A1;SLC12A3;SLC24A1;SLC22A6;SLC12A4;SLC6A18;SLC34A1;SLC2A3;SLC3A2;SLC4A3;SLC4A4;CP;SLC2A8;SLC6A5;SLC4A9;SLC25A5;SLC12A6;RHCG;SLC17A1		R-HSA-446277;R-HSA-428609;R-HSA-425678;R-HSA-425482;R-HSA-376200;R-HSA-425483;R-HSA-163215;R-HSA-427656;R-HSA-8878664;R-HSA-379415;R-HSA-378513;R-HSA-426130;R-HSA-561041;R-HSA-443997;R-HSA-433114;R-HSA-444120;R-HSA-9725706;R-HSA-351963;R-HSA-429094;R-HSA-379426;R-HSA-352232;R-HSA-426155;R-HSA-444393;R-HSA-904830;R-HSA-8981564;R-HSA-8981553;R-HSA-352191
R-HSA-388396	GPCR downstream signalling	22	795	0.0523957	1	1	40	175	0.0123274	9606	Homo sapiens	GLP1R;OPRD1;NPSR1;PRKCB;ARNT;TACR1;PTH2;KALRN;GNAI1;AKAP13;FGD4;GPR143;PDE10A;CNR2;TBXA2R;NMS;GALR1;RGS22;PLCB1;ARHGEF7;DGKI		R-HSA-114688;R-HSA-749448;R-HSA-392129;R-HSA-749454;R-HSA-111879;R-HSA-426240;R-HSA-749452;R-HSA-8982019;R-HSA-751040;R-HSA-392206;R-HSA-400586;R-HSA-8982020;R-HSA-392212;R-HSA-751001;R-HSA-419166;R-HSA-8964242;R-HSA-749456;R-HSA-398040;R-HSA-8964311;R-HSA-751019;R-HSA-379044;R-HSA-8964329;R-HSA-112037;R-HSA-8982703;R-HSA-170666;R-HSA-398188;R-HSA-380073;R-HSA-379048;R-HSA-170671;R-HSA-170674;R-H…
R-HSA-5683057	MAPK family signaling cascades	20	380	0.0250445	0.949184	0.949184	34	122	0.00859397	9606	Homo sapiens	KSR1;EGF;HGF;CSF2RB;STK4;KALRN;RASGRP4;SPTA1;FGF5;CYTH2;DLG1;DLG2;PTPRA;IL3RA;MARK3;MAPK4;RAG1		R-HSA-5672980;R-HSA-5672978;R-HSA-5687120;R-HSA-5675417;R-HSA-9657603;R-HSA-5672966;R-HSA-5672965;R-HSA-5687109;R-HSA-9657606;R-HSA-5687107;R-HSA-5687105;R-HSA-5672972;R-HSA-5672973;R-HSA-9657608;R-HSA-5672969;R-HSA-5687094;R-HSA-5672950;R-HSA-5672948;R-HSA-5687091;R-HSA-9653108;R-HSA-5692785;R-HSA-5672958;R-HSA-5627775;R-HSA-5672957;R-HSA-9657599;R-HSA-5672954;R-HSA-5692794;R-HSA-5675431;R-HSA-5…
R-HSA-68886	M Phase	20	415	0.0273512	0.98172	0.98172	33	91	0.00641026	9606	Homo sapiens	RANBP2;NUP205;NUMA1;DCTN1;PRKCB;TUBGCP2;CEP164;HAUS6;CKAP5;WAPL;NUP160;MZT2B;SGO2;CENPF;NME7;ZW10;AKAP9;KNTC1;CEP290;CC2D1B		R-HSA-375302;R-HSA-2545253;R-HSA-2467809;R-HSA-5229194;R-HSA-2467811;R-HSA-5223304;R-HSA-1638803;R-HSA-2990880;R-HSA-2990882;R-HSA-9615901;R-HSA-9668419;R-HSA-9615937;R-HSA-2545203;R-HSA-9618378;R-HSA-380316;R-HSA-380508;R-HSA-2468287;R-HSA-9615945;R-HSA-2468293;R-HSA-9648114;R-HSA-9668405;R-HSA-9634169;R-HSA-9668415;R-HSA-2468040;R-HSA-2466068;R-HSA-2470935;R-HSA-2484822;R-HSA-380278;R-HSA-96683…
R-HSA-5668914	Diseases of metabolism	20	424	0.0279444	0.986216	0.986216	29	195	0.0137363	9606	Homo sapiens	SEMA5B;ALG6;B3GAT3;GBE1;ABCA3;MUC19;CSF2RB;MUC5B;ADAMTS10;THSD4;ADAMTSL1;TCN2;PCCB;UGT1A4;PIEZO1;GPC4;MMUT;MUC20;MUC4;PGM1		R-HSA-9036104;R-HSA-5609939;R-HSA-9036289;R-HSA-3656254;R-HSA-4724291;R-HSA-9036290;R-HSA-4420365;R-HSA-5604954;R-HSA-3878762;R-HSA-3560804;R-HSA-6785524;R-HSA-5096537;R-HSA-3560802;R-HSA-5688899;R-HSA-3325546;R-HSA-5096532;R-HSA-5688397;R-HSA-9035990;R-HSA-5688884;R-HSA-9734193;R-HSA-3322135;R-HSA-3322971;R-HSA-9036283;R-HSA-3656261;R-HSA-9036285;R-HSA-3656257;R-HSA-6785565;R-HSA-3299657;R-HSA-3…
R-HSA-5663202	Diseases of signal transduction by growth factor receptors and second messengers	20	498	0.0328215	0.998961	0.998961	177	478	0.0336715	9606	Homo sapiens	ALK;RANBP2;NPM1;KSR1;DCTN1;EGF;HGF;SEL1L;AXIN1;IHH;FOXO6;ZC3HAV1;FGF5;CYTH2;NCOR1;TEP1;AKAP9;BIRC6;MARK3		R-HSA-9656211;R-HSA-2023455;R-HSA-9656209;R-HSA-9656215;R-HSA-9656214;R-HSA-9664918;R-HSA-2023451;R-HSA-9656213;R-HSA-9656212;R-HSA-9715356;R-HSA-9715357;R-HSA-9725342;R-HSA-4839746;R-HSA-1226014;R-HSA-9725338;R-HSA-1226012;R-HSA-9715355;R-HSA-1220610;R-HSA-9665411;R-HSA-5339713;R-HSA-1220611;R-HSA-9665410;R-HSA-9665409;R-HSA-9665408;R-HSA-9665415;R-HSA-1220612;R-HSA-9665413;R-HSA-1220613;R-HSA-9…
R-HSA-9013149	RAC1 GTPase cycle	19	191	0.0125882	0.11239	0.850214	3	6	0.000422654	9606	Homo sapiens	FARP2;CYFIP1;FARP1;FAM13A;CYBA;MYO9B;GMIP;KALRN;ARHGAP24;CIT;DOCK10;PREX2;ARHGAP22;ARHGAP42;KIAA0355;TAGAP;NCKAP1L;ARHGEF7		R-HSA-9013145;R-HSA-9013144;R-HSA-9013143
R-HSA-5617833	Cilium Assembly	18	210	0.0138404	0.277886	0.850214	30	50	0.00352212	9606	Homo sapiens	DYNC2H1;DCTN1;CRYBG3;CEP164;HAUS6;CKAP5;PKD1;BBS10;GNPTAB;WDR60;ALB;AKAP9;EXOC4;BBS9;KIFAP3;CEP290;CLUAP1;CNGB1		R-HSA-5617815;R-HSA-5625424;R-HSA-5625426;R-HSA-5617820;R-HSA-5623519;R-HSA-5623513;R-HSA-5617816;R-HSA-5624129;R-HSA-5625421;R-HSA-5625416;R-HSA-5626699;R-HSA-5624949;R-HSA-5626228;R-HSA-5620918;R-HSA-5626227;R-HSA-5620914;R-HSA-5624125;R-HSA-5624127;R-HSA-5624126;R-HSA-5626681;R-HSA-5620921;R-HSA-5624952;R-HSA-5638009;R-HSA-5623525;R-HSA-5623524;R-HSA-5623527;R-HSA-5617825;R-HSA-5623521;R-HSA-5…
R-HSA-5619115	Disorders of transmembrane transporters	18	280	0.0184538	0.736714	0.850214	20	88	0.00619893	9606	Homo sapiens	ABCA1;RANBP2;SLC12A3;SLC24A1;NUP205;SLC6A18;ABCC8;SLC34A1;ABCA3;SEL1L;SLC3A2;ABCA12;SLC4A4;CP;NUP160;SLC6A5;SLC12A6		R-HSA-8866854;R-HSA-5659764;R-HSA-5655733;R-HSA-5625841;R-HSA-5682111;R-HSA-5623806;R-HSA-5623705;R-HSA-5656219;R-HSA-5683672;R-HSA-8866857;R-HSA-8866856;R-HSA-5621402;R-HSA-5682311;R-HSA-5651685;R-HSA-5661474;R-HSA-5660910;R-HSA-5659755;R-HSA-5660840;R-HSA-5683209;R-HSA-5683113
R-HSA-9679506	SARS-CoV Infections	18	572	0.0376985	0.999991	0.999991	32	401	0.0282474	9606	Homo sapiens	SRPK2;RANBP2;SEC24B;NUP205;PATJ;NPM1;ANO8;ZDHHC8;NUP160;IL17RA;ITCH;TBK1;MGAT4A;ST3GAL4;TAB2;MASP2;GPC4;IGKV3-11		R-HSA-9755413;R-HSA-9696980;R-HSA-9709852;R-HSA-447246;R-HSA-983426;R-HSA-9708889;R-HSA-9691421;R-HSA-9758529;R-HSA-9694661;R-HSA-9694341;R-HSA-9679819;R-HSA-9710988;R-HSA-9685195;R-HSA-9727886;R-HSA-9768142;R-HSA-9697423;R-HSA-9770187;R-HSA-9754827;R-HSA-918225;R-HSA-9694579;R-HSA-9729330;R-HSA-9705010;R-HSA-9697018;R-HSA-9683769;R-HSA-9699007;R-HSA-9694718;R-HSA-9705082;R-HSA-420661;R-HSA-97557…
R-HSA-68877	Mitotic Prometaphase	17	211	0.0139063	0.373751	0.850214	12	20	0.00140885	9606	Homo sapiens	RANBP2;NUMA1;DCTN1;TUBGCP2;CEP164;HAUS6;CKAP5;WAPL;NUP160;MZT2B;SGO2;CENPF;NME7;ZW10;AKAP9;KNTC1;CEP290		R-HSA-2468293;R-HSA-9648114;R-HSA-2466068;R-HSA-375302;R-HSA-2545253;R-HSA-2484822;R-HSA-2467794;R-HSA-380316;R-HSA-380508;R-HSA-1638803;R-HSA-2468287;R-HSA-1638821
R-HSA-6805567	Keratinization	17	226	0.0148949	0.48276	0.850214	18	34	0.00239504	9606	Homo sapiens	KRTAP12-1;CSTA;KRT2;TCHH;KLK13;KRT76;KRT20;KRT74;KRT33B;KRT25;DSG1;LIPK;DSC3		R-HSA-6814695;R-HSA-6806629;R-HSA-6805573;R-HSA-6814734;R-HSA-8850797;R-HSA-6814764;R-HSA-6805546;R-HSA-6806613;R-HSA-6810357;R-HSA-6811539;R-HSA-6814387;R-HSA-6806610;R-HSA-6809393;R-HSA-6809663;R-HSA-8942224;R-HSA-6789310;R-HSA-6814298;R-HSA-6810937
R-HSA-1483257	Phospholipid metabolism	17	314	0.0206947	0.917367	0.917367	34	218	0.0153564	9606	Homo sapiens	TPTE2;BCHE;VAC14;DDHD2;PLA2G6;GDPD5;PTPN13;HADHA;GPAM;TEP1;JMJD7-PLA2G4B;PIP5K1A;PLBD1;CPNE3;PI4KB		R-HSA-1482775;R-HSA-1675866;R-HSA-1482771;R-HSA-1675921;R-HSA-1482778;R-HSA-1482695;R-HSA-1676168;R-HSA-1482884;R-HSA-6814132;R-HSA-1676174;R-HSA-1482828;R-HSA-1482825;R-HSA-1675910;R-HSA-1676152;R-HSA-1482612;R-HSA-1482932;R-HSA-372519;R-HSA-199456;R-HSA-1675773;R-HSA-1676145;R-HSA-1676082;R-HSA-1482685;R-HSA-1676149;R-HSA-1676020;R-HSA-1675883;R-HSA-1676204;R-HSA-1482862;R-HSA-1675810;R-HSA-887…
R-HSA-195258	RHO GTPase Effectors	17	325	0.0214196	0.939109	0.939109	35	113	0.00795999	9606	Homo sapiens	RANBP2;CYFIP1;PPP1R12A;PRKCB;CYBA;STK4;CKAP5;NUP160;CIT;SGO2;CENPF;CDH1;ZW10;DVL3;KNTC1;NCKAP1L		R-HSA-2029469;R-HSA-3858489;R-HSA-5668629;R-HSA-2029466;R-HSA-5218827;R-HSA-3858495;R-HSA-5668947;R-HSA-5666129;R-HSA-2029465;R-HSA-8981443;R-HSA-5671772;R-HSA-419083;R-HSA-9626817;R-HSA-442832;R-HSA-5218841;R-HSA-2197690;R-HSA-5668978;R-HSA-5666160;R-HSA-442592;R-HSA-419232;R-HSA-5672304;R-HSA-5668735;R-HSA-5627775;R-HSA-5668605;R-HSA-5668731;R-HSA-5666169;R-HSA-5671993;R-HSA-2130194;R-HSA-56719…
R-HSA-71387	Metabolism of carbohydrates	17	459	0.0302511	0.999459	0.999459	40	241	0.0169766	9606	Homo sapiens	RANBP2;CHST9;NUP205;GOT1;B3GAT3;GBE1;AKR1A1;XYLT1;FUT2;NUP160;HK3;ST3GAL4;PGM2;GPC4;B4GALNT2;XYLB;PGM1		R-HSA-2076383;R-HSA-70592;R-HSA-8982667;R-HSA-2076508;R-HSA-1971483;R-HSA-2024084;R-HSA-2076371;R-HSA-2046285;R-HSA-3322016;R-HSA-2022860;R-HSA-5662466;R-HSA-70420;R-HSA-9605700;R-HSA-2022856;R-HSA-2022919;R-HSA-9603982;R-HSA-2076419;R-HSA-2076611;R-HSA-9603983;R-HSA-2022851;R-HSA-5661256;R-HSA-1889981;R-HSA-9638064;R-HSA-1667005;R-HSA-6787329;R-HSA-1889978;R-HSA-3322005;R-HSA-170796;R-HSA-187800…
R-HSA-8980692	RHOA GTPase cycle	16	154	0.0101496	0.104601	0.850214	3	6	0.000422654	9606	Homo sapiens	FARP1;FAM13A;MYO9B;GMIP;KALRN;ARHGAP24;CIT;PREX2;ARHGAP22;AKAP13;ARHGAP42;SLK;ARHGAP40;TAGAP;ARHGEF7		R-HSA-9013009;R-HSA-8980691;R-HSA-8981637
R-HSA-983712	Ion channel transport	16	208	0.0137086	0.449992	0.850214	11	51	0.00359256	9606	Homo sapiens	ATP8B4;TRPA1;TRPC4;TRPC1;ATP10D;ANO8;ATP10B;BEST3;CLCN1;TRDN;TRPM1;CLCN7;CLIC2;TRPM6;ATP9B		R-HSA-2744361;R-HSA-2730959;R-HSA-2855020;R-HSA-947591;R-HSA-3295579;R-HSA-2752067;R-HSA-9701055;R-HSA-939763;R-HSA-2684901;R-HSA-2744228;R-HSA-9701211
R-HSA-6785807	Interleukin-4 and Interleukin-13 signaling	16	211	0.0139063	0.472508	0.850214	4	47	0.00331079	9606	Homo sapiens	OPRD1;LAMA5;VCAM1;COL1A2;HGF;ITGB2;LCN2;F13A1		R-HSA-6785895;R-HSA-6793958;R-HSA-6789615;R-HSA-6788346
R-HSA-73894	DNA Repair	16	380	0.0250445	0.99426	0.99426	162	339	0.02388	9606	Homo sapiens	POLQ;MRE11;LIG1;RMI1;PARP2;FANCC;INO80;DDB1;HERC2;MSH2;REV3L;TPP1;CLSPN;RAD9B;ATRIP;ATR		R-HSA-6785126;R-HSA-5684052;R-HSA-69891;R-HSA-5655892;R-HSA-5656148;R-HSA-9684118;R-HSA-5651792;R-HSA-5656158;R-HSA-5685341;R-HSA-5651805;R-HSA-6786155;R-HSA-5687640;R-HSA-5683801;R-HSA-5358912;R-HSA-6786166;R-HSA-3785768;R-HSA-6782069;R-HSA-5358919;R-HSA-5685838;R-HSA-5651789;R-HSA-6786171;R-HSA-5686900;R-HSA-5651828;R-HSA-5690996;R-HSA-110371;R-HSA-5690997;R-HSA-5686642;R-HSA-5687664;R-HSA-5684…
R-HSA-6809371	Formation of the cornified envelope	15	138	0.0090951	0.0861023	0.850214	11	27	0.00190194	9606	Homo sapiens	KRT33B;CSTA;KRT2;KRT25;TCHH;KLK13;DSG1;LIPK;KRT76;KRT20;KRT74;DSC3		R-HSA-6814695;R-HSA-6810357;R-HSA-6811539;R-HSA-6814387;R-HSA-8942224;R-HSA-6814734;R-HSA-6789310;R-HSA-8850797;R-HSA-6814764;R-HSA-6814298;R-HSA-6810937
R-HSA-400206	Regulation of lipid metabolism by PPARalpha	15	177	0.0116655	0.315435	0.850214	11	45	0.00316991	9606	Homo sapiens	ABCA1;SREBF1;NCOR1;SIN3B;MTF1;ME1;CYP1A1;ARNT;AHRR;HMGCS2		R-HSA-1655848;R-HSA-400183;R-HSA-1989756;R-HSA-1655850;R-HSA-1368065;R-HSA-400143;R-HSA-1989764;R-HSA-1989765;R-HSA-1655826;R-HSA-1989760;R-HSA-9734475
R-HSA-8878171	Transcriptional regulation by RUNX1	15	259	0.0170698	0.84707	0.850214	35	132	0.00929839	9606	Homo sapiens	ITCH;SMARCC1;GPAM;SIN3B;PRKCB;CR1L;KMT2B;AXIN1;ARID1A;GATA1;PHC3		R-HSA-8936584;R-HSA-8937097;R-HSA-8956684;R-HSA-8937037;R-HSA-8937989;R-HSA-8956568;R-HSA-8937113;R-HSA-8937050;R-HSA-8936989;R-HSA-8937118;R-HSA-8939088;R-HSA-8936979;R-HSA-8936599;R-HSA-8936616;R-HSA-8938217;R-HSA-8956649;R-HSA-8932076;R-HSA-8956652;R-HSA-8936621;R-HSA-8939054;R-HSA-8936608;R-HSA-8936481;R-HSA-8936995;R-HSA-8932070;R-HSA-8937016;R-HSA-8939066;R-HSA-8935740;R-HSA-8937022;R-HSA-8…
R-HSA-8957322	Metabolism of steroids	15	331	0.0218151	0.982433	0.982433	58	250	0.0176106	9606	Homo sapiens	PDP1;CYP39A1;SREBF1;SEC24B;GPAM;FASN;MTF1;AKR1B15;ALB;ACACB		R-HSA-2426149;R-HSA-1655833;R-HSA-2426148;R-HSA-1655832;R-HSA-2426151;R-HSA-1655835;R-HSA-1655834;R-HSA-2426150;R-HSA-1655837;R-HSA-2426144;R-HSA-1655836;R-HSA-2426147;R-HSA-1655839;R-HSA-2426146;R-HSA-1655825;R-HSA-2426157;R-HSA-2426156;R-HSA-1655824;R-HSA-1655827;R-HSA-1655826;R-HSA-2426158;R-HSA-2426153;R-HSA-2426152;R-HSA-1655828;R-HSA-1655831;R-HSA-2426155;R-HSA-2426154;R-HSA-1655830;R-HSA-2…
R-HSA-112315	Transmission across Chemical Synapses	15	344	0.0226719	0.988872	0.988872	48	167	0.0117639	9606	Homo sapiens	BCHE;PRKAA1;PRKCB;CACNA2D1;SYN2;GNAI1;CHRND;GRIN3B;DLG1;GLRA3;DLG2;MAPT;PLCB1;ARHGEF7		R-HSA-380869;R-HSA-9611030;R-HSA-9619478;R-HSA-9619542;R-HSA-9610327;R-HSA-416320;R-HSA-9673173;R-HSA-421007;R-HSA-9619803;R-HSA-392206;R-HSA-442760;R-HSA-9610653;R-HSA-9610627;R-HSA-9609728;R-HSA-438037;R-HSA-975389;R-HSA-451283;R-HSA-9619783;R-HSA-380574;R-HSA-629588;R-HSA-9609740;R-HSA-9610802;R-HSA-380901;R-HSA-432164;R-HSA-372519;R-HSA-432162;R-HSA-9612085;R-HSA-170666;R-HSA-9619515;R-HSA-45…
R-HSA-9694516	SARS-CoV-2 Infection	15	365	0.0240559	0.994867	0.994867	26	210	0.0147929	9606	Homo sapiens	SRPK2;RANBP2;SEC24B;NUP205;PATJ;ANO8;ZDHHC8;NUP160;IL17RA;TBK1;MGAT4A;ST3GAL4;TAB2;MASP2;GPC4		R-HSA-9755413;R-HSA-9696980;R-HSA-9709852;R-HSA-447246;R-HSA-983426;R-HSA-9708889;R-HSA-9758529;R-HSA-9694661;R-HSA-9694341;R-HSA-9768142;R-HSA-9697423;R-HSA-9770187;R-HSA-9754827;R-HSA-918225;R-HSA-9694579;R-HSA-9729330;R-HSA-9705010;R-HSA-9697018;R-HSA-9699007;R-HSA-9694718;R-HSA-9705082;R-HSA-420661;R-HSA-9755757;R-HSA-168184;R-HSA-9705320;R-HSA-9698988
R-HSA-9006931	Signaling by Nuclear Receptors	15	386	0.0254399	0.997728	0.997728	28	196	0.0138067	9606	Homo sapiens	ABCA1;SREBF1;PDHX;NCOR1;GPAM;EGF;FASN;AXIN1;GNAI1		R-HSA-9029517;R-HSA-9024334;R-HSA-9024326;R-HSA-9624925;R-HSA-9605056;R-HSA-9605057;R-HSA-9605063;R-HSA-9021596;R-HSA-9625482;R-HSA-9625487;R-HSA-8932076;R-HSA-9618486;R-HSA-9028525;R-HSA-9029551;R-HSA-9021601;R-HSA-203946;R-HSA-9021600;R-HSA-9625465;R-HSA-9657791;R-HSA-8932070;R-HSA-9029561;R-HSA-9029566;R-HSA-8932020;R-HSA-9028533;R-HSA-8932084;R-HSA-9618479;R-HSA-8932021;R-HSA-9619756
R-HSA-500792	GPCR ligand binding	15	609	0.0401371	1	1	15	217	0.015286	9606	Homo sapiens	GLP1R;OPRD1;NPSR1;WNT8A;IHH;ARNT;TACR1;PTH2;PRG3;GPR143;CNR2;TBXA2R;NMS;GALR1		R-HSA-445124;R-HSA-419426;R-HSA-8851298;R-HSA-981832;R-HSA-391939;R-HSA-389026;R-HSA-380076;R-HSA-381612;R-HSA-444620;R-HSA-201708;R-HSA-420489;R-HSA-9696323;R-HSA-390930;R-HSA-6797630;R-HSA-374298
R-HSA-381426	Regulation of Insulin-like Growth Factor (IGF) transport and uptake by Insulin-like Growth Factor Binding Proteins (IGFBPs)	14	127	0.00837013	0.0871482	0.850214	2	14	0.000986193	9606	Homo sapiens	SERPINC1;ANO8;RTF2;KLK13;LAMC1;CP;F5;BPIFB2;ENAM;MGAT4A;ALB;AMTN;MELTF;MATN3		R-HSA-8952289;R-HSA-381466
R-HSA-1989781	PPARA activates gene expression	14	175	0.0115336	0.40129	0.850214	8	41	0.00288814	9606	Homo sapiens	ABCA1;SREBF1;NCOR1;MTF1;ME1;CYP1A1;ARNT;AHRR;HMGCS2		R-HSA-1655848;R-HSA-1989756;R-HSA-1655850;R-HSA-1368065;R-HSA-1989764;R-HSA-1989765;R-HSA-1655826;R-HSA-1989760
R-HSA-69275	G2/M Transition	14	212	0.0139722	0.681551	0.850214	15	78	0.00549451	9606	Homo sapiens	CDK11A;PPP1R12A;DCTN1;TUBGCP2;CEP164;HAUS6;CKAP5;MZT2B;TPX2;CENPF;NME7;AKAP9;CEP290		R-HSA-380455;R-HSA-380294;R-HSA-4088441;R-HSA-4088439;R-HSA-380303;R-HSA-8853419;R-HSA-3000319;R-HSA-380311;R-HSA-380272;R-HSA-3002811;R-HSA-2574845;R-HSA-8853405;R-HSA-3000310;R-HSA-380283;R-HSA-2574840
R-HSA-453274	Mitotic G2-G2/M phases	14	214	0.014104	0.694494	0.850214	15	80	0.00563539	9606	Homo sapiens	CDK11A;PPP1R12A;DCTN1;TUBGCP2;CEP164;HAUS6;CKAP5;MZT2B;TPX2;CENPF;NME7;AKAP9;CEP290		R-HSA-380455;R-HSA-380294;R-HSA-4088441;R-HSA-4088439;R-HSA-380303;R-HSA-8853419;R-HSA-3000319;R-HSA-380311;R-HSA-380272;R-HSA-3002811;R-HSA-2574845;R-HSA-8853405;R-HSA-3000310;R-HSA-380283;R-HSA-2574840
R-HSA-69620	Cell Cycle Checkpoints	14	279	0.0183879	0.944546	0.944546	12	56	0.00394477	9606	Homo sapiens	RANBP2;MRE11;RMI1;CKAP5;NUP160;SGO2;CENPF;HERC2;ZW10;KNTC1;CLSPN;RAD9B;ATRIP;ATR		R-HSA-5683735;R-HSA-69891;R-HSA-141409;R-HSA-6799332;R-HSA-141431;R-HSA-176116;R-HSA-176298;R-HSA-176250;R-HSA-176264;R-HSA-141422;R-HSA-176318;R-HSA-141439
R-HSA-76002	Platelet activation, signaling and aggregation	14	293	0.0193106	0.964552	0.964552	49	117	0.00824176	9606	Homo sapiens	CYTH2;COL1A2;TBXA2R;PRKCB;EGF;HGF;ALB;SPNS1;F13A1;DGKI;GNAI1;F5		R-HSA-443910;R-HSA-391939;R-HSA-426240;R-HSA-392195;R-HSA-443905;R-HSA-429441;R-HSA-443402;R-HSA-392202;R-HSA-434836;R-HSA-481044;R-HSA-430096;R-HSA-354066;R-HSA-354077;R-HSA-354073;R-HSA-443418;R-HSA-354087;R-HSA-377644;R-HSA-114600;R-HSA-377641;R-HSA-377640;R-HSA-377643;R-HSA-9674529;R-HSA-453183;R-HSA-139842;R-HSA-428750;R-HSA-354124;R-HSA-428749;R-HSA-372693;R-HSA-428752;R-HSA-453200;R-HSA-37…
R-HSA-5673001	RAF/MAP kinase cascade	14	322	0.0212219	0.986989	0.986989	21	75	0.00528318	9606	Homo sapiens	KSR1;EGF;HGF;CSF2RB;RASGRP4;SPTA1;FGF5;CYTH2;DLG1;DLG2;PTPRA;IL3RA;MARK3		R-HSA-5672950;R-HSA-5672980;R-HSA-5672948;R-HSA-5672978;R-HSA-9653108;R-HSA-5672958;R-HSA-5672957;R-HSA-9657599;R-HSA-5672954;R-HSA-5675417;R-HSA-9657603;R-HSA-5672966;R-HSA-5675431;R-HSA-5672965;R-HSA-9657606;R-HSA-5674019;R-HSA-5672972;R-HSA-5672973;R-HSA-9657608;R-HSA-5672969;R-HSA-5675433
R-HSA-5684996	MAPK1/MAPK3 signaling	14	329	0.0216833	0.989927	0.989927	21	82	0.00577628	9606	Homo sapiens	KSR1;EGF;HGF;CSF2RB;RASGRP4;SPTA1;FGF5;CYTH2;DLG1;DLG2;PTPRA;IL3RA;MARK3		R-HSA-5672950;R-HSA-5672980;R-HSA-5672948;R-HSA-5672978;R-HSA-9653108;R-HSA-5672958;R-HSA-5672957;R-HSA-9657599;R-HSA-5672954;R-HSA-5675417;R-HSA-9657603;R-HSA-5672966;R-HSA-5675431;R-HSA-5672965;R-HSA-9657606;R-HSA-5674019;R-HSA-5672972;R-HSA-5672973;R-HSA-9657608;R-HSA-5672969;R-HSA-5675433
R-HSA-446203	Asparagine N-linked glycosylation	14	421	0.0277467	0.999771	0.999771	30	144	0.0101437	9606	Homo sapiens	SEC24B;ALG6;DCTN1;SEL1L;MIA2;ANK3;ARFGAP3;F5;SPTA1;MKLN1;FCSK;MGAT4A;ST3GAL4;B4GALNT2		R-HSA-449734;R-HSA-5694421;R-HSA-5694418;R-HSA-203973;R-HSA-4084984;R-HSA-5694417;R-HSA-6809006;R-HSA-5694431;R-HSA-6809003;R-HSA-975903;R-HSA-6809011;R-HSA-6809010;R-HSA-8855954;R-HSA-5694415;R-HSA-5694409;R-HSA-8867288;R-HSA-6807877;R-HSA-6807875;R-HSA-5694527;R-HSA-204008;R-HSA-5694522;R-HSA-5694439;R-HSA-5694436;R-HSA-6787540;R-HSA-5694435;R-HSA-5694433;R-HSA-5694446;R-HSA-446202;R-HSA-102212…
R-HSA-8957275	Post-translational protein phosphorylation	13	109	0.00718381	0.0608526	0.850214	1	1	7.04424e-05	9606	Homo sapiens	SERPINC1;ANO8;RTF2;LAMC1;CP;F5;BPIFB2;ENAM;MGAT4A;ALB;AMTN;MELTF;MATN3		R-HSA-8952289
R-HSA-9013148	CDC42 GTPase cycle	13	159	0.0104791	0.378196	0.850214	3	6	0.000422654	9606	Homo sapiens	FARP1;MYO9B;ARFGAP3;GMIP;ARHGAP24;DOCK10;PREX2;ARHGAP22;FGD4;ARHGAP42;ARHGAP40;TAGAP;ARHGEF7		R-HSA-9013161;R-HSA-9013157;R-HSA-9013159
R-HSA-5619102	SLC transporter disorders	13	185	0.0121927	0.591352	0.850214	12	65	0.00457875	9606	Homo sapiens	SLC6A5;RANBP2;SLC12A3;SLC24A1;NUP205;SLC6A18;SLC34A1;SLC3A2;SLC12A6;SLC4A4;CP;NUP160		R-HSA-5659764;R-HSA-5655733;R-HSA-5651685;R-HSA-5625841;R-HSA-5661474;R-HSA-5660910;R-HSA-5623806;R-HSA-5623705;R-HSA-5656219;R-HSA-5659755;R-HSA-5660840;R-HSA-5621402
R-HSA-6811442	Intra-Golgi and retrograde Golgi-to-ER traffic	13	219	0.0144335	0.807336	0.850214	16	48	0.00338123	9606	Homo sapiens	USP6NL;CYTH2;DCTN1;ZW10;RHOBTB3;KIF1B;KIFAP3;ARFGAP3;PLA2G6;RABEPK;IGF2R;KIF15		R-HSA-8849350;R-HSA-8848484;R-HSA-6811427;R-HSA-6811426;R-HSA-6814671;R-HSA-6814670;R-HSA-8847534;R-HSA-8847883;R-HSA-8849353;R-HSA-8847880;R-HSA-6814675;R-HSA-6814674;R-HSA-8847537;R-HSA-6811423;R-HSA-6811418;R-HSA-6811417
R-HSA-1474244	Extracellular matrix organization	13	328	0.0216173	0.994771	0.994771	122	319	0.0224711	9606	Homo sapiens	LAMA5;CYTH2;VCAM1;COL1A2;CDH1;COL5A3;NRXN1;ITGB2;ITGA7;LAMC2;LAMC1;MATN3		R-HSA-2002460;R-HSA-8944266;R-HSA-1564179;R-HSA-216069;R-HSA-3791155;R-HSA-216072;R-HSA-216076;R-HSA-2426676;R-HSA-216082;R-HSA-1564164;R-HSA-1566979;R-HSA-2002440;R-HSA-1458433;R-HSA-2534206;R-HSA-198941;R-HSA-2250301;R-HSA-2466106;R-HSA-4084507;R-HSA-4084505;R-HSA-2002466;R-HSA-2537499;R-HSA-2426471;R-HSA-2327909;R-HSA-2465890;R-HSA-2467436;R-HSA-4224014;R-HSA-2534260;R-HSA-2752125;R-HSA-198023…
R-HSA-211859	Biological oxidations	13	551	0.0363145	1	1	19	192	0.0135249	9606	Homo sapiens	CYP39A1;GSTA5;ADH1B;AKR1A1;CYP1A1;ARNT;UGT1A4;AHRR;BPNT1;UGT2A1;ADH7;CYP4F11		R-HSA-211873;R-HSA-215526;R-HSA-174916;R-HSA-159179;R-HSA-211951;R-HSA-5692283;R-HSA-192178;R-HSA-8937177;R-HSA-174931;R-HSA-76466;R-HSA-176054;R-HSA-211924;R-HSA-159194;R-HSA-76472;R-HSA-211962;R-HSA-71707;R-HSA-8936851;R-HSA-176606;R-HSA-5692232
R-HSA-2672351	Stimuli-sensing channels	12	120	0.00790879	0.173074	0.850214	9	33	0.0023246	9606	Homo sapiens	CLCN7;TRPM1;TRPA1;TRPC4;TRPC1;ANO8;CLIC2;BEST3;TRPM6;CLCN1;TRDN		R-HSA-2744361;R-HSA-2730959;R-HSA-2855020;R-HSA-3295579;R-HSA-2752067;R-HSA-9701055;R-HSA-2684901;R-HSA-2744228;R-HSA-9701211
R-HSA-381119	Unfolded Protein Response (UPR)	12	155	0.0102155	0.457706	0.850214	11	94	0.00662158	9606	Homo sapiens	CREB3;CUL7;EXTL1;DCTN1;KHSRP;DDX11;TPP1		R-HSA-8953336;R-HSA-8874197;R-HSA-517731;R-HSA-8874849;R-HSA-8874192;R-HSA-1791116;R-HSA-1791058;R-HSA-1791138;R-HSA-8874204;R-HSA-8874200;R-HSA-1791092
R-HSA-5633007	Regulation of TP53 Activity	12	178	0.0117314	0.646669	0.850214	11	98	0.00690335	9606	Homo sapiens	TPX2;PRKAA1;MRE11;TAF15;RMI1;JMY;EHMT1;RAD9B;HIPK1;ATRIP;ATR		R-HSA-6805399;R-HSA-6799431;R-HSA-6804229;R-HSA-6799332;R-HSA-6804242;R-HSA-6805103;R-HSA-6804383;R-HSA-6805470;R-HSA-6804253;R-HSA-6804379;R-HSA-6805755
R-HSA-3781865	Diseases of glycosylation	12	202	0.0133131	0.79902	0.850214	17	77	0.00542406	9606	Homo sapiens	ADAMTSL1;SEMA5B;ALG6;B3GAT3;MUC19;GPC4;MUC5B;MUC20;MUC4;PGM1;ADAMTS10;THSD4		R-HSA-5609939;R-HSA-9036289;R-HSA-3656254;R-HSA-4724291;R-HSA-9036290;R-HSA-4420365;R-HSA-3560804;R-HSA-9036283;R-HSA-3656261;R-HSA-6785524;R-HSA-5096537;R-HSA-3560802;R-HSA-9036285;R-HSA-3656257;R-HSA-5096532;R-HSA-6785565;R-HSA-3656267
R-HSA-112314	Neurotransmitter receptors and postsynaptic signal transmission	12	232	0.0152903	0.914337	0.914337	42	110	0.00774866	9606	Homo sapiens	CHRND;GRIN3B;DLG1;PRKAA1;GLRA3;DLG2;PRKCB;MAPT;PLCB1;ARHGEF7;GNAI1		R-HSA-9611030;R-HSA-9619478;R-HSA-9619542;R-HSA-9610327;R-HSA-416320;R-HSA-9673173;R-HSA-9619803;R-HSA-421007;R-HSA-392206;R-HSA-442760;R-HSA-9610653;R-HSA-9610627;R-HSA-9609728;R-HSA-438037;R-HSA-975389;R-HSA-451283;R-HSA-9619783;R-HSA-629588;R-HSA-9609740;R-HSA-9610802;R-HSA-432164;R-HSA-432162;R-HSA-9612085;R-HSA-170666;R-HSA-451311;R-HSA-9668218;R-HSA-9619515;R-HSA-442732;R-HSA-432172;R-HSA-5…
R-HSA-8951664	Neddylation	12	254	0.0167403	0.958119	0.958119	17	44	0.00309946	9606	Homo sapiens	SOCS2;DDB1;DCAF17;CUL7;SAG;KLHL21;ASB5;FBXO32;KBTBD8;FBXO22;LRRC41;FBXO41		R-HSA-8956040;R-HSA-8956200;R-HSA-8955241;R-HSA-8952618;R-HSA-8952044;R-HSA-8952620;R-HSA-8956045;R-HSA-8955245;R-HSA-8952039;R-HSA-8955289;R-HSA-8956026;R-HSA-8952638;R-HSA-8952639;R-HSA-8956050;R-HSA-8955285;R-HSA-8952630;R-HSA-8952631
R-HSA-3247509	Chromatin modifying enzymes	12	254	0.0167403	0.958119	0.958119	14	85	0.0059876	9606	Homo sapiens	SMARCC1;NCOR1;KDM5D;TAF15;ATXN7;SETDB2;KMT2B;SAP130;EP400;EHMT1;BRD8;ARID1A		R-HSA-5637686;R-HSA-5159245;R-HSA-5244692;R-HSA-3321975;R-HSA-3301237;R-HSA-5205799;R-HSA-3215448;R-HSA-5205861;R-HSA-5661116;R-HSA-5634750;R-HSA-4754181;R-HSA-3777129;R-HSA-5634729;R-HSA-4827382
R-HSA-4839726	Chromatin organization	12	254	0.0167403	0.958119	0.958119	14	85	0.0059876	9606	Homo sapiens	SMARCC1;NCOR1;KDM5D;TAF15;ATXN7;SETDB2;KMT2B;SAP130;EP400;EHMT1;BRD8;ARID1A		R-HSA-5637686;R-HSA-5159245;R-HSA-5244692;R-HSA-3321975;R-HSA-3301237;R-HSA-5205799;R-HSA-3215448;R-HSA-5205861;R-HSA-5661116;R-HSA-5634750;R-HSA-4754181;R-HSA-3777129;R-HSA-5634729;R-HSA-4827382
R-HSA-72203	Processing of Capped Intron-Containing Pre-mRNA	12	299	0.0197061	0.992048	0.992048	33	34	0.00239504	9606	Homo sapiens	RANBP2;NXF1;PPIL1;NUP205;CPB2;HNRNPF;CWC22;SAP130;GPATCH1;THOC3;SNRPA;NUP160		R-HSA-9770132;R-HSA-8849157;R-HSA-9770129;R-HSA-159046;R-HSA-9770131;R-HSA-75079;R-HSA-9770141;R-HSA-159050;R-HSA-75081;R-HSA-75080;R-HSA-9770847;R-HSA-75083;R-HSA-9770142;R-HSA-75082;R-HSA-111439;R-HSA-9770119;R-HSA-77587;R-HSA-158481;R-HSA-158484;R-HSA-75097;R-HSA-75096;R-HSA-75098;R-HSA-77594;R-HSA-72103;R-HSA-72231;R-HSA-9770236;R-HSA-9772351;R-HSA-158441;R-HSA-158447;R-HSA-9770145;R-HSA-7218…
R-HSA-196854	Metabolism of vitamins and cofactors	12	382	0.0251763	0.999783	0.999783	23	205	0.0144407	9606	Homo sapiens	FBL;ABCC1;TCN2;FASN;PCCB;TPP1;SLC2A3;GPC4;MMUT;ENPP3;PRSS3;ACACB		R-HSA-199203;R-HSA-199202;R-HSA-198818;R-HSA-8938314;R-HSA-3000074;R-HSA-2404131;R-HSA-4167511;R-HSA-3065959;R-HSA-3000263;R-HSA-2993447;R-HSA-3159259;R-HSA-2423785;R-HSA-2429643;R-HSA-3095901;R-HSA-4167501;R-HSA-3323111;R-HSA-8874705;R-HSA-9759202;R-HSA-3000122;R-HSA-8874718;R-HSA-9759209;R-HSA-3000112;R-HSA-3132753
R-HSA-425393	Transport of inorganic cations/anions and amino acids/oligopeptides	11	167	0.0110064	0.672997	0.850214	16	76	0.00535362	9606	Homo sapiens	SLC12A3;SLC24A1;SLC4A9;SLC12A4;SLC6A18;SLC34A1;SLC3A2;SLC12A6;SLC4A3;SLC17A1;SLC4A4		R-HSA-379426;R-HSA-428609;R-HSA-425678;R-HSA-425482;R-HSA-376200;R-HSA-352232;R-HSA-426155;R-HSA-425483;R-HSA-427656;R-HSA-8878664;R-HSA-379415;R-HSA-378513;R-HSA-426130;R-HSA-352191;R-HSA-9725706;R-HSA-351963
R-HSA-397014	Muscle contraction	11	232	0.0152903	0.950412	0.950412	13	53	0.00373345	9606	Homo sapiens	MYBPC2;KCNE3;KCND3;TRPC1;AKAP9;ANXA6;SCN4A;GATA4;CLIC2;HIPK1;TRDN		R-HSA-5577237;R-HSA-390597;R-HSA-9613264;R-HSA-390598;R-HSA-390593;R-HSA-390595;R-HSA-2855020;R-HSA-5577234;R-HSA-2089943;R-HSA-5576895;R-HSA-5577050;R-HSA-5263628;R-HSA-2032800
R-HSA-913531	Interferon Signaling	11	318	0.0209583	0.998386	0.998386	5	74	0.00521274	9606	Homo sapiens	RANBP2;NUP205;VCAM1;TRIM21;IFIT3;NUP160;HLA-DPA1		R-HSA-1015702;R-HSA-1176059;R-HSA-1031716;R-HSA-1015699;R-HSA-1031713
R-HSA-1257604	PIP3 activates AKT signaling	11	321	0.021156	0.998588	0.998588	37	86	0.00605804	9606	Homo sapiens	RPTOR;FGF5;PREX2;TEP1;EGF;HGF;PIP5K1A;FOXO6;WWP2;PHC3		R-HSA-199299;R-HSA-8943817;R-HSA-8944457;R-HSA-6807206;R-HSA-8857925;R-HSA-6807077;R-HSA-8851011;R-HSA-8944397;R-HSA-8850945;R-HSA-8944078;R-HSA-8948800;R-HSA-8943811;R-HSA-8944454;R-HSA-8944026;R-HSA-8850961;R-HSA-8944104;R-HSA-199456;R-HSA-6807106;R-HSA-6807105;R-HSA-8847968;R-HSA-8944047;R-HSA-8948832;R-HSA-6807118;R-HSA-1676082;R-HSA-8944099;R-HSA-8943780;R-HSA-8944420;R-HSA-8847977;R-HSA-894…
R-HSA-9006925	Intracellular signaling by second messengers	11	368	0.0242536	0.999841	0.999841	37	114	0.00803043	9606	Homo sapiens	RPTOR;FGF5;PREX2;TEP1;EGF;HGF;PIP5K1A;FOXO6;WWP2;PHC3		R-HSA-199299;R-HSA-8943817;R-HSA-8944457;R-HSA-6807206;R-HSA-8857925;R-HSA-6807077;R-HSA-8851011;R-HSA-8944397;R-HSA-8850945;R-HSA-8944078;R-HSA-8948800;R-HSA-8943811;R-HSA-8944454;R-HSA-8944026;R-HSA-8850961;R-HSA-8944104;R-HSA-199456;R-HSA-6807106;R-HSA-6807105;R-HSA-8847968;R-HSA-8944047;R-HSA-8948832;R-HSA-6807118;R-HSA-1676082;R-HSA-8944099;R-HSA-8943780;R-HSA-8944420;R-HSA-8847977;R-HSA-894…
R-HSA-8978868	Fatty acid metabolism	11	431	0.0284057	0.999993	0.999993	32	220	0.0154973	9606	Homo sapiens	HADHA;ABCC1;PON2;FASN;PCCB;CYP1A1;MMUT;TECRL;CYP4F11;ACACB;CRAT		R-HSA-2161890;R-HSA-5655955;R-HSA-77321;R-HSA-390284;R-HSA-2161899;R-HSA-77329;R-HSA-8932633;R-HSA-266070;R-HSA-390291;R-HSA-77271;R-HSA-548831;R-HSA-109339;R-HSA-77277;R-HSA-77340;R-HSA-8876889;R-HSA-109342;R-HSA-2161792;R-HSA-75872;R-HSA-77283;R-HSA-211873;R-HSA-2161795;R-HSA-71010;R-HSA-200423;R-HSA-163756;R-HSA-2161745;R-HSA-77301;R-HSA-2161940;R-HSA-77303;R-HSA-2161814;R-HSA-71031;R-HSA-7730…
R-HSA-380270	Recruitment of mitotic centrosome proteins and complexes	10	81	0.00533843	0.0773008	0.850214	3	3	0.000211327	9606	Homo sapiens	MZT2B;CDK11A;TUBGCP2;NME7;DCTN1;AKAP9;CEP164;HAUS6;CEP290;CKAP5		R-HSA-380311;R-HSA-380455;R-HSA-380283
R-HSA-380287	Centrosome maturation	10	83	0.00547024	0.0872304	0.850214	6	6	0.000422654	9606	Homo sapiens	MZT2B;CDK11A;TUBGCP2;NME7;DCTN1;AKAP9;CEP164;HAUS6;CEP290;CKAP5		R-HSA-380311;R-HSA-380455;R-HSA-380294;R-HSA-380272;R-HSA-380303;R-HSA-380283
R-HSA-1655829	Regulation of cholesterol biosynthesis by SREBP (SREBF)	10	87	0.00573387	0.109292	0.850214	52	52	0.003663	9606	Homo sapiens	SREBF1;SEC24B;GPAM;MTF1;FASN;ACACB		R-HSA-2426149;R-HSA-1655833;R-HSA-2426148;R-HSA-1655832;R-HSA-2426151;R-HSA-1655835;R-HSA-1655834;R-HSA-2426150;R-HSA-1655837;R-HSA-2426144;R-HSA-1655836;R-HSA-2426147;R-HSA-1655839;R-HSA-2426146;R-HSA-1655825;R-HSA-2426157;R-HSA-2426156;R-HSA-1655824;R-HSA-1655827;R-HSA-1655826;R-HSA-2426158;R-HSA-2426153;R-HSA-2426152;R-HSA-1655828;R-HSA-1655831;R-HSA-2426155;R-HSA-2426154;R-HSA-1655830;R-HSA-2…
R-HSA-6804756	Regulation of TP53 Activity through Phosphorylation	10	95	0.00626112	0.161936	0.850214	5	26	0.0018315	9606	Homo sapiens	TPX2;PRKAA1;MRE11;TAF15;RMI1;RAD9B;HIPK1;ATRIP;ATR		R-HSA-6805399;R-HSA-6799431;R-HSA-6799332;R-HSA-6805103;R-HSA-6805470
R-HSA-381038	XBP1(S) activates chaperone genes	10	95	0.00626112	0.161936	0.850214	5	47	0.00331079	9606	Homo sapiens	CUL7;EXTL1;DCTN1;DDX11;TPP1		R-HSA-8953336;R-HSA-1791116;R-HSA-1791058;R-HSA-1791138;R-HSA-1791092
R-HSA-380320	Recruitment of NuMA to mitotic centrosomes	10	97	0.00639293	0.176755	0.850214	2	2	0.000140885	9606	Homo sapiens	MZT2B;NUMA1;TUBGCP2;NME7;DCTN1;AKAP9;CEP164;HAUS6;CEP290;CKAP5		R-HSA-380316;R-HSA-380508
R-HSA-381070	IRE1alpha activates chaperones	10	101	0.00665656	0.208174	0.850214	5	53	0.00373345	9606	Homo sapiens	CUL7;EXTL1;DCTN1;DDX11;TPP1		R-HSA-8953336;R-HSA-1791116;R-HSA-1791058;R-HSA-1791138;R-HSA-1791092
R-HSA-5173105	O-linked glycosylation	10	133	0.00876557	0.504866	0.850214	18	27	0.00190194	9606	Homo sapiens	ADAMTSL1;GALNT7;SEMA5B;MUC19;ST3GAL4;MUC5B;MUC20;MUC4;ADAMTS10;THSD4		R-HSA-5694487;R-HSA-977071;R-HSA-5173005;R-HSA-1964505;R-HSA-5173192;R-HSA-913675;R-HSA-1964501;R-HSA-914017;R-HSA-914018;R-HSA-914012;R-HSA-914008;R-HSA-981497;R-HSA-914010;R-HSA-914005;R-HSA-981814;R-HSA-914006;R-HSA-6786012;R-HSA-981809
R-HSA-1500931	Cell-Cell communication	10	134	0.00883148	0.514248	0.850214	11	60	0.00422654	9606	Homo sapiens	SDK1;PATJ;KIRREL2;CDH1;CDH12;PTK2B;LAMC2;FLNC;CDH15;CDH17		R-HSA-420661;R-HSA-373745;R-HSA-446083;R-HSA-391152;R-HSA-432956;R-HSA-446077;R-HSA-451757;R-HSA-419002;R-HSA-430347;R-HSA-419001;R-HSA-446089
R-HSA-9006936	Signaling by TGFB family members	10	136	0.00896329	0.532844	0.850214	20	125	0.0088053	9606	Homo sapiens	CYTH2;NCOR1;TFDP1;RBL1;COL1A2;GDF2;E2F2;ATP1B4;CGN		R-HSA-2160931;R-HSA-9733207;R-HSA-2160932;R-HSA-2134532;R-HSA-8858369;R-HSA-2160935;R-HSA-2134506;R-HSA-173481;R-HSA-9733247;R-HSA-9736984;R-HSA-5252001;R-HSA-9733216;R-HSA-2186741;R-HSA-1484099;R-HSA-2134519;R-HSA-2396029;R-HSA-2127257;R-HSA-2186747;R-HSA-2395320;R-HSA-2106591
R-HSA-68882	Mitotic Anaphase	10	249	0.0164107	0.986522	0.986522	14	32	0.00225416	9606	Homo sapiens	RANBP2;SGO2;NUP205;CENPF;ZW10;KNTC1;CKAP5;WAPL;NUP160;CC2D1B		R-HSA-2467809;R-HSA-2467811;R-HSA-9668405;R-HSA-9634169;R-HSA-9668415;R-HSA-9615901;R-HSA-9668419;R-HSA-9615937;R-HSA-2545203;R-HSA-9668389;R-HSA-9634219;R-HSA-9618378;R-HSA-9668395;R-HSA-9615945
R-HSA-2555396	Mitotic Metaphase and Anaphase	10	250	0.0164766	0.987056	0.987056	14	33	0.0023246	9606	Homo sapiens	RANBP2;SGO2;NUP205;CENPF;ZW10;KNTC1;CKAP5;WAPL;NUP160;CC2D1B		R-HSA-2467809;R-HSA-2467811;R-HSA-9668405;R-HSA-9634169;R-HSA-9668415;R-HSA-9615901;R-HSA-9668419;R-HSA-9615937;R-HSA-2545203;R-HSA-9668389;R-HSA-9634219;R-HSA-9618378;R-HSA-9668395;R-HSA-9615945
R-HSA-196849	Metabolism of water-soluble vitamins and cofactors	10	258	0.0170039	0.990674	0.990674	18	143	0.0100733	9606	Homo sapiens	FBL;ABCC1;TCN2;FASN;PCCB;SLC2A3;MMUT;ENPP3;PRSS3;ACACB		R-HSA-199203;R-HSA-199202;R-HSA-198818;R-HSA-8938314;R-HSA-3000074;R-HSA-4167511;R-HSA-3065959;R-HSA-3000263;R-HSA-2993447;R-HSA-3159259;R-HSA-3095901;R-HSA-4167501;R-HSA-3323111;R-HSA-9759202;R-HSA-3000122;R-HSA-9759209;R-HSA-3000112;R-HSA-3132753
R-HSA-9711123	Cellular response to chemical stress	10	274	0.0180584	0.995263	0.995263	13	134	0.00943928	9606	Homo sapiens	ERO1A;ABCC1;NCOR1;SIN3B;ALB;ME1;CYBA;TXN;TRIM21		R-HSA-3697882;R-HSA-3341296;R-HSA-6807557;R-HSA-9759154;R-HSA-400143;R-HSA-9761854;R-HSA-9661432;R-HSA-3341343;R-HSA-9661405;R-HSA-9709883;R-HSA-73646;R-HSA-9761825;R-HSA-1222376
R-HSA-373076	Class A/1 (Rhodopsin-like receptors)	10	414	0.0272853	0.999995	0.999995	11	185	0.0130318	9606	Homo sapiens	OPRD1;NPSR1;GPR143;CNR2;TBXA2R;NMS;GALR1;ARNT;PRG3;TACR1		R-HSA-9696323;R-HSA-419426;R-HSA-8851298;R-HSA-981832;R-HSA-391939;R-HSA-390930;R-HSA-389026;R-HSA-380076;R-HSA-6797630;R-HSA-444620;R-HSA-374298
R-HSA-2426168	Activation of gene expression by SREBF (SREBP)	9	71	0.00467936	0.0800056	0.850214	42	42	0.00295858	9606	Homo sapiens	SREBF1;GPAM;MTF1;FASN;ACACB		R-HSA-2426149;R-HSA-1655833;R-HSA-2426148;R-HSA-1655832;R-HSA-2426151;R-HSA-1655835;R-HSA-2426150;R-HSA-1655837;R-HSA-2426144;R-HSA-1655836;R-HSA-2426147;R-HSA-1655839;R-HSA-2426146;R-HSA-2426157;R-HSA-2426156;R-HSA-1655824;R-HSA-1655827;R-HSA-1655826;R-HSA-2426158;R-HSA-2426153;R-HSA-2426152;R-HSA-1655828;R-HSA-2426155;R-HSA-2426154;R-HSA-1655830;R-HSA-2426164;R-HSA-6800052;R-HSA-2426161;R-HSA-2…
R-HSA-9659379	Sensory processing of sound	9	87	0.00573387	0.190079	0.850214	5	13	0.000915751	9606	Homo sapiens	GRXCR2;GSN;KCNMA1;OTOG;PCDH15;BSN;TRIOBP;TMC2		R-HSA-9663363;R-HSA-9667809;R-HSA-9667761;R-HSA-9662096;R-HSA-9659380
R-HSA-6806834	Signaling by MET	9	88	0.00579978	0.198515	0.850214	48	51	0.00359256	9606	Homo sapiens	LAMA5;COL1A2;LIG1;COL5A3;HGF;LRIG1;LAMC2;LAMC1;MUC20		R-HSA-8875591;R-HSA-8851908;R-HSA-8875523;R-HSA-8851842;R-HSA-6807008;R-HSA-8851919;R-HSA-8875661;R-HSA-6806957;R-HSA-8875659;R-HSA-8875531;R-HSA-6800299;R-HSA-8865994;R-HSA-6800298;R-HSA-8875540;R-HSA-8851859;R-HSA-6807027;R-HSA-8874079;R-HSA-8874078;R-HSA-6806974;R-HSA-8851933;R-HSA-8851804;R-HSA-8851866;R-HSA-8875482;R-HSA-9735946;R-HSA-8875431;R-HSA-8875558;R-HSA-8851877;R-HSA-8874083;R-HSA-8…
R-HSA-170834	Signaling by TGF-beta Receptor Complex	9	107	0.007052	0.380377	0.850214	19	100	0.00704424	9606	Homo sapiens	CYTH2;NCOR1;TFDP1;RBL1;COL1A2;E2F2;ATP1B4;CGN		R-HSA-2160931;R-HSA-9733207;R-HSA-2160932;R-HSA-2134532;R-HSA-2160935;R-HSA-2134506;R-HSA-173481;R-HSA-9733247;R-HSA-9736984;R-HSA-5252001;R-HSA-9733216;R-HSA-2186741;R-HSA-1484099;R-HSA-2134519;R-HSA-2396029;R-HSA-2127257;R-HSA-2186747;R-HSA-2395320;R-HSA-2106591
R-HSA-5693538	Homology Directed Repair	9	130	0.00856785	0.607068	0.850214	40	52	0.003663	9606	Homo sapiens	POLQ;MRE11;HERC2;RMI1;PARP2;CLSPN;RAD9B;ATRIP;ATR		R-HSA-5684887;R-HSA-5684052;R-HSA-5693589;R-HSA-5684882;R-HSA-5685011;R-HSA-5686483;R-HSA-5693584;R-HSA-5685341;R-HSA-5687640;R-HSA-5693593;R-HSA-5686469;R-HSA-5684096;R-HSA-5686657;R-HSA-5685838;R-HSA-5693580;R-HSA-5684108;R-HSA-5686410;R-HSA-5684875;R-HSA-5693620;R-HSA-5686642;R-HSA-5687664;R-HSA-5684081;R-HSA-5686398;R-HSA-5687484;R-HSA-5693564;R-HSA-5687675;R-HSA-5693561;R-HSA-5687673;R-HSA-5…
R-HSA-5576891	Cardiac conduction	9	147	0.00968826	0.743937	0.850214	8	33	0.0023246	9606	Homo sapiens	KCNE3;KCND3;TRPC1;AKAP9;SCN4A;GATA4;CLIC2;HIPK1;TRDN		R-HSA-5577237;R-HSA-9613264;R-HSA-2855020;R-HSA-5577234;R-HSA-2089943;R-HSA-5576895;R-HSA-5577050;R-HSA-2032800
R-HSA-5358351	Signaling by Hedgehog	9	168	0.0110723	0.862523	0.862523	51	82	0.00577628	9606	Homo sapiens	DYNC2H1;ITCH;BOC;SEL1L;IHH;PGM1;GLI2		R-HSA-5362386;R-HSA-5610717;R-HSA-5610718;R-HSA-445448;R-HSA-5362549;R-HSA-5610737;R-HSA-5362551;R-HSA-5362422;R-HSA-5362553;R-HSA-5362427;R-HSA-5610745;R-HSA-5610723;R-HSA-5362793;R-HSA-5610735;R-HSA-5362412;R-HSA-5610730;R-HSA-5635861;R-HSA-5635860;R-HSA-5362448;R-HSA-5635856;R-HSA-5635859;R-HSA-5632668;R-HSA-5635868;R-HSA-5362459;R-HSA-5635864;R-HSA-5633051;R-HSA-5635845;R-HSA-5617413;R-HSA-56…
R-HSA-5693532	DNA Double-Strand Break Repair	9	169	0.0111382	0.866844	0.866844	79	113	0.00795999	9606	Homo sapiens	POLQ;MRE11;HERC2;RMI1;PARP2;CLSPN;RAD9B;ATRIP;ATR		R-HSA-5684052;R-HSA-69891;R-HSA-5686483;R-HSA-5685341;R-HSA-5687640;R-HSA-5683801;R-HSA-3785768;R-HSA-5682629;R-HSA-5686469;R-HSA-5685838;R-HSA-5683405;R-HSA-5686900;R-HSA-5686642;R-HSA-75172;R-HSA-5687664;R-HSA-5684081;R-HSA-75174;R-HSA-5693566;R-HSA-5686398;R-HSA-5683967;R-HSA-5693564;R-HSA-5683964;R-HSA-5682044;R-HSA-5687675;R-HSA-5693561;R-HSA-5687673;R-HSA-5693542;R-HSA-5684071;R-HSA-5693540…
R-HSA-3108232	SUMO E3 ligases SUMOylate target proteins	9	183	0.0120609	0.916547	0.916547	26	131	0.00922795	9606	Homo sapiens	DDX17;RANBP2;TFAP2B;NUP205;NPM1;HERC2;DNMT3B;PHC3;NUP160		R-HSA-3108203;R-HSA-4570499;R-HSA-4615872;R-HSA-4655374;R-HSA-5228508;R-HSA-4086059;R-HSA-3234084;R-HSA-4655440;R-HSA-4570463;R-HSA-3108209;R-HSA-4551655;R-HSA-5228525;R-HSA-3000399;R-HSA-5228523;R-HSA-4551649;R-HSA-4551724;R-HSA-4551727;R-HSA-3927824;R-HSA-3000348;R-HSA-3900047;R-HSA-4615987;R-HSA-4086088;R-HSA-3000411;R-HSA-4570493;R-HSA-4551679;R-HSA-4655355
R-HSA-2990846	SUMOylation	9	192	0.0126541	0.939343	0.939343	26	140	0.00986193	9606	Homo sapiens	DDX17;RANBP2;TFAP2B;NUP205;NPM1;HERC2;DNMT3B;PHC3;NUP160		R-HSA-3108203;R-HSA-4570499;R-HSA-4615872;R-HSA-4655374;R-HSA-5228508;R-HSA-4086059;R-HSA-3234084;R-HSA-4655440;R-HSA-4570463;R-HSA-3108209;R-HSA-4551655;R-HSA-5228525;R-HSA-3000399;R-HSA-5228523;R-HSA-4551649;R-HSA-4551724;R-HSA-4551727;R-HSA-3927824;R-HSA-3000348;R-HSA-3900047;R-HSA-4615987;R-HSA-4086088;R-HSA-3000411;R-HSA-4570493;R-HSA-4551679;R-HSA-4655355
R-HSA-2559583	Cellular Senescence	9	199	0.0131154	0.953113	0.953113	32	90	0.00633981	9606	Homo sapiens	MRE11;TFDP1;CDH1;EP400;EHMT1;E2F2;TPP1;TXN;PHC3		R-HSA-3790137;R-HSA-3225851;R-HSA-3790130;R-HSA-3240765;R-HSA-3788725;R-HSA-3788724;R-HSA-3240766;R-HSA-3229089;R-HSA-3223200;R-HSA-3785768;R-HSA-3785711;R-HSA-3788705;R-HSA-3788708;R-HSA-3229102;R-HSA-3240787;R-HSA-3209109;R-HSA-5682044;R-HSA-4647594;R-HSA-4647593;R-HSA-6792712;R-HSA-3788745;R-HSA-5682020;R-HSA-5693540;R-HSA-5682018;R-HSA-3788748;R-HSA-3209096;R-HSA-3240777;R-HSA-5693612;R-HSA-4…
R-HSA-948021	Transport to the Golgi and subsequent modification	9	219	0.0144335	0.978441	0.978441	24	60	0.00422654	9606	Homo sapiens	SPTA1;SEC24B;DCTN1;MGAT4A;ST3GAL4;MIA2;ANK3;ARFGAP3;F5		R-HSA-6807877;R-HSA-5694421;R-HSA-5694418;R-HSA-6807875;R-HSA-203973;R-HSA-5694417;R-HSA-6809006;R-HSA-5694431;R-HSA-5694527;R-HSA-204008;R-HSA-6809003;R-HSA-5694522;R-HSA-975903;R-HSA-5694439;R-HSA-5694436;R-HSA-6809011;R-HSA-6809010;R-HSA-5694435;R-HSA-5694433;R-HSA-5694446;R-HSA-5694415;R-HSA-1022129;R-HSA-5694409;R-HSA-5694441
R-HSA-1483206	Glycerophospholipid biosynthesis	9	221	0.0145653	0.980115	0.980115	15	133	0.00936884	9606	Homo sapiens	BCHE;HADHA;GPAM;JMJD7-PLA2G4B;DDHD2;PLBD1;CPNE3;PLA2G6		R-HSA-1482775;R-HSA-1482612;R-HSA-1482932;R-HSA-372519;R-HSA-1482771;R-HSA-1482685;R-HSA-1482778;R-HSA-1482695;R-HSA-1482884;R-HSA-1482862;R-HSA-1482828;R-HSA-6786650;R-HSA-1482856;R-HSA-5333678;R-HSA-1482825
R-HSA-5357801	Programmed Cell Death	9	237	0.0156199	0.989778	0.989778	14	193	0.0135954	9606	Homo sapiens	ITCH;TFDP1;GSN;CDH1;DAPK1;DSG1;MAPT;CLSPN;STK3		R-HSA-351936;R-HSA-202917;R-HSA-418849;R-HSA-351947;R-HSA-9793444;R-HSA-201622;R-HSA-351901;R-HSA-202939;R-HSA-140217;R-HSA-4331327;R-HSA-9793451;R-HSA-4331324;R-HSA-201629;R-HSA-140221
R-HSA-9705683	SARS-CoV-2-host interactions	9	248	0.0163448	0.993646	0.993646	15	67	0.00471964	9606	Homo sapiens	RANBP2;PATJ;SEC24B;NUP205;TBK1;TAB2;MASP2;NUP160;IL17RA		R-HSA-9755413;R-HSA-9705010;R-HSA-9709852;R-HSA-447246;R-HSA-983426;R-HSA-9708889;R-HSA-9705082;R-HSA-420661;R-HSA-9758529;R-HSA-9755757;R-HSA-168184;R-HSA-9768142;R-HSA-9705320;R-HSA-9754827;R-HSA-918225
R-HSA-157118	Signaling by NOTCH	9	258	0.0170039	0.995925	0.995925	16	154	0.0108481	9606	Homo sapiens	ITCH;NCOR1;TFDP1;POFUT1;EGF;DNER;SEL1L;ST3GAL4;WWP2		R-HSA-1912349;R-HSA-1980125;R-HSA-9018573;R-HSA-9018572;R-HSA-1912378;R-HSA-1912374;R-HSA-1980112;R-HSA-1912398;R-HSA-1912357;R-HSA-9021520;R-HSA-1912388;R-HSA-9021523;R-HSA-4395231;R-HSA-1912416;R-HSA-1980128;R-HSA-1912386
R-HSA-162906	HIV Infection	9	260	0.0171357	0.996276	0.996276	22	160	0.0112708	9606	Homo sapiens	RANBP2;NUP205;NPM1;TAF15;LIG1;SLC25A5;NUP160		R-HSA-9613490;R-HSA-180736;R-HSA-167136;R-HSA-180710;R-HSA-9613498;R-HSA-167113;R-HSA-180905;R-HSA-180622;R-HSA-167118;R-HSA-167474;R-HSA-165043;R-HSA-167121;R-HSA-165047;R-HSA-180725;R-HSA-167477;R-HSA-167130;R-HSA-180728;R-HSA-167097;R-HSA-167134;R-HSA-180732;R-HSA-167484;R-HSA-182876
R-HSA-416476	G alpha (q) signalling events	9	285	0.0187834	0.998832	0.998832	7	35	0.00246548	9606	Homo sapiens	NPSR1;GPR143;TBXA2R;NMS;ARNT;TACR1;PLCB1;KALRN;DGKI		R-HSA-114688;R-HSA-749448;R-HSA-426240;R-HSA-749452;R-HSA-398188;R-HSA-400586;R-HSA-379048
R-HSA-195721	Signaling by WNT	9	331	0.0218151	0.99988	0.99988	66	157	0.0110595	9606	Homo sapiens	BCL9;PRKCB;AXIN1;WNT8A;DVL3;VPS35;LGR6;PLCB1		R-HSA-3858489;R-HSA-3858495;R-HSA-3601585;R-HSA-3858482;R-HSA-3364026;R-HSA-3858480;R-HSA-3781941;R-HSA-3781943;R-HSA-3858475;R-HSA-3238691;R-HSA-3238694;R-HSA-4641246;R-HSA-3640874;R-HSA-3364014;R-HSA-3640872;R-HSA-4641134;R-HSA-1504190;R-HSA-3640862;R-HSA-1504188;R-HSA-3640861;R-HSA-3772435;R-HSA-3772434;R-HSA-1504186;R-HSA-1458875;R-HSA-3640858;R-HSA-3772436;R-HSA-4641256;R-HSA-4641129;R-HSA-1…
R-HSA-3000171	Non-integrin membrane-ECM interactions	8	61	0.0040203	0.082152	0.850214	8	22	0.00154973	9606	Homo sapiens	LAMA5;CYTH2;COL1A2;NRXN1;COL5A3;LAMC2;LAMC1		R-HSA-2328129;R-HSA-2426263;R-HSA-2426355;R-HSA-2465890;R-HSA-2327738;R-HSA-2731123;R-HSA-2731075;R-HSA-2731074
R-HSA-9662361	Sensory processing of sound by outer hair cells of the cochlea	8	64	0.00421802	0.100744	0.850214	2	8	0.000563539	9606	Homo sapiens	GRXCR2;GSN;KCNMA1;OTOG;PCDH15;TRIOBP;TMC2		R-HSA-9663363;R-HSA-9667809
R-HSA-3906995	Diseases associated with O-glycosylation of proteins	8	78	0.00514071	0.214217	0.850214	4	9	0.000633981	9606	Homo sapiens	ADAMTSL1;SEMA5B;MUC19;MUC5B;MUC20;MUC4;ADAMTS10;THSD4		R-HSA-6785524;R-HSA-5096537;R-HSA-5096532;R-HSA-6785565
R-HSA-9024446	NR1H2 and NR1H3-mediated signaling	8	85	0.00560206	0.283874	0.850214	16	60	0.00422654	9606	Homo sapiens	ABCA1;SREBF1;NCOR1;FASN		R-HSA-9029517;R-HSA-9618486;R-HSA-9028525;R-HSA-9029551;R-HSA-9024334;R-HSA-9657791;R-HSA-9024326;R-HSA-9624925;R-HSA-9029561;R-HSA-9605056;R-HSA-9605057;R-HSA-9605063;R-HSA-9029566;R-HSA-9028533;R-HSA-9618479;R-HSA-9619756
R-HSA-446728	Cell junction organization	8	95	0.00626112	0.390983	0.850214	9	37	0.00260637	9606	Homo sapiens	SDK1;PATJ;CDH1;CDH12;LAMC2;FLNC;CDH15;CDH17		R-HSA-420661;R-HSA-373745;R-HSA-446083;R-HSA-432956;R-HSA-446077;R-HSA-419002;R-HSA-430347;R-HSA-419001;R-HSA-446089
R-HSA-5620912	Anchoring of the basal body to the plasma membrane	8	99	0.00652475	0.434568	0.850214	8	9	0.000633981	9606	Homo sapiens	GNPTAB;DCTN1;ALB;AKAP9;CEP164;HAUS6;CEP290;CKAP5		R-HSA-5626228;R-HSA-5626227;R-HSA-5626220;R-HSA-5626223;R-HSA-5626681;R-HSA-5617816;R-HSA-5626699;R-HSA-5638009
R-HSA-1483255	PI Metabolism	8	112	0.00738153	0.571284	0.850214	19	89	0.00626937	9606	Homo sapiens	TPTE2;VAC14;TEP1;PIP5K1A;PI4KB;GDPD5;PTPN13		R-HSA-1676152;R-HSA-199456;R-HSA-1675866;R-HSA-1675773;R-HSA-1676145;R-HSA-1675921;R-HSA-1676082;R-HSA-1676149;R-HSA-1676020;R-HSA-1676168;R-HSA-1675883;R-HSA-6814132;R-HSA-1676204;R-HSA-1676174;R-HSA-1675810;R-HSA-8870332;R-HSA-1676005;R-HSA-1676134;R-HSA-1675910
R-HSA-373760	L1CAM interactions	8	130	0.00856785	0.730851	0.850214	9	54	0.00380389	9606	Homo sapiens	SPTA1;CYTH2;DLG1;CNTN2;SCN4A;LAMC1;ANK3		R-HSA-445076;R-HSA-376134;R-HSA-443778;R-HSA-374672;R-HSA-374675;R-HSA-392751;R-HSA-374686;R-HSA-445067;R-HSA-373739
R-HSA-2500257	Resolution of Sister Chromatid Cohesion	8	134	0.00883148	0.760148	0.850214	8	8	0.000563539	9606	Homo sapiens	RANBP2;SGO2;CENPF;ZW10;KNTC1;CKAP5;WAPL;NUP160		R-HSA-2468293;R-HSA-2466068;R-HSA-2484822;R-HSA-2545253;R-HSA-2467794;R-HSA-1638803;R-HSA-2468287;R-HSA-1638821
R-HSA-3371556	Cellular response to heat stress	8	135	0.00889738	0.767105	0.850214	13	29	0.00204283	9606	Homo sapiens	RPTOR;RANBP2;NUP205;TUT7;HSPA12B;SIRT1;NUP160;ATR		R-HSA-3371537;R-HSA-5251955;R-HSA-5251959;R-HSA-5082405;R-HSA-5082369;R-HSA-3371518;R-HSA-3371554;R-HSA-5251942;R-HSA-3371467;R-HSA-5252041;R-HSA-3371567;R-HSA-5082384;R-HSA-5252079
R-HSA-5663220	RHO GTPases Activate Formins	8	149	0.00982008	0.849559	0.850214	5	27	0.00190194	9606	Homo sapiens	RANBP2;SGO2;CENPF;ZW10;DVL3;KNTC1;CKAP5;NUP160		R-HSA-3858489;R-HSA-3858495;R-HSA-5666160;R-HSA-5666129;R-HSA-5666169
R-HSA-166658	Complement cascade	8	156	0.0102814	0.881048	0.881048	41	72	0.00507185	9606	Homo sapiens	CPB2;CR1L;CFHR3;CFHR5;MASP2;IGKV3-11;C8A;C2		R-HSA-977359;R-HSA-977615;R-HSA-166721;R-HSA-166726;R-HSA-8852481;R-HSA-173636;R-HSA-166795;R-HSA-166792;R-HSA-977605;R-HSA-3266557;R-HSA-977602;R-HSA-2855077;R-HSA-8852809;R-HSA-173709;R-HSA-977375;R-HSA-981535;R-HSA-977629;R-HSA-977371;R-HSA-173723;R-HSA-8852509;R-HSA-173720;R-HSA-2530429;R-HSA-977363;R-HSA-977619;R-HSA-981648;R-HSA-173725;R-HSA-166753;R-HSA-8852580;R-HSA-166817;R-HSA-2855054;R…
R-HSA-9705671	SARS-CoV-2 activates/modulates innate and adaptive immune responses	8	160	0.010545	0.896458	0.896458	14	47	0.00331079	9606	Homo sapiens	RANBP2;SEC24B;NUP205;TBK1;TAB2;MASP2;NUP160;IL17RA		R-HSA-9755413;R-HSA-9705010;R-HSA-9709852;R-HSA-447246;R-HSA-983426;R-HSA-9708889;R-HSA-9705082;R-HSA-9758529;R-HSA-9755757;R-HSA-168184;R-HSA-9768142;R-HSA-9705320;R-HSA-9754827;R-HSA-918225
R-HSA-73887	Death Receptor Signaling	8	172	0.0113359	0.932965	0.932965	7	119	0.00838264	9606	Homo sapiens	AKAP13;FGD4;TBK1;TAB2;AATF;ARHGEF7;KALRN;TNFRSF10D		R-HSA-9817397;R-HSA-5357860;R-HSA-9817411;R-HSA-5635741;R-HSA-205039;R-HSA-204958;R-HSA-83582
R-HSA-446652	Interleukin-1 family signaling	8	183	0.0120609	0.956007	0.956007	8	92	0.0064807	9606	Homo sapiens	PTPN18;TBK1;TAB2;IRAK3;PTPN13;BDP1;ALPK1		R-HSA-727819;R-HSA-446870;R-HSA-9008684;R-HSA-9008894;R-HSA-9758604;R-HSA-446894;R-HSA-168184;R-HSA-450187
R-HSA-109581	Apoptosis	8	192	0.0126541	0.969286	0.969286	12	142	0.0100028	9606	Homo sapiens	TFDP1;GSN;CDH1;DAPK1;DSG1;MAPT;CLSPN;STK3		R-HSA-351936;R-HSA-201622;R-HSA-202917;R-HSA-418849;R-HSA-351901;R-HSA-202939;R-HSA-140217;R-HSA-4331327;R-HSA-351947;R-HSA-4331324;R-HSA-201629;R-HSA-140221
R-HSA-2467813	Separation of Sister Chromatids	8	195	0.0128518	0.972828	0.972828	3	8	0.000563539	9606	Homo sapiens	RANBP2;SGO2;CENPF;ZW10;KNTC1;CKAP5;WAPL;NUP160		R-HSA-2467809;R-HSA-2545203;R-HSA-2467811
R-HSA-5688426	Deubiquitination	8	289	0.019047	0.999661	0.999661	10	77	0.00542406	9606	Homo sapiens	TEP1;ATXN7;AXIN1;FOXK1;PTH2;INO80;CLSPN;MYSM1		R-HSA-5690790;R-HSA-5691381;R-HSA-5696914;R-HSA-5690080;R-HSA-5689630;R-HSA-5689950;R-HSA-8873946;R-HSA-5689544;R-HSA-5696872;R-HSA-3640872
R-HSA-9824443	Parasitic Infection Pathways	8	302	0.0199038	0.999827	0.999827	33	95	0.00669203	9606	Homo sapiens	CYFIP1;DVL3;MYO9B;NCKAP1L;CYBA;TXN;IGKV3-11;GNAI1		R-HSA-9664275;R-HSA-9664273;R-HSA-2029469;R-HSA-9673296;R-HSA-2029466;R-HSA-392129;R-HSA-9664278;R-HSA-9664406;R-HSA-2029465;R-HSA-9666458;R-HSA-1250264;R-HSA-9664285;R-HSA-9666435;R-HSA-9673794;R-HSA-9673346;R-HSA-9666433;R-HSA-9664261;R-HSA-9673797;R-HSA-9673284;R-HSA-2197690;R-HSA-9673288;R-HSA-9664271;R-HSA-9664270;R-HSA-9664397;R-HSA-1250253;R-HSA-9664268;R-HSA-442592;R-HSA-9666426;R-HSA-966…
R-HSA-9658195	Leishmania infection	8	302	0.0199038	0.999827	0.999827	33	95	0.00669203	9606	Homo sapiens	CYFIP1;DVL3;MYO9B;NCKAP1L;CYBA;TXN;IGKV3-11;GNAI1		R-HSA-9664275;R-HSA-9664273;R-HSA-2029469;R-HSA-9673296;R-HSA-2029466;R-HSA-392129;R-HSA-9664278;R-HSA-9664406;R-HSA-2029465;R-HSA-9666458;R-HSA-1250264;R-HSA-9664285;R-HSA-9666435;R-HSA-9673794;R-HSA-9673346;R-HSA-9666433;R-HSA-9664261;R-HSA-9673797;R-HSA-9673284;R-HSA-2197690;R-HSA-9673288;R-HSA-9664271;R-HSA-9664270;R-HSA-9664397;R-HSA-1250253;R-HSA-9664268;R-HSA-442592;R-HSA-9666426;R-HSA-966…
R-HSA-71291	Metabolism of amino acids and derivatives	8	667	0.0439597	1	1	10	285	0.0200761	9606	Homo sapiens	ACAD8;PDHX;RIDA;HGD;GOT1;AGXT2;SLC3A2;IDO2		R-HSA-70592;R-HSA-70581;R-HSA-9014641;R-HSA-70859;R-HSA-888614;R-HSA-6792572;R-HSA-1237102;R-HSA-71164;R-HSA-352232;R-HSA-904864
R-HSA-8874081	MET activates PTK2 signaling	7	32	0.00210901	0.0100127	0.850214	5	5	0.000352212	9606	Homo sapiens	LAMA5;COL1A2;COL5A3;HGF;LAMC2;LAMC1		R-HSA-8874083;R-HSA-8874082;R-HSA-8874080;R-HSA-8874079;R-HSA-8874078
R-HSA-8875878	MET promotes cell motility	7	45	0.00296579	0.0495944	0.850214	12	12	0.000845309	9606	Homo sapiens	LAMA5;COL1A2;COL5A3;HGF;LAMC2;LAMC1		R-HSA-8875591;R-HSA-8875558;R-HSA-8875540;R-HSA-8874083;R-HSA-8875523;R-HSA-8874082;R-HSA-8874080;R-HSA-8875568;R-HSA-8874079;R-HSA-8874078;R-HSA-8875531;R-HSA-8875576
R-HSA-2173793	Transcriptional activity of SMAD2/SMAD3:SMAD4 heterotrimer	7	64	0.00421802	0.190859	0.850214	11	51	0.00359256	9606	Homo sapiens	NCOR1;TFDP1;RBL1;COL1A2;E2F2;ATP1B4		R-HSA-5252001;R-HSA-9733207;R-HSA-9733216;R-HSA-2186741;R-HSA-1484099;R-HSA-2127257;R-HSA-2186747;R-HSA-173481;R-HSA-9733247;R-HSA-9736984;R-HSA-2106591
R-HSA-8854518	AURKA Activation by TPX2	7	74	0.00487708	0.297934	0.850214	2	2	0.000140885	9606	Homo sapiens	TPX2;DCTN1;AKAP9;CEP164;HAUS6;CEP290;CKAP5		R-HSA-8853405;R-HSA-8853419
R-HSA-9662360	Sensory processing of sound by inner hair cells of the cochlea	7	76	0.0050089	0.320844	0.850214	3	7	0.000493097	9606	Homo sapiens	GRXCR2;KCNMA1;PCDH15;BSN;TRIOBP;TMC2		R-HSA-9667761;R-HSA-9662096;R-HSA-9659380
R-HSA-3000178	ECM proteoglycans	7	79	0.00520662	0.355707	0.850214	11	23	0.00162017	9606	Homo sapiens	LAMA5;CYTH2;COL1A2;COL5A3;ITGA7;LAMC1;MATN3		R-HSA-2426471;R-HSA-4086204;R-HSA-4086200;R-HSA-2396370;R-HSA-2327909;R-HSA-2424243;R-HSA-2396124;R-HSA-2424252;R-HSA-2681667;R-HSA-2465883;R-HSA-2466106
R-HSA-216083	Integrin cell surface interactions	7	86	0.00566796	0.437812	0.850214	30	55	0.00387433	9606	Homo sapiens	CYTH2;VCAM1;COL1A2;CDH1;COL5A3;ITGB2;ITGA7		R-HSA-114560;R-HSA-114563;R-HSA-210304;R-HSA-216069;R-HSA-2467436;R-HSA-199050;R-HSA-265422;R-HSA-216072;R-HSA-265423;R-HSA-216076;R-HSA-265428;R-HSA-216082;R-HSA-202704;R-HSA-2752125;R-HSA-265425;R-HSA-265426;R-HSA-265427;R-HSA-349593;R-HSA-202718;R-HSA-198941;R-HSA-4085087;R-HSA-4088218;R-HSA-202727;R-HSA-4085083;R-HSA-349603;R-HSA-2327695;R-HSA-216045;R-HSA-216050;R-HSA-4088264;R-HSA-2426259
R-HSA-6796648	TP53 Regulates Transcription of DNA Repair Genes	7	86	0.00566796	0.437812	0.850214	7	17	0.00119752	9606	Homo sapiens	MSH2;FANCC;ATR		R-HSA-6797606;R-HSA-6806419;R-HSA-6797712;R-HSA-6797616;R-HSA-6806412;R-HSA-6806394;R-HSA-6806425
R-HSA-5693607	Processing of DNA double-strand break ends	7	89	0.00586568	0.472651	0.850214	15	17	0.00119752	9606	Homo sapiens	MRE11;HERC2;RMI1;CLSPN;RAD9B;ATRIP;ATR		R-HSA-5684887;R-HSA-5684052;R-HSA-5684882;R-HSA-5685011;R-HSA-5684081;R-HSA-5693542;R-HSA-5684071;R-HSA-5685156;R-HSA-5684096;R-HSA-5685985;R-HSA-5684140;R-HSA-5684108;R-HSA-5685994;R-HSA-5684875;R-HSA-5693608
R-HSA-2565942	Regulation of PLK1 Activity at G2/M Transition	7	92	0.0060634	0.506921	0.850214	5	12	0.000845309	9606	Homo sapiens	PPP1R12A;DCTN1;AKAP9;CEP164;HAUS6;CEP290;CKAP5		R-HSA-3000319;R-HSA-3002811;R-HSA-2574845;R-HSA-3000310;R-HSA-2574840
R-HSA-6794362	Protein-protein interactions at synapses	7	93	0.00612931	0.51818	0.850214	18	33	0.0023246	9606	Homo sapiens	DLG1;DLG2;NRXN1;EPB41L2;SHANK3		R-HSA-8849891;R-HSA-6794338;R-HSA-6794336;R-HSA-6797568;R-HSA-6794351;R-HSA-6794349;R-HSA-6794348;R-HSA-6794346;R-HSA-6794345;R-HSA-6794344;R-HSA-6797974;R-HSA-6794357;R-HSA-6794356;R-HSA-6797554;R-HSA-6794354;R-HSA-6797553;R-HSA-6794353;R-HSA-6794352
R-HSA-141424	Amplification of signal from the kinetochores	7	94	0.00619522	0.529344	0.850214	4	4	0.00028177	9606	Homo sapiens	RANBP2;SGO2;CENPF;ZW10;KNTC1;CKAP5;NUP160		R-HSA-141409;R-HSA-141431;R-HSA-141422;R-HSA-141439
R-HSA-141444	Amplification of signal from unattached kinetochores via a MAD2 inhibitory signal	7	94	0.00619522	0.529344	0.850214	4	4	0.00028177	9606	Homo sapiens	RANBP2;SGO2;CENPF;ZW10;KNTC1;CKAP5;NUP160		R-HSA-141409;R-HSA-141431;R-HSA-141422;R-HSA-141439
R-HSA-9614085	FOXO-mediated transcription	7	110	0.00724972	0.690618	0.850214	14	85	0.0059876	9606	Homo sapiens	SREBF1;FOXO6;TXN;FBXO32;SIRT1		R-HSA-199299;R-HSA-9622738;R-HSA-9626962;R-HSA-9624624;R-HSA-9622737;R-HSA-9620532;R-HSA-9623192;R-HSA-9625346;R-HSA-9624611;R-HSA-9623168;R-HSA-9617735;R-HSA-9615015;R-HSA-9615023;R-HSA-9625324
R-HSA-69618	Mitotic Spindle Checkpoint	7	111	0.00731563	0.699413	0.850214	4	7	0.000493097	9606	Homo sapiens	RANBP2;SGO2;CENPF;ZW10;KNTC1;CKAP5;NUP160		R-HSA-141409;R-HSA-141431;R-HSA-141422;R-HSA-141439
R-HSA-3371453	Regulation of HSF1-mediated heat shock response	7	113	0.00744744	0.716508	0.850214	9	14	0.000986193	9606	Homo sapiens	RANBP2;NUP205;TUT7;HSPA12B;SIRT1;NUP160;ATR		R-HSA-3371537;R-HSA-5251955;R-HSA-5251942;R-HSA-5251959;R-HSA-3371467;R-HSA-5252041;R-HSA-3371567;R-HSA-3371518;R-HSA-5252079
R-HSA-442755	Activation of NMDA receptors and postsynaptic events	7	113	0.00744744	0.716508	0.850214	27	71	0.00500141	9606	Homo sapiens	GRIN3B;DLG1;PRKAA1;DLG2;MAPT;ARHGEF7		R-HSA-9611030;R-HSA-9619478;R-HSA-9619542;R-HSA-9610327;R-HSA-9619803;R-HSA-442760;R-HSA-9610653;R-HSA-9610627;R-HSA-9609728;R-HSA-438037;R-HSA-9619783;R-HSA-9609740;R-HSA-9610802;R-HSA-432164;R-HSA-432162;R-HSA-9612085;R-HSA-9668218;R-HSA-9619515;R-HSA-442732;R-HSA-432172;R-HSA-9618750;R-HSA-9610879;R-HSA-445367;R-HSA-9611368;R-HSA-9610408;R-HSA-9614185;R-HSA-9617326
R-HSA-9648025	EML4 and NUDC in mitotic spindle formation	7	121	0.00797469	0.778189	0.850214	1	5	0.000352212	9606	Homo sapiens	RANBP2;SGO2;CENPF;ZW10;KNTC1;CKAP5;NUP160		R-HSA-9648114
R-HSA-5693567	HDR through Homologous Recombination (HRR) or Single Strand Annealing (SSA)	7	124	0.00817241	0.798575	0.850214	32	44	0.00309946	9606	Homo sapiens	MRE11;HERC2;RMI1;CLSPN;RAD9B;ATRIP;ATR		R-HSA-5684887;R-HSA-5684052;R-HSA-5693589;R-HSA-5684882;R-HSA-5685011;R-HSA-5686483;R-HSA-5693584;R-HSA-5685341;R-HSA-5693593;R-HSA-5686469;R-HSA-5684096;R-HSA-5686657;R-HSA-5685838;R-HSA-5693580;R-HSA-5684108;R-HSA-5686410;R-HSA-5684875;R-HSA-5693620;R-HSA-5686642;R-HSA-5684081;R-HSA-5686398;R-HSA-5693564;R-HSA-5693561;R-HSA-5693542;R-HSA-5684071;R-HSA-5685156;R-HSA-5693539;R-HSA-5685985;R-HSA-5…
R-HSA-4420097	VEGFA-VEGFR2 Pathway	7	129	0.00850194	0.829337	0.850214	13	79	0.00556495	9606	Homo sapiens	CYFIP1;CYTH2;PRKCB;PTK2B;NCKAP1L;CYBA;STK4		R-HSA-5218830;R-HSA-5218827;R-HSA-2029465;R-HSA-5218823;R-HSA-5218821;R-HSA-5218851;R-HSA-5218818;R-HSA-5357472;R-HSA-5218813;R-HSA-5357477;R-HSA-5218841;R-HSA-5218805;R-HSA-5218836
R-HSA-202403	TCR signaling	7	135	0.00889738	0.861222	0.861222	27	52	0.003663	9606	Homo sapiens	ZAP70;TEP1;SPNS1;TAB2;PAG1;CARD11;HLA-DPA1		R-HSA-202307;R-HSA-202245;R-HSA-202437;R-HSA-202500;R-HSA-202443;R-HSA-202248;R-HSA-202510;R-HSA-8855381;R-HSA-202453;R-HSA-202459;R-HSA-202394;R-HSA-202466;R-HSA-199456;R-HSA-202214;R-HSA-202534;R-HSA-202216;R-HSA-202344;R-HSA-202472;R-HSA-202478;R-HSA-8852200;R-HSA-202291;R-HSA-202165;R-HSA-202233;R-HSA-202489;R-HSA-202168;R-HSA-202174;R-HSA-203774
R-HSA-977606	Regulation of Complement cascade	7	139	0.00916101	0.879648	0.879648	23	42	0.00295858	9606	Homo sapiens	CPB2;CR1L;CFHR3;CFHR5;IGKV3-11;C8A;C2		R-HSA-977359;R-HSA-977615;R-HSA-8852580;R-HSA-8852481;R-HSA-977605;R-HSA-8851436;R-HSA-2530445;R-HSA-3266557;R-HSA-977602;R-HSA-8852266;R-HSA-981728;R-HSA-8852809;R-HSA-977375;R-HSA-981535;R-HSA-977629;R-HSA-9021306;R-HSA-977371;R-HSA-2530429;R-HSA-981621;R-HSA-977363;R-HSA-977619;R-HSA-981648;R-HSA-981680
R-HSA-194138	Signaling by VEGF	7	140	0.00922692	0.883923	0.883923	13	86	0.00605804	9606	Homo sapiens	CYFIP1;CYTH2;PRKCB;PTK2B;NCKAP1L;CYBA;STK4		R-HSA-5218830;R-HSA-5218827;R-HSA-2029465;R-HSA-5218823;R-HSA-5218821;R-HSA-5218851;R-HSA-5218818;R-HSA-5357472;R-HSA-5218813;R-HSA-5357477;R-HSA-5218841;R-HSA-5218805;R-HSA-5218836
R-HSA-8856688	Golgi-to-ER retrograde transport	7	148	0.00975417	0.913743	0.913743	8	18	0.00126796	9606	Homo sapiens	DCTN1;ZW10;KIF1B;ARFGAP3;PLA2G6;KIFAP3;KIF15		R-HSA-8849350;R-HSA-8848484;R-HSA-6811427;R-HSA-6811426;R-HSA-6811423;R-HSA-6811418;R-HSA-6811417;R-HSA-8849353
R-HSA-76005	Response to elevated platelet cytosolic Ca2+	7	148	0.00975417	0.913743	0.913743	5	14	0.000986193	9606	Homo sapiens	CYTH2;EGF;PRKCB;HGF;ALB;F13A1;F5		R-HSA-481044;R-HSA-481007;R-HSA-114553;R-HSA-114683;R-HSA-114684
R-HSA-1474228	Degradation of the extracellular matrix	7	148	0.00975417	0.913743	0.913743	15	105	0.00739645	9606	Homo sapiens	LAMA5;COL1A2;CDH1;COL5A3;LAMC2;LAMC1		R-HSA-1564179;R-HSA-3791155;R-HSA-3827958;R-HSA-1454843;R-HSA-4224014;R-HSA-1454822;R-HSA-2534260;R-HSA-1564164;R-HSA-1454757;R-HSA-2533874;R-HSA-1566979;R-HSA-1458433;R-HSA-2534206;R-HSA-2473596;R-HSA-2537499
R-HSA-69481	G2/M Checkpoints	7	153	0.0100837	0.928821	0.928821	8	24	0.00169062	9606	Homo sapiens	MRE11;HERC2;RMI1;CLSPN;RAD9B;ATRIP;ATR		R-HSA-5683735;R-HSA-69891;R-HSA-6799332;R-HSA-176116;R-HSA-176298;R-HSA-176250;R-HSA-176264;R-HSA-176318
R-HSA-425366	Transport of bile salts and organic acids, metal ions and amine compounds	7	163	0.0107428	0.952207	0.952207	8	67	0.00471964	9606	Homo sapiens	SLC13A1;SLC6A5;SLC22A6;SLC6A18;RHCG;CP		R-HSA-446277;R-HSA-904830;R-HSA-561041;R-HSA-443997;R-HSA-433114;R-HSA-444120;R-HSA-351963;R-HSA-444393
R-HSA-199977	ER to Golgi Anterograde Transport	7	164	0.0108087	0.954119	0.954119	22	39	0.00274725	9606	Homo sapiens	SPTA1;SEC24B;DCTN1;MIA2;ANK3;ARFGAP3;F5		R-HSA-6807877;R-HSA-5694421;R-HSA-5694418;R-HSA-6807875;R-HSA-203973;R-HSA-5694417;R-HSA-5694527;R-HSA-6809006;R-HSA-5694431;R-HSA-204008;R-HSA-5694522;R-HSA-6809003;R-HSA-5694439;R-HSA-5694436;R-HSA-6809011;R-HSA-6809010;R-HSA-5694435;R-HSA-5694433;R-HSA-5694446;R-HSA-5694415;R-HSA-5694441;R-HSA-5694409
R-HSA-212165	Epigenetic regulation of gene expression	7	178	0.0117314	0.974533	0.974533	21	64	0.00450831	9606	Homo sapiens	SIN3B;AKAP8L;KMT2B;SAP130;DNMT3B;TET1;SIRT1		R-HSA-5334097;R-HSA-427527;R-HSA-9821366;R-HSA-9818577;R-HSA-5334164;R-HSA-9818578;R-HSA-5211239;R-HSA-9676255;R-HSA-9821368;R-HSA-5227490;R-HSA-433672;R-HSA-212269;R-HSA-427528;R-HSA-9818682;R-HSA-5220990;R-HSA-427409;R-HSA-5220952;R-HSA-5221014;R-HSA-9821902;R-HSA-427514;R-HSA-212222
R-HSA-983231	Factors involved in megakaryocyte development and platelet production	7	194	0.0127859	0.987466	0.987466	7	43	0.00302902	9606	Homo sapiens	DOCK10;CARMIL1;KIF1B;GATA4;KIFAP3;GATA1;KIF15		R-HSA-1011598;R-HSA-983259;R-HSA-984821;R-HSA-984708;R-HSA-994148;R-HSA-996755;R-HSA-983266
R-HSA-5621481	C-type lectin receptors (CLRs)	7	203	0.013379	0.991714	0.991714	8	68	0.00479008	9606	Homo sapiens	MUC19;NFATC3;TAB2;MUC5B;MUC20;MUC4;CARD11		R-HSA-5607732;R-HSA-8858500;R-HSA-202534;R-HSA-5607757;R-HSA-2730849;R-HSA-5607759;R-HSA-2730867;R-HSA-5607742
R-HSA-1428517	The citric acid (TCA) cycle and respiratory electron transport	7	238	0.0156858	0.998483	0.998483	14	67	0.00471964	9606	Homo sapiens	CS;PDP1;PDHX;ATP5PB;ME1;ETFDH		R-HSA-164834;R-HSA-6800870;R-HSA-164832;R-HSA-71397;R-HSA-203946;R-HSA-164840;R-HSA-204169;R-HSA-6788556;R-HSA-6799179;R-HSA-9012036;R-HSA-163217;R-HSA-169270;R-HSA-6799196;R-HSA-70975
R-HSA-198933	Immunoregulatory interactions between a Lymphoid and a non-Lymphoid cell	7	249	0.0164107	0.999133	0.999133	8	44	0.00309946	9606	Homo sapiens	TREML1;VCAM1;COL1A2;CDH1;ITGB2;KLRC1;IGKV3-11		R-HSA-5696358;R-HSA-5696356;R-HSA-5696357;R-HSA-199079;R-HSA-199062;R-HSA-199050;R-HSA-199161;R-HSA-198941
R-HSA-211945	Phase I - Functionalization of compounds	7	301	0.0198379	0.999946	0.999946	12	102	0.00718512	9606	Homo sapiens	CYP39A1;ADH1B;CYP1A1;AHRR;ARNT;ADH7;CYP4F11		R-HSA-192178;R-HSA-8937177;R-HSA-211873;R-HSA-76466;R-HSA-215526;R-HSA-211924;R-HSA-76472;R-HSA-211962;R-HSA-71707;R-HSA-8936851;R-HSA-211951;R-HSA-5692283
R-HSA-418594	G alpha (i) signalling events	7	426	0.0280762	1	1	20	74	0.00521274	9606	Homo sapiens	OPRD1;CNR2;NMS;GALR1;RGS22;PLCB1;GNAI1		R-HSA-8964329;R-HSA-112037;R-HSA-392129;R-HSA-749454;R-HSA-111879;R-HSA-170666;R-HSA-8982019;R-HSA-392206;R-HSA-380073;R-HSA-8982020;R-HSA-170671;R-HSA-170674;R-HSA-392212;R-HSA-751001;R-HSA-8982012;R-HSA-8964242;R-HSA-749456;R-HSA-170686;R-HSA-111870;R-HSA-8964311
R-HSA-111465	Apoptotic cleavage of cellular proteins	6	38	0.00250445	0.0624931	0.850214	6	38	0.00267681	9606	Homo sapiens	GSN;CDH1;DSG1;MAPT;CLSPN;STK3		R-HSA-351936;R-HSA-201622;R-HSA-202917;R-HSA-351901;R-HSA-202939;R-HSA-201629
R-HSA-9675135	Diseases of DNA repair	6	54	0.00355895	0.205236	0.850214	9	34	0.00239504	9606	Homo sapiens	MRE11;MSH2;RMI1;RAD9B;ATRIP;ATR		R-HSA-5578663;R-HSA-9709601;R-HSA-9709571;R-HSA-5577244;R-HSA-9701199;R-HSA-9704408;R-HSA-5577259;R-HSA-9704330;R-HSA-5632970
R-HSA-75153	Apoptotic execution phase	6	54	0.00355895	0.205236	0.850214	7	57	0.00401522	9606	Homo sapiens	GSN;CDH1;DSG1;MAPT;CLSPN;STK3		R-HSA-351936;R-HSA-201622;R-HSA-202917;R-HSA-351901;R-HSA-202939;R-HSA-351947;R-HSA-201629
R-HSA-5620920	Cargo trafficking to the periciliary membrane	6	57	0.00375667	0.239872	0.850214	14	27	0.00190194	9606	Homo sapiens	BBS10;CRYBG3;EXOC4;BBS9;PKD1;CNGB1		R-HSA-5617815;R-HSA-5620918;R-HSA-5620914;R-HSA-5624125;R-HSA-5624127;R-HSA-5623519;R-HSA-5624126;R-HSA-5623513;R-HSA-5620921;R-HSA-5623525;R-HSA-5623524;R-HSA-5623527;R-HSA-5624129;R-HSA-5623521
R-HSA-6794361	Neurexins and neuroligins	6	60	0.00395439	0.276092	0.850214	17	19	0.00133841	9606	Homo sapiens	DLG1;DLG2;NRXN1;EPB41L2;SHANK3		R-HSA-6794338;R-HSA-6794336;R-HSA-6797568;R-HSA-6794351;R-HSA-6794349;R-HSA-6794348;R-HSA-6794346;R-HSA-6794345;R-HSA-6794344;R-HSA-6797974;R-HSA-6794357;R-HSA-6794356;R-HSA-6797554;R-HSA-6794354;R-HSA-6797553;R-HSA-6794353;R-HSA-6794352
R-HSA-6791312	TP53 Regulates Transcription of Cell Cycle Genes	6	65	0.00428393	0.338828	0.850214	4	42	0.00295858	9606	Homo sapiens	NPM1;TFDP1;RBL1;CNOT1;CNOT3;E2F2		R-HSA-6798268;R-HSA-6798044;R-HSA-6801675;R-HSA-6798282
R-HSA-421270	Cell-cell junction organization	6	68	0.00448165	0.377213	0.850214	4	21	0.00147929	9606	Homo sapiens	SDK1;PATJ;CDH1;CDH12;CDH15;CDH17		R-HSA-420661;R-HSA-373745;R-HSA-419002;R-HSA-419001
R-HSA-6784531	tRNA processing in the nucleus	6	70	0.00461346	0.402868	0.850214	4	7	0.000493097	9606	Homo sapiens	RANBP2;NUP205;XPOT;POP1;ELAC2;NUP160		R-HSA-6785478;R-HSA-5696815;R-HSA-6783483;R-HSA-5696810
R-HSA-380284	Loss of proteins required for interphase microtubule organization from the centrosome	6	71	0.00467936	0.415674	0.850214	3	3	0.000211327	9606	Homo sapiens	DCTN1;AKAP9;CEP164;HAUS6;CEP290;CKAP5		R-HSA-380294;R-HSA-380272;R-HSA-380303
R-HSA-380259	Loss of Nlp from mitotic centrosomes	6	71	0.00467936	0.415674	0.850214	2	2	0.000140885	9606	Homo sapiens	DCTN1;AKAP9;CEP164;HAUS6;CEP290;CKAP5		R-HSA-380272;R-HSA-380303
R-HSA-913709	O-linked glycosylation of mucins	6	73	0.00481118	0.441178	0.850214	16	16	0.00112708	9606	Homo sapiens	GALNT7;MUC19;ST3GAL4;MUC5B;MUC20;MUC4		R-HSA-5694487;R-HSA-977071;R-HSA-1964505;R-HSA-913675;R-HSA-1964501;R-HSA-914017;R-HSA-914018;R-HSA-914012;R-HSA-914008;R-HSA-981497;R-HSA-914010;R-HSA-914005;R-HSA-981814;R-HSA-914006;R-HSA-6786012;R-HSA-981809
R-HSA-69473	G2/M DNA damage checkpoint	6	80	0.00527252	0.528109	0.850214	4	12	0.000845309	9606	Homo sapiens	MRE11;HERC2;RMI1;RAD9B;ATRIP;ATR		R-HSA-5683735;R-HSA-69891;R-HSA-6799332;R-HSA-176116
R-HSA-5632684	Hedgehog 'on' state	6	92	0.0060634	0.661755	0.850214	25	37	0.00260637	9606	Homo sapiens	ITCH;BOC;IHH;PGM1;GLI2		R-HSA-5635861;R-HSA-5635860;R-HSA-5635856;R-HSA-5635859;R-HSA-5632668;R-HSA-5635868;R-HSA-5635864;R-HSA-5633051;R-HSA-445448;R-HSA-5635845;R-HSA-5635846;R-HSA-5632646;R-HSA-5635841;R-HSA-5635843;R-HSA-5635842;R-HSA-5635853;R-HSA-5632653;R-HSA-5632652;R-HSA-5635855;R-HSA-5635854;R-HSA-5632649;R-HSA-5635848;R-HSA-5635850;R-HSA-5610723;R-HSA-5610735
R-HSA-9013404	RAC2 GTPase cycle	6	92	0.0060634	0.661755	0.850214	4	10	0.000704424	9606	Homo sapiens	DOCK10;CYFIP1;ARHGAP42;KIAA0355;NCKAP1L;CYBA		R-HSA-9014296;R-HSA-9014424;R-HSA-9014295;R-HSA-9014294
R-HSA-438064	Post NMDA receptor activation events	6	96	0.00632703	0.700616	0.850214	10	39	0.00274725	9606	Homo sapiens	DLG1;PRKAA1;DLG2;MAPT;ARHGEF7		R-HSA-445367;R-HSA-9619478;R-HSA-9619542;R-HSA-9619783;R-HSA-9612085;R-HSA-9619803;R-HSA-9619515;R-HSA-442732;R-HSA-9618750;R-HSA-442760
R-HSA-9013423	RAC3 GTPase cycle	6	100	0.00659065	0.73636	0.850214	3	6	0.000422654	9606	Homo sapiens	DOCK10;CYFIP1;ARHGAP42;KIAA0355;NCKAP1L;CYBA		R-HSA-9018808;R-HSA-9018804;R-HSA-9018806
R-HSA-5687128	MAPK6/MAPK4 signaling	6	106	0.00698609	0.784092	0.850214	13	40	0.0028177	9606	Homo sapiens	STK4;KALRN;MAPK4;RAG1		R-HSA-5687094;R-HSA-5687091;R-HSA-5687120;R-HSA-5692785;R-HSA-5627775;R-HSA-5692794;R-HSA-5687079;R-HSA-5687109;R-HSA-5687107;R-HSA-5692768;R-HSA-5687105;R-HSA-5687086;R-HSA-5692781
R-HSA-8856825	Cargo recognition for clathrin-mediated endocytosis	6	115	0.00757925	0.84297	0.850214	8	15	0.00105664	9606	Homo sapiens	EGF;CLTCL1;STON2;TACR1;IGF2R;SLC2A8		R-HSA-8866279;R-HSA-8863463;R-HSA-8866277;R-HSA-8863727;R-HSA-8866269;R-HSA-8866283;R-HSA-8863723;R-HSA-8863721
R-HSA-211000	Gene Silencing by RNA	6	119	0.00784288	0.864603	0.864603	9	40	0.0028177	9606	Homo sapiens	RANBP2;PIWIL4;NUP205;ELAC2;TDRD6;NUP160		R-HSA-5629237;R-HSA-5601888;R-HSA-5629203;R-HSA-5615682;R-HSA-9708812;R-HSA-5601919;R-HSA-5601897;R-HSA-5578744;R-HSA-5601883
R-HSA-1474165	Reproduction	6	122	0.0080406	0.879157	0.879157	7	24	0.00169062	9606	Homo sapiens	ADAM2;MRE11;TUT7;TPP1;ZP2;ATR		R-HSA-912505;R-HSA-912408;R-HSA-1297338;R-HSA-912470;R-HSA-9023941;R-HSA-9023943;R-HSA-912450
R-HSA-382556	ABC-family proteins mediated transport	6	124	0.00817241	0.888111	0.888111	7	27	0.00190194	9606	Homo sapiens	ABCC1;ABCA3;SEL1L;ABCA12;ABCG4;ABCC11;ABCC12		R-HSA-8866551;R-HSA-1454916;R-HSA-5683714;R-HSA-8866546;R-HSA-1454928;R-HSA-8866542;R-HSA-5682285
R-HSA-2132295	MHC class II antigen presentation	6	137	0.0090292	0.933593	0.933593	24	26	0.0018315	9606	Homo sapiens	SEC24B;HLA-DMA;DCTN1;KIFAP3;HLA-DPA1;KIF15		R-HSA-2130336;R-HSA-2213248;R-HSA-8951498;R-HSA-8951500;R-HSA-2130500;R-HSA-2130725;R-HSA-2130504;R-HSA-2130378;R-HSA-2130731;R-HSA-2130349;R-HSA-2130478;R-HSA-2130640;R-HSA-2130641;R-HSA-2213235;R-HSA-2213236;R-HSA-2213239;R-HSA-2130486;R-HSA-2213241;R-HSA-2130393;R-HSA-2213243;R-HSA-8856157;R-HSA-2130619;R-HSA-2213244;R-HSA-2213246
R-HSA-114608	Platelet degranulation	6	141	0.00929282	0.943831	0.943831	2	11	0.000774866	9606	Homo sapiens	CYTH2;EGF;HGF;ALB;F13A1;F5		R-HSA-481044;R-HSA-481007
R-HSA-163685	Integration of energy metabolism	6	147	0.00968826	0.956551	0.956551	14	66	0.0046492	9606	Homo sapiens	GLP1R;ABCC8;FASN;PLCB1;ACACB;GNAI1		R-HSA-400037;R-HSA-381612;R-HSA-265166;R-HSA-9728664;R-HSA-381706;R-HSA-400023;R-HSA-265682;R-HSA-163733;R-HSA-9652580;R-HSA-399998;R-HSA-400063;R-HSA-9650858;R-HSA-400092;R-HSA-163743
R-HSA-162909	Host Interactions of HIV factors	6	151	0.00995189	0.963518	0.963518	9	54	0.00380389	9606	Homo sapiens	RANBP2;NUP205;NPM1;SLC25A5;NUP160		R-HSA-165043;R-HSA-180736;R-HSA-180710;R-HSA-165047;R-HSA-180725;R-HSA-180728;R-HSA-180905;R-HSA-180622;R-HSA-180732
R-HSA-8856828	Clathrin-mediated endocytosis	6	161	0.010611	0.976704	0.976704	27	35	0.00246548	9606	Homo sapiens	EGF;CLTCL1;STON2;TACR1;IGF2R;SLC2A8		R-HSA-8868230;R-HSA-8868236;R-HSA-8862280;R-HSA-8866269;R-HSA-8871196;R-HSA-8871194;R-HSA-8871193;R-HSA-8868071;R-HSA-8866279;R-HSA-8863463;R-HSA-8866277;R-HSA-8863727;R-HSA-8856813;R-HSA-8867756;R-HSA-8868651;R-HSA-8866283;R-HSA-8863723;R-HSA-8867754;R-HSA-8863721;R-HSA-8868072;R-HSA-8868648;R-HSA-8856808;R-HSA-8868661;R-HSA-8868660;R-HSA-8868659;R-HSA-8868658;R-HSA-8869438
R-HSA-166016	Toll Like Receptor 4 (TLR4) Cascade	6	165	0.0108746	0.980615	0.980615	29	107	0.00753733	9606	Homo sapiens	TBK1;ITGB2;TAB2;IRAK3;TLR6;ALPK1		R-HSA-166082;R-HSA-2201316;R-HSA-166091;R-HSA-2201322;R-HSA-166286;R-HSA-166284;R-HSA-936960;R-HSA-2559414;R-HSA-936991;R-HSA-2262775;R-HSA-9758604;R-HSA-166362;R-HSA-166363;R-HSA-2262777;R-HSA-936941;R-HSA-166119;R-HSA-166245;R-HSA-450337;R-HSA-2559439;R-HSA-450346;R-HSA-937059;R-HSA-937022;R-HSA-937079;R-HSA-936951;R-HSA-166072;R-HSA-168184;R-HSA-166271;R-HSA-937075;R-HSA-936947
R-HSA-6807070	PTEN Regulation	6	171	0.01127	0.98535	0.98535	32	56	0.00394477	9606	Homo sapiens	RPTOR;PREX2;TEP1;WWP2;PHC3		R-HSA-8943817;R-HSA-8944457;R-HSA-6807206;R-HSA-6807077;R-HSA-8851011;R-HSA-8944397;R-HSA-8850945;R-HSA-8944078;R-HSA-8948800;R-HSA-8943811;R-HSA-8944454;R-HSA-8944026;R-HSA-8850961;R-HSA-8944104;R-HSA-6807106;R-HSA-6807105;R-HSA-8847968;R-HSA-8944047;R-HSA-8948832;R-HSA-6807118;R-HSA-8944099;R-HSA-8943780;R-HSA-8944420;R-HSA-8847977;R-HSA-8948775;R-HSA-6807126;R-HSA-8850997;R-HSA-8850992;R-HSA-8…
R-HSA-877300	Interferon gamma signaling	6	173	0.0114018	0.986671	0.986671	2	18	0.00126796	9606	Homo sapiens	VCAM1;TRIM21;HLA-DPA1		R-HSA-1031716;R-HSA-1031713
R-HSA-162587	HIV Life Cycle	6	175	0.0115336	0.98788	0.98788	15	117	0.00824176	9606	Homo sapiens	RANBP2;NUP205;TAF15;LIG1;NUP160		R-HSA-9613490;R-HSA-167136;R-HSA-9613498;R-HSA-167113;R-HSA-167118;R-HSA-167474;R-HSA-165043;R-HSA-167121;R-HSA-165047;R-HSA-167477;R-HSA-167130;R-HSA-167097;R-HSA-167134;R-HSA-167484;R-HSA-182876
R-HSA-72306	tRNA processing	6	184	0.0121268	0.992148	0.992148	6	54	0.00380389	9606	Homo sapiens	RANBP2;NUP205;XPOT;POP1;ELAC2;NUP160		R-HSA-6785478;R-HSA-6786854;R-HSA-5696815;R-HSA-6783483;R-HSA-5696810;R-HSA-6785722
R-HSA-418555	G alpha (s) signalling events	6	190	0.0125222	0.994155	0.994155	5	28	0.00197239	9606	Homo sapiens	GLP1R;NPSR1;PDE10A;PTH2;GNAI1		R-HSA-379044;R-HSA-392129;R-HSA-744887;R-HSA-744886;R-HSA-418553
R-HSA-168898	Toll-like Receptor Cascades	6	202	0.0133131	0.9968	0.9968	39	198	0.0139476	9606	Homo sapiens	TBK1;ITGB2;TAB2;IRAK3;TLR6;ALPK1		R-HSA-166082;R-HSA-2201316;R-HSA-166091;R-HSA-2201322;R-HSA-166286;R-HSA-166284;R-HSA-936960;R-HSA-2559414;R-HSA-936991;R-HSA-9013979;R-HSA-847070;R-HSA-9013978;R-HSA-2262775;R-HSA-9758604;R-HSA-166362;R-HSA-177690;R-HSA-166363;R-HSA-2262777;R-HSA-177692;R-HSA-936941;R-HSA-8869667;R-HSA-166119;R-HSA-166245;R-HSA-450337;R-HSA-2559439;R-HSA-9013986;R-HSA-450346;R-HSA-937059;R-HSA-937022;R-HSA-97510…
R-HSA-72163	mRNA Splicing - Major Pathway	6	213	0.0140381	0.998183	0.998183	10	10	0.000704424	9606	Homo sapiens	PPIL1;HNRNPF;CWC22;SAP130;GPATCH1;SNRPA		R-HSA-9770132;R-HSA-9770119;R-HSA-9770145;R-HSA-9770129;R-HSA-9770131;R-HSA-9770141;R-HSA-9770236;R-HSA-9770847;R-HSA-9772351;R-HSA-9770142
R-HSA-72172	mRNA Splicing	6	224	0.0147631	0.99898	0.99898	15	15	0.00105664	9606	Homo sapiens	PPIL1;HNRNPF;CWC22;SAP130;GPATCH1;SNRPA		R-HSA-9770132;R-HSA-9770129;R-HSA-9770131;R-HSA-75079;R-HSA-9770141;R-HSA-75081;R-HSA-9770236;R-HSA-75080;R-HSA-9770847;R-HSA-75083;R-HSA-9772351;R-HSA-9770142;R-HSA-75082;R-HSA-9770119;R-HSA-9770145
R-HSA-9748784	Drug ADME	6	239	0.0157517	0.999544	0.999544	12	121	0.00852353	9606	Homo sapiens	BCHE;ABCC1;ALB;UGT1A4;UGT2A1		R-HSA-9753284;R-HSA-174931;R-HSA-9758661;R-HSA-9749590;R-HSA-9757574;R-HSA-9762343;R-HSA-9794444;R-HSA-9762345;R-HSA-9749609;R-HSA-9750666;R-HSA-9757578;R-HSA-9794475
R-HSA-8939211	ESR-mediated signaling	6	256	0.0168721	0.999821	0.999821	11	114	0.00803043	9606	Homo sapiens	GPAM;EGF;AXIN1;GNAI1		R-HSA-8932076;R-HSA-9021596;R-HSA-9625482;R-HSA-9021601;R-HSA-9021600;R-HSA-9625465;R-HSA-8932020;R-HSA-8932084;R-HSA-9625487;R-HSA-8932021;R-HSA-8932070
R-HSA-202733	Cell surface interactions at the vascular wall	6	257	0.016938	0.99983	0.99983	8	65	0.00457875	9606	Homo sapiens	CYTH2;COL1A2;ITGB2;SLC3A2;IGKV3-11;TNFRSF10D		R-HSA-114577;R-HSA-210304;R-HSA-202704;R-HSA-202727;R-HSA-5635741;R-HSA-8858428;R-HSA-202718;R-HSA-375131
R-HSA-156580	Phase II - Conjugation of compounds	6	263	0.0173334	0.999879	0.999879	7	72	0.00507185	9606	Homo sapiens	GSTA5;AKR1A1;UGT1A4;BPNT1;UGT2A1		R-HSA-174931;R-HSA-176054;R-HSA-174916;R-HSA-159194;R-HSA-159179;R-HSA-176606;R-HSA-5692232
R-HSA-72766	Translation	6	339	0.0223423	0.999999	0.999999	14	99	0.0069738	9606	Homo sapiens	MRPS28;LARS2;MRPS9;MRPS6;TMEM170A		R-HSA-5389842;R-HSA-5419281;R-HSA-5368279;R-HSA-5389848;R-HSA-5389849;R-HSA-380200;R-HSA-5419261;R-HSA-5419264;R-HSA-5389857;R-HSA-5419271;R-HSA-5419273;R-HSA-5419279;R-HSA-5389839;R-HSA-5419277
R-HSA-977068	Termination of O-glycan biosynthesis	5	28	0.00184538	0.0564308	0.850214	4	4	0.00028177	9606	Homo sapiens	MUC19;ST3GAL4;MUC5B;MUC20;MUC4		R-HSA-977071;R-HSA-981497;R-HSA-981814;R-HSA-981809
R-HSA-3295583	TRP channels	5	32	0.00210901	0.0876451	0.850214	3	7	0.000493097	9606	Homo sapiens	TRPM1;TRPA1;TRPC4;TRPC1;TRPM6		R-HSA-3295579;R-HSA-9701055;R-HSA-9701211
R-HSA-9709570	Impaired BRCA2 binding to RAD51	5	35	0.00230673	0.11586	0.850214	1	1	7.04424e-05	9606	Homo sapiens	MRE11;RMI1;RAD9B;ATRIP;ATR		R-HSA-9709571
R-HSA-9008059	Interleukin-37 signaling	5	36	0.00237264	0.126118	0.850214	2	14	0.000986193	9606	Homo sapiens	PTPN18;TBK1;PTPN13;BDP1		R-HSA-9008684;R-HSA-9008894
R-HSA-5685938	HDR through Single Strand Annealing (SSA)	5	39	0.00257036	0.159224	0.850214	4	6	0.000422654	9606	Homo sapiens	MRE11;RMI1;RAD9B;ATRIP;ATR		R-HSA-5686642;R-HSA-5686657;R-HSA-5693564;R-HSA-5693580
R-HSA-9619665	EGR2 and SOX10-mediated initiation of Schwann cell myelination	5	39	0.00257036	0.159224	0.850214	6	26	0.0018315	9606	Homo sapiens	ADGRV1;PRX;LAMC1		R-HSA-9619666;R-HSA-9619667;R-HSA-9619668;R-HSA-9619669;R-HSA-9614778;R-HSA-9619657
R-HSA-9675136	Diseases of DNA Double-Strand Break Repair	5	41	0.00270217	0.183048	0.850214	5	9	0.000633981	9606	Homo sapiens	MRE11;RMI1;RAD9B;ATRIP;ATR		R-HSA-9709601;R-HSA-9709571;R-HSA-9701199;R-HSA-9704408;R-HSA-9704330
R-HSA-9701190	Defective homologous recombination repair (HRR) due to BRCA2 loss of function	5	41	0.00270217	0.183048	0.850214	2	4	0.00028177	9606	Homo sapiens	MRE11;RMI1;RAD9B;ATRIP;ATR		R-HSA-9709601;R-HSA-9709571
R-HSA-5693616	Presynaptic phase of homologous DNA pairing and strand exchange	5	42	0.00276807	0.195425	0.850214	2	7	0.000493097	9606	Homo sapiens	MRE11;RMI1;RAD9B;ATRIP;ATR		R-HSA-5685341;R-HSA-5693561
R-HSA-2173796	SMAD2/SMAD3:SMAD4 heterotrimer regulates transcription	5	44	0.00289989	0.220997	0.850214	6	24	0.00169062	9606	Homo sapiens	TFDP1;RBL1;COL1A2;E2F2		R-HSA-9733207;R-HSA-9733216;R-HSA-1484099;R-HSA-2127257;R-HSA-9733247;R-HSA-9736984
R-HSA-5693579	Homologous DNA Pairing and Strand Exchange	5	45	0.00296579	0.234148	0.850214	4	10	0.000704424	9606	Homo sapiens	MRE11;RMI1;RAD9B;ATRIP;ATR		R-HSA-5693620;R-HSA-5685838;R-HSA-5685341;R-HSA-5693561
R-HSA-176033	Interactions of Vpr with host cellular proteins	5	47	0.00309761	0.261065	0.850214	2	4	0.00028177	9606	Homo sapiens	RANBP2;NUP205;SLC25A5;NUP160		R-HSA-180905;R-HSA-180622
R-HSA-9615017	FOXO-mediated transcription of oxidative stress, metabolic and neuronal genes	5	49	0.00322942	0.28865	0.850214	10	34	0.00239504	9606	Homo sapiens	SREBF1;FOXO6;FBXO32		R-HSA-9625346;R-HSA-9622738;R-HSA-9624611;R-HSA-9624624;R-HSA-9623168;R-HSA-9622737;R-HSA-9615015;R-HSA-9623192;R-HSA-9615023;R-HSA-9625324
R-HSA-193648	NRAGE signals death through JNK	5	64	0.00421802	0.499973	0.850214	2	7	0.000493097	9606	Homo sapiens	AKAP13;FGD4;AATF;ARHGEF7;KALRN		R-HSA-205039;R-HSA-204958
R-HSA-9700206	Signaling by ALK in cancer	5	66	0.00434983	0.526839	0.850214	34	37	0.00260637	9606	Homo sapiens	ALK;RANBP2;NPM1;DCTN1;BIRC6		R-HSA-9712084;R-HSA-9712085;R-HSA-9700181;R-HSA-9712086;R-HSA-9712087;R-HSA-9712081;R-HSA-9725009;R-HSA-9700114;R-HSA-9712082;R-HSA-9712083;R-HSA-9700179;R-HSA-9715356;R-HSA-9715357;R-HSA-9700190;R-HSA-9725342;R-HSA-9725023;R-HSA-9700184;R-HSA-9712088;R-HSA-9700186;R-HSA-9725338;R-HSA-9715355;R-HSA-9710917;R-HSA-9710914;R-HSA-9724099;R-HSA-9712078;R-HSA-9712079;R-HSA-9700656;R-HSA-9701810;R-HSA-9…
R-HSA-9725370	Signaling by ALK fusions and activated point mutants	5	66	0.00434983	0.526839	0.850214	26	29	0.00204283	9606	Homo sapiens	ALK;RANBP2;NPM1;DCTN1;BIRC6		R-HSA-9712084;R-HSA-9712085;R-HSA-9700181;R-HSA-9712086;R-HSA-9712087;R-HSA-9712081;R-HSA-9725009;R-HSA-9712082;R-HSA-9712083;R-HSA-9700179;R-HSA-9700190;R-HSA-9725342;R-HSA-9725023;R-HSA-9700184;R-HSA-9712088;R-HSA-9700186;R-HSA-9725338;R-HSA-9710917;R-HSA-9710914;R-HSA-9724099;R-HSA-9712078;R-HSA-9712079;R-HSA-9701810;R-HSA-9725030;R-HSA-9700193;R-HSA-9725357
R-HSA-429914	Deadenylation-dependent mRNA decay	5	67	0.00441574	0.540032	0.850214	4	10	0.000704424	9606	Homo sapiens	PAN3;TUT7;CNOT1;CNOT3;DCP1B		R-HSA-429860;R-HSA-430021;R-HSA-429955;R-HSA-8941312
R-HSA-6802952	Signaling by BRAF and RAF1 fusions	5	73	0.00481118	0.615252	0.850214	5	5	0.000352212	9606	Homo sapiens	CYTH2;KSR1;AKAP9;ZC3HAV1;MARK3		R-HSA-6802935;R-HSA-6802934;R-HSA-6802933;R-HSA-6802932;R-HSA-6802927
R-HSA-5685942	HDR through Homologous Recombination (HRR)	5	73	0.00481118	0.615252	0.850214	13	21	0.00147929	9606	Homo sapiens	MRE11;RMI1;RAD9B;ATRIP;ATR		R-HSA-5693620;R-HSA-5693589;R-HSA-5686483;R-HSA-5693584;R-HSA-5686398;R-HSA-5685341;R-HSA-5693561;R-HSA-5693593;R-HSA-5686469;R-HSA-5693539;R-HSA-5685838;R-HSA-5686410;R-HSA-5686440
R-HSA-9013026	RHOB GTPase cycle	5	75	0.00494299	0.638658	0.850214	3	6	0.000422654	9606	Homo sapiens	AKAP13;SLK;MYO9B;CIT		R-HSA-9013023;R-HSA-9013022;R-HSA-9013024
R-HSA-1834949	Cytosolic sensors of pathogen-associated DNA	5	78	0.00514071	0.672068	0.850214	20	50	0.00352212	9606	Homo sapiens	TBK1;MRE11;POLR3B;TRIM21;TRIM56		R-HSA-1834939;R-HSA-3249392;R-HSA-2396007;R-HSA-2396002;R-HSA-3134822;R-HSA-3249371;R-HSA-1606324;R-HSA-8948709;R-HSA-1964496;R-HSA-3134946;R-HSA-1606327;R-HSA-1606345;R-HSA-3249378;R-HSA-8948703;R-HSA-9679819;R-HSA-3249386;R-HSA-3134804;R-HSA-3249390;R-HSA-1964482;R-HSA-3204303
R-HSA-9013106	RHOC GTPase cycle	5	79	0.00520662	0.682739	0.850214	3	6	0.000422654	9606	Homo sapiens	AKAP13;SLK;MYO9B;CIT		R-HSA-9013109;R-HSA-9013111;R-HSA-9013110
R-HSA-9758941	Gastrulation	5	80	0.00527252	0.693174	0.850214	11	50	0.00352212	9606	Homo sapiens	CDH1;IHH;GATA4		R-HSA-9759892;R-HSA-9759860;R-HSA-9823729;R-HSA-9759920;R-HSA-9759859;R-HSA-9823836;R-HSA-9756414;R-HSA-9823849;R-HSA-9824472;R-HSA-9759882;R-HSA-9823995
R-HSA-9749641	Aspirin ADME	5	80	0.00527252	0.693174	0.850214	4	26	0.0018315	9606	Homo sapiens	BCHE;ALB;UGT1A4;UGT2A1		R-HSA-174931;R-HSA-9749590;R-HSA-9749609;R-HSA-9750666
R-HSA-159236	Transport of Mature mRNA derived from an Intron-Containing Transcript	5	81	0.00533843	0.703372	0.850214	4	4	0.00028177	9606	Homo sapiens	RANBP2;NXF1;NUP205;THOC3;NUP160		R-HSA-75097;R-HSA-75096;R-HSA-75098;R-HSA-159101
R-HSA-3108214	SUMOylation of DNA damage response and repair proteins	5	81	0.00533843	0.703372	0.850214	6	24	0.00169062	9606	Homo sapiens	RANBP2;NUP205;HERC2;PHC3;NUP160		R-HSA-3000348;R-HSA-3000399;R-HSA-5228508;R-HSA-3000411;R-HSA-4551724;R-HSA-4570463
R-HSA-204998	Cell death signalling via NRAGE, NRIF and NADE	5	81	0.00533843	0.703372	0.850214	2	17	0.00119752	9606	Homo sapiens	AKAP13;FGD4;AATF;ARHGEF7;KALRN		R-HSA-205039;R-HSA-204958
R-HSA-416482	G alpha (12/13) signalling events	5	86	0.00566796	0.750787	0.850214	4	15	0.00105664	9606	Homo sapiens	AKAP13;FGD4;TBXA2R;ARHGEF7;KALRN		R-HSA-751019;R-HSA-751027;R-HSA-419166;R-HSA-751029
R-HSA-72202	Transport of Mature Transcript to Cytoplasm	5	90	0.00593159	0.784476	0.850214	13	13	0.000915751	9606	Homo sapiens	RANBP2;NXF1;NUP205;THOC3;NUP160		R-HSA-159046;R-HSA-159050;R-HSA-158441;R-HSA-158447;R-HSA-111439;R-HSA-77587;R-HSA-158481;R-HSA-158484;R-HSA-75097;R-HSA-75096;R-HSA-75098;R-HSA-77594;R-HSA-159101
R-HSA-6802957	Oncogenic MAPK signaling	5	93	0.00612931	0.807345	0.850214	30	46	0.00324035	9606	Homo sapiens	CYTH2;KSR1;AKAP9;ZC3HAV1;MARK3		R-HSA-6802919;R-HSA-9656211;R-HSA-6802918;R-HSA-9656209;R-HSA-9656215;R-HSA-6802914;R-HSA-6803234;R-HSA-9656214;R-HSA-6803233;R-HSA-9656213;R-HSA-6802912;R-HSA-9656212;R-HSA-6802927;R-HSA-6802926;R-HSA-6802925;R-HSA-6802922;R-HSA-6802921;R-HSA-6803240;R-HSA-6802935;R-HSA-6802934;R-HSA-6802933;R-HSA-6802932;R-HSA-8936731;R-HSA-6802943;R-HSA-6802942;R-HSA-8936676;R-HSA-6802911;R-HSA-6802910;R-HSA-6…
R-HSA-5419276	Mitochondrial translation termination	5	94	0.00619522	0.814525	0.850214	5	5	0.000352212	9606	Homo sapiens	MRPS28;MRPS9;MRPS6;TMEM170A		R-HSA-5419264;R-HSA-5419281;R-HSA-5419271;R-HSA-5419273;R-HSA-5419277
R-HSA-5389840	Mitochondrial translation elongation	5	94	0.00619522	0.814525	0.850214	5	8	0.000563539	9606	Homo sapiens	MRPS28;MRPS9;MRPS6;TMEM170A		R-HSA-5389842;R-HSA-5389857;R-HSA-5389848;R-HSA-5419279;R-HSA-5419261
R-HSA-5368286	Mitochondrial translation initiation	5	96	0.00632703	0.828242	0.850214	3	4	0.00028177	9606	Homo sapiens	MRPS28;MRPS9;MRPS6;TMEM170A		R-HSA-5368279;R-HSA-5389849;R-HSA-5389839
R-HSA-9772573	Late SARS-CoV-2 Infection Events	5	98	0.00645884	0.841124	0.850214	6	69	0.00486052	9606	Homo sapiens	SRPK2;MGAT4A;ST3GAL4;ANO8;ZDHHC8		R-HSA-9729330;R-HSA-9694341;R-HSA-9696980;R-HSA-9697018;R-HSA-9694718;R-HSA-9770187
R-HSA-5619084	ABC transporter disorders	5	99	0.00652475	0.847261	0.850214	8	23	0.00162017	9606	Homo sapiens	ABCA1;ABCC8;ABCA3;SEL1L;ABCA12		R-HSA-5682311;R-HSA-8866854;R-HSA-5682111;R-HSA-5683672;R-HSA-8866857;R-HSA-8866856;R-HSA-5683209;R-HSA-5683113
R-HSA-373080	Class B/2 (Secretin family receptors)	5	99	0.00652475	0.847261	0.850214	4	24	0.00169062	9606	Homo sapiens	GLP1R;IHH;WNT8A;PTH2		R-HSA-445124;R-HSA-381612;R-HSA-201708;R-HSA-420489
R-HSA-5368287	Mitochondrial translation	5	102	0.00672247	0.864503	0.864503	13	17	0.00119752	9606	Homo sapiens	MRPS28;MRPS9;MRPS6;TMEM170A		R-HSA-5389842;R-HSA-5419281;R-HSA-5368279;R-HSA-5389848;R-HSA-5389849;R-HSA-5419261;R-HSA-5419264;R-HSA-5389857;R-HSA-5419271;R-HSA-5419273;R-HSA-5419279;R-HSA-5389839;R-HSA-5419277
R-HSA-6811434	COPI-dependent Golgi-to-ER retrograde traffic	5	107	0.007052	0.889591	0.889591	5	11	0.000774866	9606	Homo sapiens	ZW10;KIF1B;ARFGAP3;KIFAP3;KIF15		R-HSA-6811427;R-HSA-6811426;R-HSA-6811423;R-HSA-6811418;R-HSA-6811417
R-HSA-3214847	HATs acetylate histones	5	110	0.00724972	0.902641	0.902641	2	15	0.00105664	9606	Homo sapiens	TAF15;ATXN7;SAP130;EP400;BRD8		R-HSA-3321975;R-HSA-3301237
R-HSA-193704	p75 NTR receptor-mediated signalling	5	110	0.00724972	0.902641	0.902641	2	50	0.00352212	9606	Homo sapiens	AKAP13;FGD4;AATF;ARHGEF7;KALRN		R-HSA-205039;R-HSA-204958
R-HSA-2219528	PI3K/AKT Signaling in Cancer	5	124	0.00817241	0.947275	0.947275	3	21	0.00147929	9606	Homo sapiens	FGF5;TEP1;EGF;HGF;FOXO6		R-HSA-2317387;R-HSA-2399992;R-HSA-2400009
R-HSA-5628897	TP53 Regulates Metabolic Genes	5	126	0.00830422	0.951855	0.951855	8	34	0.00239504	9606	Homo sapiens	RPTOR;PRKAA1;TEP1;TXN		R-HSA-5631941;R-HSA-2321904;R-HSA-5632993;R-HSA-380979;R-HSA-380927;R-HSA-3341343;R-HSA-5632939;R-HSA-73646
R-HSA-2980736	Peptide hormone metabolism	5	131	0.00863376	0.961764	0.961764	5	65	0.00457875	9606	Homo sapiens	BCHE;CPB2;ANPEP;EXOC4;GATA4		R-HSA-400500;R-HSA-2022393;R-HSA-9023617;R-HSA-2028294;R-HSA-265177
R-HSA-68875	Mitotic Prophase	5	134	0.00883148	0.966774	0.966774	5	34	0.00239504	9606	Homo sapiens	RANBP2;NUP205;NUMA1;PRKCB;NUP160		R-HSA-380278;R-HSA-5229194;R-HSA-5223304;R-HSA-2990880;R-HSA-2990882
R-HSA-199418	Negative regulation of the PI3K/AKT network	5	137	0.0090292	0.971171	0.971171	4	10	0.000704424	9606	Homo sapiens	FGF5;TEP1;EGF;HGF;PIP5K1A		R-HSA-2316434;R-HSA-8857925;R-HSA-199456;R-HSA-1676082
R-HSA-70326	Glucose metabolism	5	143	0.00942464	0.978393	0.978393	3	50	0.00352212	9606	Homo sapiens	RANBP2;HK3;NUP205;GOT1;NUP160		R-HSA-70592;R-HSA-70420;R-HSA-170796
R-HSA-162599	Late Phase of HIV Life Cycle	5	160	0.010545	0.990728	0.990728	14	78	0.00549451	9606	Homo sapiens	RANBP2;NUP205;TAF15;NUP160		R-HSA-9613490;R-HSA-167136;R-HSA-9613498;R-HSA-167113;R-HSA-167118;R-HSA-167474;R-HSA-165043;R-HSA-167121;R-HSA-165047;R-HSA-167477;R-HSA-167130;R-HSA-167097;R-HSA-167134;R-HSA-167484
R-HSA-9609507	Protein localization	5	170	0.0112041	0.994463	0.994463	19	53	0.00373345	9606	Homo sapiens	CS;ATAD1;PEX2;SLC25A5;CRAT		R-HSA-9033514;R-HSA-9033485;R-HSA-1268022;R-HSA-9033516;R-HSA-9033505;R-HSA-1955380;R-HSA-1299481;R-HSA-9603775;R-HSA-9603804;R-HSA-8953946;R-HSA-9033499;R-HSA-9033533;R-HSA-8953917;R-HSA-9033233;R-HSA-9033235;R-HSA-9603784;R-HSA-9033236;R-HSA-9033527;R-HSA-9033238
R-HSA-453279	Mitotic G1 phase and G1/S transition	5	174	0.0114677	0.99551	0.99551	55	101	0.00711468	9606	Homo sapiens	TFDP1;RBL1;E2F2		R-HSA-8964492;R-HSA-1227670;R-HSA-1227671;R-HSA-8961934;R-HSA-8961678;R-HSA-8961920;R-HSA-8961665;R-HSA-8964482;R-HSA-8962050;R-HSA-8961671;R-HSA-8961688;R-HSA-8961946;R-HSA-8964498;R-HSA-8961961;R-HSA-8964525;R-HSA-9018017;R-HSA-8961952;R-HSA-8964513;R-HSA-8961699;R-HSA-8961982;R-HSA-8961840;R-HSA-8964531;R-HSA-188345;R-HSA-8961972;R-HSA-8961846;R-HSA-1362261;R-HSA-8964550;R-HSA-8961863;R-HSA-89…
R-HSA-69242	S Phase	5	179	0.0117973	0.996553	0.996553	8	55	0.00387433	9606	Homo sapiens	TFDP1;LIG1;CDH1;E2F2;WAPL		R-HSA-2468039;R-HSA-69173;R-HSA-2473152;R-HSA-69015;R-HSA-2473151;R-HSA-188345;R-HSA-2468041;R-HSA-187948
R-HSA-1630316	Glycosaminoglycan metabolism	5	181	0.0119291	0.996902	0.996902	23	88	0.00619893	9606	Homo sapiens	CHST9;B3GAT3;ST3GAL4;XYLT1;GPC4		R-HSA-2076383;R-HSA-1889981;R-HSA-9638064;R-HSA-2076508;R-HSA-1667005;R-HSA-1971483;R-HSA-1889978;R-HSA-2024084;R-HSA-2076371;R-HSA-1878002;R-HSA-2046285;R-HSA-2024108;R-HSA-2022860;R-HSA-2022856;R-HSA-2076392;R-HSA-2022887;R-HSA-2022919;R-HSA-2024100;R-HSA-2076419;R-HSA-2076611;R-HSA-2022851;R-HSA-1889955;R-HSA-1678694
R-HSA-211897	Cytochrome P450 - arranged by substrate type	5	186	0.0122586	0.99763	0.99763	8	61	0.00429699	9606	Homo sapiens	CYP39A1;CYP1A1;AHRR;ARNT;CYP4F11		R-HSA-192178;R-HSA-211873;R-HSA-76466;R-HSA-215526;R-HSA-211924;R-HSA-76472;R-HSA-211962;R-HSA-211951
R-HSA-983705	Signaling by the B Cell Receptor (BCR)	5	189	0.0124563	0.997985	0.997985	23	45	0.00316991	9606	Homo sapiens	PRKCB;TRPC1;NFATC3;IGKV3-11;CARD11		R-HSA-9606162;R-HSA-9606163;R-HSA-5690740;R-HSA-1168373;R-HSA-2025882;R-HSA-2089943;R-HSA-1112666;R-HSA-1168635;R-HSA-1168637;R-HSA-9691421;R-HSA-1168641;R-HSA-983709;R-HSA-983707;R-HSA-9606151;R-HSA-1168644;R-HSA-983703;R-HSA-5690702;R-HSA-2089927;R-HSA-983700;R-HSA-5690701;R-HSA-2025890;R-HSA-9606159;R-HSA-983696
R-HSA-2029480	Fcgamma receptor (FCGR) dependent phagocytosis	5	193	0.01272	0.998379	0.998379	24	42	0.00295858	9606	Homo sapiens	CYFIP1;MYO9B;NCKAP1L;IGKV3-11;PLA2G6		R-HSA-2197697;R-HSA-2029469;R-HSA-2029466;R-HSA-2029467;R-HSA-2029272;R-HSA-442592;R-HSA-2029465;R-HSA-2029273;R-HSA-2029270;R-HSA-2029271;R-HSA-1861621;R-HSA-2029268;R-HSA-2029458;R-HSA-2029459;R-HSA-2029457;R-HSA-2029455;R-HSA-2029452;R-HSA-2130194;R-HSA-2029453;R-HSA-2029451;R-HSA-2029449;R-HSA-2029476;R-HSA-2197690;R-HSA-2029475
R-HSA-168255	Influenza Infection	5	198	0.0130495	0.998767	0.998767	7	59	0.0041561	9606	Homo sapiens	RANBP2;NUP205;CPB2;SLC25A5;NUP160		R-HSA-192627;R-HSA-168883;R-HSA-168880;R-HSA-168337;R-HSA-1176059;R-HSA-168878;R-HSA-192925
R-HSA-375276	Peptide ligand-binding receptors	5	203	0.013379	0.999065	0.999065	5	83	0.00584672	9606	Homo sapiens	OPRD1;NPSR1;NMS;GALR1;TACR1		R-HSA-981832;R-HSA-389026;R-HSA-380076;R-HSA-444620;R-HSA-374298
R-HSA-5689880	Ub-specific processing proteases	5	206	0.0135767	0.999209	0.999209	5	40	0.0028177	9606	Homo sapiens	ATXN7;TEP1;AXIN1;PTH2;CLSPN		R-HSA-5696914;R-HSA-5690080;R-HSA-5689950;R-HSA-5696872;R-HSA-3640872
R-HSA-201681	TCF dependent signaling in response to WNT	5	215	0.0141699	0.999522	0.999522	33	71	0.00500141	9606	Homo sapiens	BCL9;AXIN1;WNT8A;DVL3;LGR6		R-HSA-1504213;R-HSA-5368596;R-HSA-3601585;R-HSA-3364026;R-HSA-201677;R-HSA-201685;R-HSA-1504193;R-HSA-5368582;R-HSA-4641246;R-HSA-201691;R-HSA-3640874;R-HSA-5368588;R-HSA-3364014;R-HSA-3640872;R-HSA-4641134;R-HSA-1504190;R-HSA-3640862;R-HSA-1504188;R-HSA-3640861;R-HSA-3772435;R-HSA-3772434;R-HSA-1504186;R-HSA-1458875;R-HSA-3640858;R-HSA-3772436;R-HSA-4641256;R-HSA-4641129;R-HSA-4641206;R-HSA-4641…
R-HSA-2454202	Fc epsilon receptor (FCERI) signaling	5	235	0.015488	0.999848	0.999848	28	65	0.00457875	9606	Homo sapiens	NFATC3;TAB2;IGKV3-11;RASGRP4;CARD11		R-HSA-9725206;R-HSA-2730861;R-HSA-2730860;R-HSA-2454240;R-HSA-2730863;R-HSA-2730849;R-HSA-2730851;R-HSA-2454192;R-HSA-2730876;R-HSA-9724685;R-HSA-2730864;R-HSA-2730867;R-HSA-2730871;R-HSA-2730888;R-HSA-2454208;R-HSA-202534;R-HSA-2730882;R-HSA-2730884;R-HSA-2730886;R-HSA-2730904;R-HSA-2730843;R-HSA-2730833;R-HSA-2454239;R-HSA-2730899;R-HSA-2730900;R-HSA-2730836;R-HSA-2730903;R-HSA-2730902
R-HSA-15869	Metabolism of nucleotides	5	256	0.0168721	0.999956	0.999956	8	142	0.0100028	9606	Homo sapiens	DCTD;ENTPD2;AGXT2;PIEZO1;TXN		R-HSA-74213;R-HSA-111751;R-HSA-8851089;R-HSA-909780;R-HSA-111804;R-HSA-73596;R-HSA-909776;R-HSA-73646
R-HSA-9609646	HCMV Infection	5	270	0.0177948	0.999981	0.999981	7	31	0.00218371	9606	Homo sapiens	RANBP2;NUP205;NCOR1;CHMP1A;NUP160		R-HSA-9614816;R-HSA-9614369;R-HSA-9636128;R-HSA-9610954;R-HSA-9610942;R-HSA-9614367;R-HSA-9629004
R-HSA-8931987	RUNX1 regulates estrogen receptor mediated transcription	4	10	0.000659065	0.00661138	0.850214	5	8	0.000563539	9606	Homo sapiens	GPAM;AXIN1		R-HSA-8932076;R-HSA-8932020;R-HSA-8932084;R-HSA-8932021;R-HSA-8932070
R-HSA-9029558	NR1H2 & NR1H3 regulate gene expression linked to lipogenesis	4	17	0.00112041	0.0372794	0.850214	4	8	0.000563539	9606	Homo sapiens	SREBF1;FASN		R-HSA-9605056;R-HSA-9028525;R-HSA-9605063;R-HSA-9028533
R-HSA-5083625	Defective GALNT3 causes HFTC	4	20	0.00131813	0.0605007	0.850214	1	1	7.04424e-05	9606	Homo sapiens	MUC19;MUC5B;MUC20;MUC4		R-HSA-5096537
R-HSA-5083636	Defective GALNT12 causes CRCS1	4	20	0.00131813	0.0605007	0.850214	1	1	7.04424e-05	9606	Homo sapiens	MUC19;MUC5B;MUC20;MUC4		R-HSA-5096532
R-HSA-5083632	Defective C1GALT1C1 causes TNPS	4	21	0.00138404	0.0696079	0.850214	1	1	7.04424e-05	9606	Homo sapiens	MUC19;MUC5B;MUC20;MUC4		R-HSA-6785524
R-HSA-1362277	Transcription of E2F targets under negative control by DREAM complex	4	25	0.00164766	0.112431	0.850214	12	12	0.000845309	9606	Homo sapiens	TFDP1;RBL1;E2F2		R-HSA-8964475;R-HSA-8964492;R-HSA-8964525;R-HSA-8961665;R-HSA-8964513;R-HSA-8964465;R-HSA-8964482;R-HSA-8964498;R-HSA-8964531;R-HSA-8961619;R-HSA-188345;R-HSA-8964471
R-HSA-9823730	Formation of definitive endoderm	4	25	0.00164766	0.112431	0.850214	5	13	0.000915751	9606	Homo sapiens	CDH1;GATA4		R-HSA-9823729;R-HSA-9823836;R-HSA-9823849;R-HSA-9824472;R-HSA-9823995
R-HSA-429947	Deadenylation of mRNA	4	30	0.0019772	0.178284	0.850214	3	4	0.00028177	9606	Homo sapiens	PAN3;TUT7;CNOT1;CNOT3		R-HSA-430021;R-HSA-429955;R-HSA-8941312
R-HSA-3000157	Laminin interactions	4	31	0.0020431	0.192764	0.850214	14	15	0.00105664	9606	Homo sapiens	LAMA5;ITGA7;LAMC2;LAMC1		R-HSA-3787997;R-HSA-4084507;R-HSA-2426530;R-HSA-4084505;R-HSA-3907292;R-HSA-216051;R-HSA-2426676;R-HSA-2328145;R-HSA-216048;R-HSA-2426450;R-HSA-2396083;R-HSA-2327803;R-HSA-216058;R-HSA-349626
R-HSA-1266695	Interleukin-7 signaling	4	31	0.0020431	0.192764	0.850214	4	26	0.0018315	9606	Homo sapiens	SOCS2;HGF;RAG1		R-HSA-9012671;R-HSA-8865711;R-HSA-8983011;R-HSA-1266684
R-HSA-1660514	Synthesis of PIPs at the Golgi membrane	4	32	0.00210901	0.207594	0.850214	5	11	0.000774866	9606	Homo sapiens	TPTE2;VAC14;PI4KB		R-HSA-1676152;R-HSA-1675883;R-HSA-1676204;R-HSA-1675921;R-HSA-1676005
R-HSA-418990	Adherens junctions interactions	4	35	0.00230673	0.253818	0.850214	2	16	0.00112708	9606	Homo sapiens	CDH1;CDH12;CDH15;CDH17		R-HSA-419002;R-HSA-419001
R-HSA-1538133	G0 and Early G1	4	38	0.00250445	0.30187	0.850214	25	27	0.00190194	9606	Homo sapiens	TFDP1;RBL1;E2F2		R-HSA-1362261;R-HSA-8964492;R-HSA-1227670;R-HSA-1227671;R-HSA-8961934;R-HSA-8961665;R-HSA-8964482;R-HSA-8964550;R-HSA-8964561;R-HSA-8964498;R-HSA-8961619;R-HSA-8964567;R-HSA-8964588;R-HSA-8964525;R-HSA-1363314;R-HSA-8978926;R-HSA-8964513;R-HSA-8964580;R-HSA-8964475;R-HSA-1363303;R-HSA-8964465;R-HSA-8964531;R-HSA-188345;R-HSA-1363311;R-HSA-8964471
R-HSA-159227	Transport of the SLBP independent Mature mRNA	4	39	0.00257036	0.31813	0.850214	3	3	0.000211327	9606	Homo sapiens	RANBP2;NXF1;NUP205;NUP160		R-HSA-158481;R-HSA-158484;R-HSA-111439
R-HSA-5083635	Defective B3GALTL causes PpS	4	39	0.00257036	0.31813	0.850214	1	1	7.04424e-05	9606	Homo sapiens	ADAMTSL1;SEMA5B;ADAMTS10;THSD4		R-HSA-6785565
R-HSA-176187	Activation of ATR in response to replication stress	4	39	0.00257036	0.31813	0.850214	5	9	0.000633981	9606	Homo sapiens	CLSPN;RAD9B;ATRIP;ATR		R-HSA-176116;R-HSA-176298;R-HSA-176250;R-HSA-176264;R-HSA-176318
R-HSA-159230	Transport of the SLBP Dependant Mature mRNA	4	40	0.00263626	0.334456	0.850214	3	3	0.000211327	9606	Homo sapiens	RANBP2;NXF1;NUP205;NUP160		R-HSA-77587;R-HSA-159046;R-HSA-159050
R-HSA-5173214	O-glycosylation of TSR domain-containing proteins	4	41	0.00270217	0.350816	0.850214	2	2	0.000140885	9606	Homo sapiens	ADAMTSL1;SEMA5B;ADAMTS10;THSD4		R-HSA-5173005;R-HSA-5173192
R-HSA-180746	Nuclear import of Rev protein	4	41	0.00270217	0.350816	0.850214	5	7	0.000493097	9606	Homo sapiens	RANBP2;NUP205;NPM1;NUP160		R-HSA-180736;R-HSA-180710;R-HSA-180725;R-HSA-180728;R-HSA-180732
R-HSA-392518	Signal amplification	4	41	0.00270217	0.350816	0.850214	11	19	0.00133841	9606	Homo sapiens	TBXA2R;GNAI1		R-HSA-428918;R-HSA-9674529;R-HSA-428917;R-HSA-428752;R-HSA-391939;R-HSA-392195;R-HSA-428750;R-HSA-428909;R-HSA-428749;R-HSA-392187;R-HSA-392202
R-HSA-9696264	RND3 GTPase cycle	4	43	0.00283398	0.383523	0.850214	1	2	0.000140885	9606	Homo sapiens	ANKRD26;DSG1;SEMA4F;PTPN13		R-HSA-9696268
R-HSA-140877	Formation of Fibrin Clot (Clotting Cascade)	4	43	0.00283398	0.383523	0.850214	18	61	0.00429699	9606	Homo sapiens	SERPINC1;F13A1;PRCP;F5		R-HSA-141026;R-HSA-140806;R-HSA-140870;R-HSA-158251;R-HSA-140872;R-HSA-140840;R-HSA-140686;R-HSA-140847;R-HSA-5607002;R-HSA-140851;R-HSA-158419;R-HSA-140599;R-HSA-5591040;R-HSA-140791;R-HSA-140696;R-HSA-140664;R-HSA-9015122;R-HSA-158137
R-HSA-9696270	RND2 GTPase cycle	4	44	0.00289989	0.399813	0.850214	1	2	0.000140885	9606	Homo sapiens	ANKRD26;KIDINS220;DSG1;PTPN13		R-HSA-9696266
R-HSA-159231	Transport of Mature mRNA Derived from an Intronless Transcript	4	46	0.0030317	0.432139	0.850214	3	3	0.000211327	9606	Homo sapiens	RANBP2;NXF1;NUP205;NUP160		R-HSA-158441;R-HSA-77594;R-HSA-158447
R-HSA-8953750	Transcriptional Regulation by E2F6	4	46	0.0030317	0.432139	0.850214	26	33	0.0023246	9606	Homo sapiens	TBX1;TFDP1;EHMT1;PHC3		R-HSA-9007561;R-HSA-9007625;R-HSA-9007496;R-HSA-8953418;R-HSA-9007631;R-HSA-8954117;R-HSA-9007640;R-HSA-8953115;R-HSA-9007514;R-HSA-9007647;R-HSA-9007582;R-HSA-9007646;R-HSA-8953556;R-HSA-8953111;R-HSA-8953452;R-HSA-8954082;R-HSA-9007522;R-HSA-9007591;R-HSA-9007546;R-HSA-8954110;R-HSA-8961982;R-HSA-9007615;R-HSA-9007283;R-HSA-9007605;R-HSA-9007220;R-HSA-9007606
R-HSA-168276	NS1 Mediated Effects on Host Pathways	4	46	0.0030317	0.432139	0.850214	2	6	0.000422654	9606	Homo sapiens	RANBP2;NUP205;CPB2;NUP160		R-HSA-168883;R-HSA-1176059
R-HSA-159234	Transport of Mature mRNAs Derived from Intronless Transcripts	4	47	0.00309761	0.448128	0.850214	9	9	0.000633981	9606	Homo sapiens	RANBP2;NXF1;NUP205;NUP160		R-HSA-77587;R-HSA-158481;R-HSA-159046;R-HSA-158484;R-HSA-159050;R-HSA-158441;R-HSA-77594;R-HSA-158447;R-HSA-111439
R-HSA-177243	Interactions of Rev with host cellular proteins	4	47	0.00309761	0.448128	0.850214	7	16	0.00112708	9606	Homo sapiens	RANBP2;NUP205;NPM1;NUP160		R-HSA-165043;R-HSA-180736;R-HSA-180710;R-HSA-165047;R-HSA-180725;R-HSA-180728;R-HSA-180732
R-HSA-9609736	Assembly and cell surface presentation of NMDA receptors	4	49	0.00322942	0.479653	0.850214	11	23	0.00162017	9606	Homo sapiens	GRIN3B;DLG1;DLG2		R-HSA-9610802;R-HSA-9610627;R-HSA-9609728;R-HSA-9611030;R-HSA-9610327;R-HSA-9668218;R-HSA-9611368;R-HSA-9610408;R-HSA-9610879;R-HSA-9609740;R-HSA-9610653
R-HSA-4570464	SUMOylation of RNA binding proteins	4	51	0.00336123	0.51045	0.850214	2	4	0.00028177	9606	Homo sapiens	RANBP2;NUP205;PHC3;NUP160		R-HSA-4570499;R-HSA-4570493
R-HSA-196741	Cobalamin (Cbl, vitamin B12) transport and metabolism	4	52	0.00342714	0.525534	0.850214	9	27	0.00190194	9606	Homo sapiens	ABCC1;TCN2;MMUT;PRSS3		R-HSA-3095901;R-HSA-9759202;R-HSA-3000122;R-HSA-3000074;R-HSA-3000263;R-HSA-3159259;R-HSA-9759209;R-HSA-3000112;R-HSA-3132753
R-HSA-5683826	Surfactant metabolism	4	52	0.00342714	0.525534	0.850214	9	29	0.00204283	9606	Homo sapiens	SLC34A1;ABCA3;CCDC59;CSF2RB		R-HSA-5683831;R-HSA-5686359;R-HSA-5683714;R-HSA-5683840;R-HSA-5685201;R-HSA-5686335;R-HSA-5683836;R-HSA-427656;R-HSA-5685208
R-HSA-69236	G1 Phase	4	52	0.00342714	0.525534	0.850214	4	17	0.00119752	9606	Homo sapiens	TFDP1;RBL1;E2F2		R-HSA-9018017;R-HSA-1226094;R-HSA-1226095;R-HSA-1363274
R-HSA-69231	Cyclin D associated events in G1	4	52	0.00342714	0.525534	0.850214	4	17	0.00119752	9606	Homo sapiens	TFDP1;RBL1;E2F2		R-HSA-9018017;R-HSA-1226094;R-HSA-1226095;R-HSA-1363274
R-HSA-6811440	Retrograde transport at the Trans-Golgi-Network	4	55	0.00362486	0.569369	0.850214	6	20	0.00140885	9606	Homo sapiens	USP6NL;RHOBTB3;RABEPK;IGF2R		R-HSA-6814675;R-HSA-6814674;R-HSA-8847537;R-HSA-6814671;R-HSA-6814670;R-HSA-8847534
R-HSA-5620924	Intraflagellar transport	4	56	0.00369077	0.583471	0.850214	8	12	0.000845309	9606	Homo sapiens	DYNC2H1;WDR60;KIFAP3;CLUAP1		R-HSA-5624949;R-HSA-5617825;R-HSA-5625424;R-HSA-5625426;R-HSA-5625421;R-HSA-5617820;R-HSA-5624952;R-HSA-5625416
R-HSA-177929	Signaling by EGFR	4	61	0.0040203	0.64978	0.850214	43	49	0.00345168	9606	Homo sapiens	LIG1;EGF;LRIG1;ARHGEF7;PAG1		R-HSA-177922;R-HSA-177923;R-HSA-177926;R-HSA-177927;R-HSA-177924;R-HSA-177925;R-HSA-177930;R-HSA-182986;R-HSA-183051;R-HSA-8951490;R-HSA-177934;R-HSA-182990;R-HSA-177935;R-HSA-183055;R-HSA-177933;R-HSA-177938;R-HSA-183058;R-HSA-182994;R-HSA-177939;R-HSA-177936;R-HSA-177937;R-HSA-182993;R-HSA-177942;R-HSA-177943;R-HSA-177941;R-HSA-177946;R-HSA-183002;R-HSA-183067;R-HSA-177944;R-HSA-8864029;R-HSA-1…
R-HSA-4551638	SUMOylation of chromatin organization proteins	4	62	0.00408621	0.662164	0.850214	4	15	0.00105664	9606	Homo sapiens	RANBP2;NUP205;PHC3;NUP160		R-HSA-4551655;R-HSA-4615987;R-HSA-4615872;R-HSA-4551727
R-HSA-2980766	Nuclear Envelope Breakdown	4	65	0.00428393	0.697503	0.850214	4	13	0.000915751	9606	Homo sapiens	RANBP2;NUP205;PRKCB;NUP160		R-HSA-5229194;R-HSA-5223304;R-HSA-2990880;R-HSA-2990882
R-HSA-5621480	Dectin-2 family	4	65	0.00428393	0.697503	0.850214	1	12	0.000845309	9606	Homo sapiens	MUC19;MUC5B;MUC20;MUC4		R-HSA-8858500
R-HSA-9029569	NR1H3 & NR1H2 regulate gene expression linked to cholesterol transport and efflux	4	66	0.00434983	0.708676	0.850214	10	40	0.0028177	9606	Homo sapiens	ABCA1;NCOR1		R-HSA-9029561;R-HSA-9605057;R-HSA-9618486;R-HSA-9029551;R-HSA-9024334;R-HSA-9657791;R-HSA-9618479;R-HSA-9619756;R-HSA-9024326;R-HSA-9624925
R-HSA-2022090	Assembly of collagen fibrils and other multimeric structures	4	67	0.00441574	0.719544	0.850214	17	26	0.0018315	9606	Homo sapiens	COL1A2;COL5A3;LAMC2		R-HSA-2395302;R-HSA-2299620;R-HSA-2395340;R-HSA-2213192;R-HSA-1474266;R-HSA-2396234;R-HSA-2213201;R-HSA-2395223;R-HSA-2243926;R-HSA-2213205;R-HSA-2395314;R-HSA-2395324;R-HSA-2243931;R-HSA-2002466;R-HSA-2395257;R-HSA-2395322;R-HSA-2250301
R-HSA-375165	NCAM signaling for neurite out-growth	4	70	0.00461346	0.750342	0.850214	9	23	0.00162017	9606	Homo sapiens	SPTA1;PTPRA;COL5A3;CNTN2		R-HSA-392053;R-HSA-375157;R-HSA-392054;R-HSA-392051;R-HSA-391868;R-HSA-391871;R-HSA-375151;R-HSA-391865;R-HSA-391866
R-HSA-936837	Ion transport by P-type ATPases	4	72	0.00474527	0.769389	0.850214	2	17	0.00119752	9606	Homo sapiens	ATP8B4;ATP10D;ATP10B;ATP9B		R-HSA-947591;R-HSA-939763
R-HSA-1793185	Chondroitin sulfate/dermatan sulfate metabolism	4	73	0.00481118	0.778476	0.850214	6	28	0.00197239	9606	Homo sapiens	CHST9;B3GAT3;XYLT1;GPC4		R-HSA-1889981;R-HSA-9638064;R-HSA-1971483;R-HSA-1889978;R-HSA-1878002;R-HSA-1889955
R-HSA-9013408	RHOG GTPase cycle	4	78	0.00514071	0.819715	0.850214	2	6	0.000422654	9606	Homo sapiens	CYFIP1;KIAA0355;ARFGAP3;KALRN		R-HSA-9014449;R-HSA-9014433
R-HSA-9694635	Translation of Structural Proteins	4	81	0.00533843	0.841275	0.850214	5	46	0.00324035	9606	Homo sapiens	SRPK2;MGAT4A;ST3GAL4;ZDHHC8		R-HSA-9729330;R-HSA-9694341;R-HSA-9696980;R-HSA-9697018;R-HSA-9694718
R-HSA-1236394	Signaling by ERBB4	4	82	0.00540434	0.847963	0.850214	9	52	0.003663	9606	Homo sapiens	ITCH;NCOR1;EGF;TAB2		R-HSA-1253282;R-HSA-8954185;R-HSA-1253319;R-HSA-1253300;R-HSA-1977959;R-HSA-1253321;R-HSA-8954179;R-HSA-8954182;R-HSA-1253325
R-HSA-5633008	TP53 Regulates Transcription of Cell Death Genes	4	83	0.00547024	0.854412	0.854412	4	68	0.00479008	9606	Homo sapiens	PRG3;TNFRSF10D		R-HSA-6791302;R-HSA-5633414;R-HSA-5633441;R-HSA-6791306
R-HSA-5250941	Negative epigenetic regulation of rRNA expression	4	88	0.00579978	0.883264	0.883264	7	12	0.000845309	9606	Homo sapiens	SIN3B;SAP130;DNMT3B;SIRT1		R-HSA-427527;R-HSA-427409;R-HSA-5211239;R-HSA-427514;R-HSA-5227490;R-HSA-433672;R-HSA-427528
R-HSA-1500620	Meiosis	4	91	0.0059975	0.898076	0.898076	6	15	0.00105664	9606	Homo sapiens	MRE11;TUT7;TPP1;ATR		R-HSA-912505;R-HSA-912408;R-HSA-912470;R-HSA-9023941;R-HSA-9023943;R-HSA-912450
R-HSA-9707564	Cytoprotection by HMOX1	4	91	0.0059975	0.898076	0.898076	4	22	0.00154973	9606	Homo sapiens	ABCC1;NCOR1;SIN3B;ALB		R-HSA-400143;R-HSA-9661432;R-HSA-9661405;R-HSA-9709883
R-HSA-5696399	Global Genome Nucleotide Excision Repair (GG-NER)	4	92	0.0060634	0.902632	0.902632	16	20	0.00140885	9606	Homo sapiens	DDB1;LIG1;PARP2;INO80		R-HSA-5690996;R-HSA-5690997;R-HSA-5691006;R-HSA-5696670;R-HSA-5696664;R-HSA-5691000;R-HSA-6790487;R-HSA-6790454;R-HSA-5690213;R-HSA-5689317;R-HSA-5689861;R-HSA-5690990;R-HSA-6782943;R-HSA-5696655;R-HSA-5690991;R-HSA-5690988
R-HSA-71406	Pyruvate metabolism and Citric Acid (TCA) cycle	4	100	0.00659065	0.933034	0.933034	5	36	0.00253593	9606	Homo sapiens	CS;PDP1;PDHX;ME1		R-HSA-71397;R-HSA-203946;R-HSA-204169;R-HSA-9012036;R-HSA-70975
R-HSA-8986944	Transcriptional Regulation by MECP2	4	100	0.00659065	0.933034	0.933034	4	77	0.00542406	9606	Homo sapiens	NCOR1;TEP1;SLC2A3		R-HSA-9615571;R-HSA-8986939;R-HSA-9022186;R-HSA-9022175
R-HSA-2682334	EPH-Ephrin signaling	4	102	0.00672247	0.939151	0.939151	8	56	0.00394477	9606	Homo sapiens	CLTCL1;ARHGEF7;STK4;KALRN		R-HSA-3928617;R-HSA-3928633;R-HSA-3928654;R-HSA-3928625;R-HSA-3928641;R-HSA-3928640;R-HSA-3928631;R-HSA-3928612
R-HSA-174824	Plasma lipoprotein assembly, remodeling, and clearance	4	102	0.00672247	0.939151	0.939151	11	86	0.00605804	9606	Homo sapiens	ABCA1;ALB;MTTP;ZDHHC8		R-HSA-216723;R-HSA-9737780;R-HSA-174786;R-HSA-5682103;R-HSA-5682084;R-HSA-5682101;R-HSA-264679;R-HSA-216727;R-HSA-216757;R-HSA-174741;R-HSA-8866329
R-HSA-1474290	Collagen formation	4	104	0.00685428	0.944756	0.944756	40	77	0.00542406	9606	Homo sapiens	COL1A2;COL5A3;LAMC2		R-HSA-8948232;R-HSA-2002460;R-HSA-8948234;R-HSA-8944266;R-HSA-2395302;R-HSA-2299620;R-HSA-8948224;R-HSA-8948226;R-HSA-1474266;R-HSA-8948228;R-HSA-8948230;R-HSA-8948231;R-HSA-2002440;R-HSA-1981128;R-HSA-2395314;R-HSA-8944223;R-HSA-1980233;R-HSA-2395324;R-HSA-2395257;R-HSA-1981120;R-HSA-2395322;R-HSA-8944214;R-HSA-2250301;R-HSA-1650808;R-HSA-2002428;R-HSA-2022073;R-HSA-2395340;R-HSA-2213192;R-HSA-2…
R-HSA-400253	Circadian Clock	4	105	0.00692019	0.947378	0.947378	13	59	0.0041561	9606	Homo sapiens	SREBF1;NCOR1;SIRT1		R-HSA-5663252;R-HSA-1368119;R-HSA-1368081;R-HSA-549475;R-HSA-5663293;R-HSA-5663258;R-HSA-400342;R-HSA-1368069;R-HSA-5663271;R-HSA-1368065;R-HSA-5663265;R-HSA-1368140;R-HSA-5663245
R-HSA-6807878	COPI-mediated anterograde transport	4	107	0.007052	0.952283	0.952283	6	12	0.000845309	9606	Homo sapiens	SPTA1;DCTN1;ANK3;ARFGAP3		R-HSA-6807877;R-HSA-6807875;R-HSA-6809011;R-HSA-6809010;R-HSA-6809006;R-HSA-6809003
R-HSA-1296071	Potassium Channels	4	107	0.007052	0.952283	0.952283	3	20	0.00140885	9606	Homo sapiens	ABCC8;KCND3;KCNMA1;KCNA7		R-HSA-1296037;R-HSA-1296024;R-HSA-1296127
R-HSA-422356	Regulation of insulin secretion	4	108	0.00711791	0.954574	0.954574	12	38	0.00267681	9606	Homo sapiens	GLP1R;ABCC8;PLCB1;GNAI1		R-HSA-400023;R-HSA-400037;R-HSA-265682;R-HSA-9652580;R-HSA-399998;R-HSA-381612;R-HSA-400063;R-HSA-9650858;R-HSA-265166;R-HSA-400092;R-HSA-9728664;R-HSA-381706
R-HSA-202424	Downstream TCR signaling	4	112	0.00738153	0.962761	0.962761	14	24	0.00169062	9606	Homo sapiens	TEP1;TAB2;CARD11;HLA-DPA1		R-HSA-202307;R-HSA-202466;R-HSA-199456;R-HSA-202534;R-HSA-202437;R-HSA-202500;R-HSA-202443;R-HSA-202472;R-HSA-202510;R-HSA-202478;R-HSA-202453;R-HSA-202459;R-HSA-202394;R-HSA-202489
R-HSA-70171	Glycolysis	4	112	0.00738153	0.962761	0.962761	2	24	0.00169062	9606	Homo sapiens	RANBP2;HK3;NUP205;NUP160		R-HSA-70420;R-HSA-170796
R-HSA-2559580	Oxidative Stress Induced Senescence	4	113	0.00744744	0.964582	0.964582	10	40	0.0028177	9606	Homo sapiens	TFDP1;E2F2;TXN;PHC3		R-HSA-3229089;R-HSA-3223200;R-HSA-3240787;R-HSA-3240777;R-HSA-3225851;R-HSA-3240765;R-HSA-3240783;R-HSA-3229102;R-HSA-3240766;R-HSA-3240782
R-HSA-1912422	Pre-NOTCH Expression and Processing	4	113	0.00744744	0.964582	0.964582	5	38	0.00267681	9606	Homo sapiens	TFDP1;POFUT1;SEL1L;ST3GAL4		R-HSA-1912349;R-HSA-1912378;R-HSA-1912374;R-HSA-4395231;R-HSA-1912416
R-HSA-163125	Post-translational modification: synthesis of GPI-anchored proteins	4	115	0.00757925	0.967978	0.967978	2	16	0.00112708	9606	Homo sapiens	TECTB;DOK1;MELTF;PIGW		R-HSA-162683;R-HSA-8940388
R-HSA-5619507	Activation of HOX genes during differentiation	4	116	0.00764516	0.96956	0.96956	7	43	0.00302902	9606	Homo sapiens	NCOR1;HOXD4		R-HSA-5617431;R-HSA-5617862;R-HSA-5617859;R-HSA-5617874;R-HSA-5617452;R-HSA-5617864;R-HSA-5617896
R-HSA-5617472	Activation of anterior HOX genes in hindbrain development during early embryogenesis	4	116	0.00764516	0.96956	0.96956	7	43	0.00302902	9606	Homo sapiens	NCOR1;HOXD4		R-HSA-5617431;R-HSA-5617862;R-HSA-5617859;R-HSA-5617874;R-HSA-5617452;R-HSA-5617864;R-HSA-5617896
R-HSA-418346	Platelet homeostasis	4	118	0.00777697	0.972507	0.972507	3	31	0.00218371	9606	Homo sapiens	PDE10A;KCNMA1;PDE9A;PAFAH2		R-HSA-8869206;R-HSA-418549;R-HSA-418456
R-HSA-5696398	Nucleotide Excision Repair	4	119	0.00784288	0.973878	0.973878	30	37	0.00260637	9606	Homo sapiens	DDB1;LIG1;PARP2;INO80		R-HSA-9684118;R-HSA-5696670;R-HSA-6781867;R-HSA-5696664;R-HSA-6790454;R-HSA-6782069;R-HSA-5689861;R-HSA-6782004;R-HSA-6782131;R-HSA-5696655;R-HSA-6782141;R-HSA-6782204;R-HSA-6782138;R-HSA-5690996;R-HSA-5690997;R-HSA-6782211;R-HSA-6782208;R-HSA-5691006;R-HSA-5691000;R-HSA-6781833;R-HSA-6790487;R-HSA-5690213;R-HSA-5689317;R-HSA-6782227;R-HSA-6782224;R-HSA-5690990;R-HSA-6782943;R-HSA-5690991;R-HSA-5…
R-HSA-5610787	Hedgehog 'off' state	4	124	0.00817241	0.979823	0.979823	13	32	0.00225416	9606	Homo sapiens	DYNC2H1;ITCH;GLI2		R-HSA-5610737;R-HSA-5610717;R-HSA-5610718;R-HSA-5610745;R-HSA-5617413;R-HSA-5610757;R-HSA-5610723;R-HSA-5617410;R-HSA-5610767;R-HSA-5610735;R-HSA-5610766;R-HSA-5610760;R-HSA-5610730
R-HSA-1592230	Mitochondrial biogenesis	4	128	0.00843604	0.983635	0.983635	3	36	0.00253593	9606	Homo sapiens	NCOR1;ATP5PB;MTERF1		R-HSA-1592251;R-HSA-8949580;R-HSA-1368140
R-HSA-6811558	PI5P, PP2A and IER3 Regulate PI3K/AKT Signaling	4	129	0.00850194	0.984475	0.984475	3	7	0.000493097	9606	Homo sapiens	FGF5;EGF;HGF;PIP5K1A		R-HSA-2316434;R-HSA-8857925;R-HSA-1676082
R-HSA-168188	Toll Like Receptor TLR6:TLR2 Cascade	4	133	0.00876557	0.987444	0.987444	23	78	0.00549451	9606	Homo sapiens	TAB2;IRAK3;TLR6;ALPK1		R-HSA-166082;R-HSA-2201316;R-HSA-166119;R-HSA-450337;R-HSA-166091;R-HSA-2201322;R-HSA-166286;R-HSA-450346;R-HSA-937059;R-HSA-166284;R-HSA-936960;R-HSA-937022;R-HSA-2559414;R-HSA-936991;R-HSA-168950;R-HSA-2262775;R-HSA-9758604;R-HSA-166362;R-HSA-937079;R-HSA-166363;R-HSA-166072;R-HSA-168184;R-HSA-2262777
R-HSA-166058	MyD88:MAL(TIRAP) cascade initiated on plasma membrane	4	133	0.00876557	0.987444	0.987444	22	76	0.00535362	9606	Homo sapiens	TAB2;IRAK3;TLR6;ALPK1		R-HSA-166082;R-HSA-2201316;R-HSA-166119;R-HSA-450337;R-HSA-166091;R-HSA-2201322;R-HSA-166286;R-HSA-450346;R-HSA-937059;R-HSA-166284;R-HSA-936960;R-HSA-937022;R-HSA-2559414;R-HSA-936991;R-HSA-2262775;R-HSA-9758604;R-HSA-166362;R-HSA-937079;R-HSA-166363;R-HSA-166072;R-HSA-168184;R-HSA-2262777
R-HSA-73886	Chromosome Maintenance	4	135	0.00889738	0.988717	0.988717	31	38	0.00267681	9606	Homo sapiens	NPM1;LIG1;HJURP;TPP1		R-HSA-606287;R-HSA-9670101;R-HSA-181450;R-HSA-164617;R-HSA-164620;R-HSA-163090;R-HSA-9670149;R-HSA-606289;R-HSA-163099;R-HSA-174427;R-HSA-163096;R-HSA-174425;R-HSA-174438;R-HSA-174439;R-HSA-9668597;R-HSA-9686521;R-HSA-174441;R-HSA-174446;R-HSA-174447;R-HSA-174444;R-HSA-174445;R-HSA-9686524;R-HSA-174451;R-HSA-9670114;R-HSA-174448;R-HSA-163120;R-HSA-174452;R-HSA-174456;R-HSA-176702;R-HSA-176700;R-H…
R-HSA-181438	Toll Like Receptor 2 (TLR2) Cascade	4	136	0.00896329	0.989307	0.989307	23	80	0.00563539	9606	Homo sapiens	TAB2;IRAK3;TLR6;ALPK1		R-HSA-166082;R-HSA-2201316;R-HSA-166119;R-HSA-450337;R-HSA-166091;R-HSA-2201322;R-HSA-166286;R-HSA-450346;R-HSA-937059;R-HSA-166284;R-HSA-936960;R-HSA-937022;R-HSA-2559414;R-HSA-936991;R-HSA-168950;R-HSA-2262775;R-HSA-9758604;R-HSA-166362;R-HSA-937079;R-HSA-166363;R-HSA-166072;R-HSA-168184;R-HSA-2262777
R-HSA-168179	Toll Like Receptor TLR1:TLR2 Cascade	4	136	0.00896329	0.989307	0.989307	22	78	0.00549451	9606	Homo sapiens	TAB2;IRAK3;TLR6;ALPK1		R-HSA-166082;R-HSA-2201316;R-HSA-166119;R-HSA-450337;R-HSA-166091;R-HSA-2201322;R-HSA-166286;R-HSA-450346;R-HSA-937059;R-HSA-166284;R-HSA-936960;R-HSA-937022;R-HSA-2559414;R-HSA-936991;R-HSA-2262775;R-HSA-9758604;R-HSA-166362;R-HSA-937079;R-HSA-166363;R-HSA-166072;R-HSA-168184;R-HSA-2262777
R-HSA-187037	Signaling by NTRK1 (TRKA)	4	143	0.00942464	0.992682	0.992682	10	102	0.00718512	9606	Homo sapiens	EGR4;KIDINS220;KLHL21		R-HSA-169891;R-HSA-169904;R-HSA-167056;R-HSA-169905;R-HSA-169895;R-HSA-9612980;R-HSA-167019;R-HSA-9612073;R-HSA-9612076;R-HSA-169901
R-HSA-9018519	Estrogen-dependent gene expression	4	153	0.0100837	0.995787	0.995787	5	66	0.0046492	9606	Homo sapiens	GPAM;AXIN1		R-HSA-8932076;R-HSA-8932020;R-HSA-8932084;R-HSA-8932021;R-HSA-8932070
R-HSA-9664417	Leishmania phagocytosis	4	157	0.0103473	0.996632	0.996632	18	27	0.00190194	9606	Homo sapiens	CYFIP1;MYO9B;NCKAP1L;IGKV3-11		R-HSA-9664275;R-HSA-9664273;R-HSA-2029469;R-HSA-2029466;R-HSA-9664406;R-HSA-442592;R-HSA-2029465;R-HSA-9666426;R-HSA-9666458;R-HSA-9666425;R-HSA-9666430;R-HSA-9666428;R-HSA-9666435;R-HSA-2130194;R-HSA-9666433;R-HSA-9664261;R-HSA-2197690;R-HSA-9664397
R-HSA-9664422	FCGR3A-mediated phagocytosis	4	157	0.0103473	0.996632	0.996632	18	27	0.00190194	9606	Homo sapiens	CYFIP1;MYO9B;NCKAP1L;IGKV3-11		R-HSA-9664275;R-HSA-9664273;R-HSA-2029469;R-HSA-2029466;R-HSA-9664406;R-HSA-442592;R-HSA-2029465;R-HSA-9666426;R-HSA-9666458;R-HSA-9666425;R-HSA-9666430;R-HSA-9666428;R-HSA-9666435;R-HSA-2130194;R-HSA-9666433;R-HSA-9664261;R-HSA-2197690;R-HSA-9664397
R-HSA-9664407	Parasite infection	4	157	0.0103473	0.996632	0.996632	18	27	0.00190194	9606	Homo sapiens	CYFIP1;MYO9B;NCKAP1L;IGKV3-11		R-HSA-9664275;R-HSA-9664273;R-HSA-2029469;R-HSA-2029466;R-HSA-9664406;R-HSA-442592;R-HSA-2029465;R-HSA-9666426;R-HSA-9666458;R-HSA-9666425;R-HSA-9666430;R-HSA-9666428;R-HSA-9666435;R-HSA-2130194;R-HSA-9666433;R-HSA-9664261;R-HSA-2197690;R-HSA-9664397
R-HSA-2029482	Regulation of actin dynamics for phagocytic cup formation	4	158	0.0104132	0.996816	0.996816	12	24	0.00169062	9606	Homo sapiens	CYFIP1;MYO9B;NCKAP1L;IGKV3-11		R-HSA-2197697;R-HSA-2130194;R-HSA-2029469;R-HSA-2029453;R-HSA-2029466;R-HSA-2029467;R-HSA-2029451;R-HSA-442592;R-HSA-2029465;R-HSA-2029476;R-HSA-2197690;R-HSA-2029458
R-HSA-428157	Sphingolipid metabolism	4	158	0.0104132	0.996816	0.996816	4	65	0.00457875	9606	Homo sapiens	ASAH2;SPTLC2;ESYT3;PKD1		R-HSA-429698;R-HSA-8857662;R-HSA-428127;R-HSA-1606583
R-HSA-446193	Biosynthesis of the N-glycan precursor (dolichol lipid-linked oligosaccharide, LLO) and transfer to a nascent protein	4	159	0.0104791	0.996991	0.996991	4	63	0.00443787	9606	Homo sapiens	MKLN1;ALG6;FCSK;ST3GAL4		R-HSA-449734;R-HSA-6787540;R-HSA-4084984;R-HSA-446202
R-HSA-166520	Signaling by NTRKs	4	166	0.0109405	0.997977	0.997977	10	164	0.0115526	9606	Homo sapiens	EGR4;KIDINS220;KLHL21		R-HSA-169891;R-HSA-169904;R-HSA-167056;R-HSA-169905;R-HSA-169895;R-HSA-9612980;R-HSA-167019;R-HSA-9612073;R-HSA-9612076;R-HSA-169901
R-HSA-2142753	Arachidonic acid metabolism	4	168	0.0110723	0.998196	0.998196	10	79	0.00556495	9606	Homo sapiens	ABCC1;PON2;CYP1A1;CYP4F11		R-HSA-2161792;R-HSA-8932633;R-HSA-2161745;R-HSA-266070;R-HSA-2161890;R-HSA-211873;R-HSA-2161795;R-HSA-2161940;R-HSA-2161814;R-HSA-2161899
R-HSA-2187338	Visual phototransduction	4	169	0.0111382	0.998296	0.998296	14	92	0.0064807	9606	Homo sapiens	SLC24A1;SAG;GPC4;CNGB1		R-HSA-2632521;R-HSA-74947;R-HSA-74948;R-HSA-2581474;R-HSA-2404131;R-HSA-3229181;R-HSA-2514891;R-HSA-2423785;R-HSA-74031;R-HSA-2429643;R-HSA-2514867;R-HSA-2581488;R-HSA-2514865;R-HSA-2485180
R-HSA-2871837	FCERI mediated NF-kB activation	4	175	0.0115336	0.998794	0.998794	13	19	0.00133841	9606	Homo sapiens	TAB2;IGKV3-11;RASGRP4;CARD11		R-HSA-2730861;R-HSA-202534;R-HSA-2730863;R-HSA-2730882;R-HSA-2730904;R-HSA-2730876;R-HSA-2730864;R-HSA-2730899;R-HSA-2730900;R-HSA-2730836;R-HSA-2730903;R-HSA-2730871;R-HSA-2730902
R-HSA-9610379	HCMV Late Events	4	175	0.0115336	0.998794	0.998794	4	19	0.00133841	9606	Homo sapiens	RANBP2;NUP205;CHMP1A;NUP160		R-HSA-9636128;R-HSA-9610954;R-HSA-9610942;R-HSA-9629004
R-HSA-9678108	SARS-CoV-1 Infection	4	194	0.0127859	0.999604	0.999604	4	159	0.0112003	9606	Homo sapiens	ITCH;NPM1;TBK1;ST3GAL4		R-HSA-9710988;R-HSA-9685195;R-HSA-9727886;R-HSA-9683769
R-HSA-9609690	HCMV Early Events	4	215	0.0141699	0.999888	0.999888	3	12	0.000845309	9606	Homo sapiens	RANBP2;NUP205;NCOR1;NUP160		R-HSA-9614816;R-HSA-9614369;R-HSA-9614367
R-HSA-8941284	RUNX2 regulates chondrocyte maturation	3	7	0.000461346	0.0151858	0.850214	3	4	0.00028177	9606	Homo sapiens	IHH;GLI2		R-HSA-8878257;R-HSA-8878266;R-HSA-8986294
R-HSA-447038	NrCAM interactions	3	7	0.000461346	0.0151858	0.850214	2	4	0.00028177	9606	Homo sapiens	DLG1;CNTN2		R-HSA-376134;R-HSA-445067
R-HSA-9758920	Formation of lateral plate mesoderm	3	8	0.000527252	0.0214972	0.850214	5	5	0.000352212	9606	Homo sapiens	IHH;GATA4		R-HSA-9759892;R-HSA-9759860;R-HSA-9759920;R-HSA-9759859;R-HSA-9759882
R-HSA-426117	Cation-coupled Chloride cotransporters	3	10	0.000659065	0.0377858	0.850214	3	4	0.00028177	9606	Homo sapiens	SLC12A3;SLC12A4;SLC12A6		R-HSA-426130;R-HSA-426155;R-HSA-9725706
R-HSA-9700645	ALK mutants bind TKIs	3	12	0.000790879	0.0588129	0.850214	1	1	7.04424e-05	9606	Homo sapiens	ALK;NPM1;BIRC6		R-HSA-9700131
R-HSA-425381	Bicarbonate transporters	3	14	0.000922692	0.0841983	0.850214	3	4	0.00028177	9606	Homo sapiens	SLC4A9;SLC4A3;SLC4A4		R-HSA-425482;R-HSA-425483;R-HSA-8878664
R-HSA-5685939	HDR through MMEJ (alt-NHEJ)	3	17	0.00112041	0.129272	0.850214	8	8	0.000563539	9606	Homo sapiens	POLQ;MRE11;PARP2		R-HSA-5687653;R-HSA-5687664;R-HSA-5687484;R-HSA-5687675;R-HSA-5687640;R-HSA-5687464;R-HSA-5687673;R-HSA-5687465
R-HSA-418457	cGMP effects	3	18	0.00118632	0.145856	0.850214	2	4	0.00028177	9606	Homo sapiens	PDE10A;KCNMA1;PDE9A		R-HSA-418549;R-HSA-418456
R-HSA-1362300	Transcription of E2F targets under negative control by p107 (RBL1) and p130 (RBL2) in complex with HDAC1	3	20	0.00131813	0.180888	0.850214	8	8	0.000563539	9606	Homo sapiens	TFDP1;RBL1;E2F2		R-HSA-8964588;R-HSA-8961934;R-HSA-8978926;R-HSA-8964561;R-HSA-8964513;R-HSA-8964580;R-HSA-8964550;R-HSA-8964567
R-HSA-2485179	Activation of the phototransduction cascade	3	20	0.00131813	0.180888	0.850214	4	8	0.000563539	9606	Homo sapiens	SLC24A1;SAG;CNGB1		R-HSA-2514867;R-HSA-2514865;R-HSA-2485180;R-HSA-2514891
R-HSA-5635838	Activation of SMO	3	20	0.00131813	0.180888	0.850214	2	9	0.000633981	9606	Homo sapiens	BOC;IHH;PGM1		R-HSA-5632668;R-HSA-5633051
R-HSA-3134975	Regulation of innate immune responses to cytosolic DNA	3	21	0.00138404	0.199178	0.850214	7	9	0.000633981	9606	Homo sapiens	TBK1;TRIM21;TRIM56		R-HSA-3249392;R-HSA-8948703;R-HSA-3249386;R-HSA-3134804;R-HSA-8948709;R-HSA-1964496;R-HSA-3134946
R-HSA-6804114	TP53 Regulates Transcription of Genes Involved in G2 Cell Cycle Arrest	3	21	0.00138404	0.199178	0.850214	2	11	0.000774866	9606	Homo sapiens	TFDP1;RBL1;E2F2		R-HSA-6798268;R-HSA-6798282
R-HSA-2028269	Signaling by Hippo	3	22	0.00144994	0.217883	0.850214	13	30	0.00211327	9606	Homo sapiens	GNPTAB;STK4;STK3		R-HSA-2028670;R-HSA-2028284;R-HSA-2028635;R-HSA-2028697;R-HSA-2059926;R-HSA-2028692;R-HSA-2028629;R-HSA-2028591;R-HSA-2028589;R-HSA-2028555;R-HSA-2028679;R-HSA-2028675;R-HSA-2028673
R-HSA-5625900	RHO GTPases activate CIT	3	23	0.00151585	0.236929	0.850214	6	6	0.000422654	9606	Homo sapiens	PPP1R12A;CIT		R-HSA-5671972;R-HSA-5671970;R-HSA-5625901;R-HSA-5671919;R-HSA-8981443;R-HSA-5671993
R-HSA-1834941	STING mediated induction of host immune responses	3	24	0.00158176	0.256245	0.850214	7	19	0.00133841	9606	Homo sapiens	TBK1;MRE11;TRIM21		R-HSA-1834939;R-HSA-2396007;R-HSA-3249378;R-HSA-2396002;R-HSA-3134822;R-HSA-3249371;R-HSA-3249390
R-HSA-5620922	BBSome-mediated cargo-targeting to cilium	3	25	0.00164766	0.275765	0.850214	5	5	0.000352212	9606	Homo sapiens	BBS10;CRYBG3;BBS9		R-HSA-5617815;R-HSA-5624129;R-HSA-5624125;R-HSA-5624127;R-HSA-5624126
R-HSA-5620916	VxPx cargo-targeting to cilium	3	25	0.00164766	0.275765	0.850214	9	10	0.000704424	9606	Homo sapiens	EXOC4;PKD1;CNGB1		R-HSA-5623525;R-HSA-5623524;R-HSA-5623527;R-HSA-5620918;R-HSA-5623521;R-HSA-5620914;R-HSA-5623519;R-HSA-5623513;R-HSA-5620921
R-HSA-140875	Common Pathway of Fibrin Clot Formation	3	25	0.00164766	0.275765	0.850214	15	29	0.00204283	9606	Homo sapiens	SERPINC1;F13A1;F5		R-HSA-141026;R-HSA-140806;R-HSA-140870;R-HSA-140872;R-HSA-140840;R-HSA-140686;R-HSA-140847;R-HSA-5607002;R-HSA-140851;R-HSA-140599;R-HSA-5591040;R-HSA-140791;R-HSA-140696;R-HSA-140664;R-HSA-9015122
R-HSA-438066	Unblocking of NMDA receptors, glutamate binding and activation	3	27	0.00177948	0.315164	0.850214	5	5	0.000352212	9606	Homo sapiens	DLG1;DLG2		R-HSA-432164;R-HSA-438037;R-HSA-432162;R-HSA-432172;R-HSA-9614185
R-HSA-442982	Ras activation upon Ca2+ influx through NMDA receptor	3	27	0.00177948	0.315164	0.850214	2	2	0.000140885	9606	Homo sapiens	DLG1;DLG2		R-HSA-442732;R-HSA-442760
R-HSA-9617324	Negative regulation of NMDA receptor-mediated neuronal transmission	3	27	0.00177948	0.315164	0.850214	1	4	0.00028177	9606	Homo sapiens	DLG1;DLG2		R-HSA-9617326
R-HSA-189200	Cellular hexose transport	3	28	0.00184538	0.334928	0.850214	3	18	0.00126796	9606	Homo sapiens	SLC2A3;SLC2A8		R-HSA-429094;R-HSA-8981564;R-HSA-8981553
R-HSA-6804115	TP53 regulates transcription of additional cell cycle genes whose exact role in the p53 pathway remain uncertain	3	28	0.00184538	0.334928	0.850214	2	14	0.000986193	9606	Homo sapiens	NPM1;CNOT1;CNOT3		R-HSA-6798044;R-HSA-6801675
R-HSA-8854691	Interleukin-20 family signaling	3	29	0.00191129	0.354662	0.850214	24	56	0.00394477	9606	Homo sapiens	IFNL2;IL20RB;IFNL3		R-HSA-9009227;R-HSA-448708;R-HSA-8987179;R-HSA-8987084;R-HSA-8987150;R-HSA-8987105;R-HSA-8987104;R-HSA-8987141;R-HSA-8987012;R-HSA-8987015;R-HSA-448744;R-HSA-8987270;R-HSA-8987161;R-HSA-8987097;R-HSA-8987129;R-HSA-8987096;R-HSA-8986972;R-HSA-8982163;R-HSA-8982162;R-HSA-8982165;R-HSA-8987156;R-HSA-8987220;R-HSA-448728;R-HSA-8987063
R-HSA-1369062	ABC transporters in lipid homeostasis	3	29	0.00191129	0.354662	0.850214	3	11	0.000774866	9606	Homo sapiens	ABCA3;ABCA12;ABCG4		R-HSA-5683714;R-HSA-1454928;R-HSA-5682285
R-HSA-3000170	Syndecan interactions	3	29	0.00191129	0.354662	0.850214	3	15	0.00105664	9606	Homo sapiens	CYTH2;COL1A2;COL5A3		R-HSA-2731123;R-HSA-2731075;R-HSA-2731074
R-HSA-428930	Thromboxane signalling through TP receptor	3	30	0.0019772	0.37432	0.850214	8	8	0.000563539	9606	Homo sapiens	TBXA2R		R-HSA-428918;R-HSA-9674529;R-HSA-428917;R-HSA-428752;R-HSA-391939;R-HSA-428750;R-HSA-428909;R-HSA-428749
R-HSA-8963898	Plasma lipoprotein assembly	3	30	0.0019772	0.37432	0.850214	9	19	0.00133841	9606	Homo sapiens	ABCA1;MTTP;ZDHHC8		R-HSA-216723;R-HSA-174786;R-HSA-5682103;R-HSA-5682084;R-HSA-5682101;R-HSA-216727;R-HSA-216757;R-HSA-174741;R-HSA-8866329
R-HSA-1971475	A tetrasaccharide linker sequence is required for GAG synthesis	3	31	0.0020431	0.393855	0.850214	5	5	0.000352212	9606	Homo sapiens	B3GAT3;XYLT1;GPC4		R-HSA-1889981;R-HSA-9638064;R-HSA-1889978;R-HSA-1878002;R-HSA-1889955
R-HSA-9620244	Long-term potentiation	3	31	0.0020431	0.393855	0.850214	3	7	0.000493097	9606	Homo sapiens	DLG1;DLG2		R-HSA-445367;R-HSA-9612085;R-HSA-9618750
R-HSA-445095	Interaction between L1 and Ankyrins	3	33	0.00217492	0.4324	0.850214	4	4	0.00028177	9606	Homo sapiens	SPTA1;SCN4A;ANK3		R-HSA-445076;R-HSA-374675;R-HSA-392751;R-HSA-373739
R-HSA-4641262	Disassembly of the destruction complex and recruitment of AXIN to the membrane	3	33	0.00217492	0.4324	0.850214	6	7	0.000493097	9606	Homo sapiens	AXIN1;WNT8A;DVL3		R-HSA-5368596;R-HSA-201685;R-HSA-3601585;R-HSA-201691;R-HSA-1504186;R-HSA-201677
R-HSA-451326	Activation of kainate receptors upon glutamate binding	3	34	0.00224082	0.451337	0.850214	3	6	0.000422654	9606	Homo sapiens	DLG1;PLCB1		R-HSA-451283;R-HSA-451311;R-HSA-500717
R-HSA-392154	Nitric oxide stimulates guanylate cyclase	3	35	0.00230673	0.47001	0.850214	2	7	0.000493097	9606	Homo sapiens	PDE10A;KCNMA1;PDE9A		R-HSA-418549;R-HSA-418456
R-HSA-199220	Vitamin B5 (pantothenate) metabolism	3	35	0.00230673	0.47001	0.850214	3	12	0.000845309	9606	Homo sapiens	FBL;FASN;ENPP3		R-HSA-199203;R-HSA-199202;R-HSA-8938314
R-HSA-5619107	Defective TPR may confer susceptibility towards thyroid papillary carcinoma (TPC)	3	36	0.00237264	0.48839	0.850214	1	1	7.04424e-05	9606	Homo sapiens	RANBP2;NUP205;NUP160		R-HSA-5661474
R-HSA-9687139	Aberrant regulation of mitotic cell cycle due to RB1 defects	3	36	0.00237264	0.48839	0.850214	2	3	0.000211327	9606	Homo sapiens	TFDP1;CDH1;E2F2		R-HSA-9687377;R-HSA-9659782
R-HSA-5694530	Cargo concentration in the ER	3	37	0.00243854	0.506454	0.850214	6	12	0.000845309	9606	Homo sapiens	SEC24B;MIA2;F5		R-HSA-5694436;R-HSA-5694435;R-HSA-5694433;R-HSA-5694415;R-HSA-5694431;R-HSA-5694522
R-HSA-9675126	Diseases of mitotic cell cycle	3	38	0.00250445	0.52418	0.850214	2	5	0.000352212	9606	Homo sapiens	TFDP1;CDH1;E2F2		R-HSA-9687377;R-HSA-9659782
R-HSA-4085377	SUMOylation of SUMOylation proteins	3	39	0.00257036	0.54155	0.850214	2	5	0.000352212	9606	Homo sapiens	RANBP2;NUP205;NUP160		R-HSA-4551649;R-HSA-4551679
R-HSA-8939243	RUNX1 interacts with co-factors whose precise effect on RUNX1 targets is not known	3	39	0.00257036	0.54155	0.850214	2	5	0.000352212	9606	Homo sapiens	SMARCC1;ARID1A;PHC3		R-HSA-8938217;R-HSA-8937989
R-HSA-9037629	Lewis blood group biosynthesis	3	39	0.00257036	0.54155	0.850214	4	13	0.000915751	9606	Homo sapiens	ST3GAL4;FUT2;B4GALNT2		R-HSA-9605600;R-HSA-9605700;R-HSA-9603982;R-HSA-9603983
R-HSA-442742	CREB1 phosphorylation through NMDA receptor-mediated activation of RAS signaling	3	39	0.00257036	0.54155	0.850214	2	7	0.000493097	9606	Homo sapiens	DLG1;DLG2		R-HSA-442732;R-HSA-442760
R-HSA-5696394	DNA Damage Recognition in GG-NER	3	40	0.00263626	0.558547	0.850214	4	5	0.000352212	9606	Homo sapiens	DDB1;PARP2;INO80		R-HSA-5691006;R-HSA-6782943;R-HSA-5696655;R-HSA-5696664
R-HSA-189483	Heme degradation	3	40	0.00263626	0.558547	0.850214	5	22	0.00154973	9606	Homo sapiens	ABCC1;ALB;UGT1A4		R-HSA-9661425;R-HSA-159194;R-HSA-159179;R-HSA-9661432;R-HSA-9661405
R-HSA-1482788	Acyl chain remodelling of PC	3	40	0.00263626	0.558547	0.850214	2	9	0.000633981	9606	Homo sapiens	JMJD7-PLA2G4B;PLBD1;PLA2G6		R-HSA-1482862;R-HSA-1482856
R-HSA-170822	Regulation of Glucokinase by Glucokinase Regulatory Protein	3	40	0.00263626	0.558547	0.850214	1	5	0.000352212	9606	Homo sapiens	RANBP2;NUP205;NUP160		R-HSA-170796
R-HSA-3301854	Nuclear Pore Complex (NPC) Disassembly	3	42	0.00276807	0.591375	0.850214	2	2	0.000140885	9606	Homo sapiens	RANBP2;NUP205;NUP160		R-HSA-2990880;R-HSA-2990882
R-HSA-1482839	Acyl chain remodelling of PE	3	42	0.00276807	0.591375	0.850214	2	9	0.000633981	9606	Homo sapiens	JMJD7-PLA2G4B;PLBD1;PLA2G6		R-HSA-1482884;R-HSA-1482828
R-HSA-3296482	Defects in vitamin and cofactor metabolism	3	42	0.00276807	0.591375	0.850214	4	20	0.00140885	9606	Homo sapiens	TCN2;PCCB;MMUT		R-HSA-3322135;R-HSA-3325546;R-HSA-3299657;R-HSA-9035990
R-HSA-69205	G1/S-Specific Transcription	3	43	0.00283398	0.607184	0.850214	28	28	0.00197239	9606	Homo sapiens	TFDP1;RBL1;E2F2		R-HSA-8961934;R-HSA-8961678;R-HSA-8961920;R-HSA-8961665;R-HSA-8962050;R-HSA-8961671;R-HSA-8961863;R-HSA-8961991;R-HSA-8961688;R-HSA-8961946;R-HSA-8961874;R-HSA-8961619;R-HSA-8961620;R-HSA-8961961;R-HSA-8961632;R-HSA-8961888;R-HSA-8961952;R-HSA-8961699;R-HSA-8961636;R-HSA-8961895;R-HSA-8961915;R-HSA-8961982;R-HSA-8961840;R-HSA-8961651;R-HSA-8961907;R-HSA-8961972;R-HSA-8961846;R-HSA-8962039
R-HSA-9696273	RND1 GTPase cycle	3	43	0.00283398	0.607184	0.850214	1	2	0.000140885	9606	Homo sapiens	ANKRD26;KIDINS220;PTPN13		R-HSA-9696271
R-HSA-3232142	SUMOylation of ubiquitinylation proteins	3	43	0.00283398	0.607184	0.850214	1	3	0.000211327	9606	Homo sapiens	RANBP2;NUP205;NUP160		R-HSA-5228523
R-HSA-8941326	RUNX2 regulates bone development	3	43	0.00283398	0.607184	0.850214	3	32	0.00225416	9606	Homo sapiens	IHH;GLI2		R-HSA-8878257;R-HSA-8878266;R-HSA-8986294
R-HSA-8853659	RET signaling	3	43	0.00283398	0.607184	0.850214	2	24	0.00169062	9606	Homo sapiens	DOK1;KLHL21;SHANK3		R-HSA-8855617;R-HSA-8855915
R-HSA-6802948	Signaling by high-kinase activity BRAF mutants	3	44	0.00289989	0.622581	0.850214	4	6	0.000422654	9606	Homo sapiens	CYTH2;KSR1;MARK3		R-HSA-6802912;R-HSA-6802911;R-HSA-6802910;R-HSA-6803227
R-HSA-180910	Vpr-mediated nuclear import of PICs	3	44	0.00289989	0.622581	0.850214	1	2	0.000140885	9606	Homo sapiens	RANBP2;NUP205;NUP160		R-HSA-180622
R-HSA-9694548	Maturation of spike protein	3	44	0.00289989	0.622581	0.850214	3	12	0.000845309	9606	Homo sapiens	MGAT4A;ST3GAL4;ZDHHC8		R-HSA-9694341;R-HSA-9696980;R-HSA-9697018
R-HSA-9013420	RHOU GTPase cycle	3	44	0.00289989	0.622581	0.850214	1	4	0.00028177	9606	Homo sapiens	PTK2B;WWP2;ARHGEF7		R-HSA-9018766
R-HSA-3899300	SUMOylation of transcription cofactors	3	44	0.00289989	0.622581	0.850214	6	27	0.00190194	9606	Homo sapiens	DDX17;NPM1;PHC3		R-HSA-3108203;R-HSA-3900047;R-HSA-4086059;R-HSA-4086088;R-HSA-3927824;R-HSA-3108209
R-HSA-8948216	Collagen chain trimerization	3	44	0.00289989	0.622581	0.850214	3	28	0.00197239	9606	Homo sapiens	COL1A2;COL5A3		R-HSA-8944266;R-HSA-8944223;R-HSA-8944214
R-HSA-165054	Rev-mediated nuclear export of HIV RNA	3	45	0.00296579	0.63756	0.850214	2	10	0.000704424	9606	Homo sapiens	RANBP2;NUP205;NUP160		R-HSA-165043;R-HSA-165047
R-HSA-9035034	RHOF GTPase cycle	3	46	0.0030317	0.652118	0.850214	2	3	0.000211327	9606	Homo sapiens	FARP1;MYO9B;ADD3		R-HSA-9693282;R-HSA-9693125
R-HSA-202433	Generation of second messenger molecules	3	47	0.00309761	0.666253	0.850214	3	17	0.00119752	9606	Homo sapiens	ZAP70;SPNS1;HLA-DPA1		R-HSA-202245;R-HSA-202248;R-HSA-202216
R-HSA-451927	Interleukin-2 family signaling	3	47	0.00309761	0.666253	0.850214	8	59	0.0041561	9606	Homo sapiens	IL3RA;PTK2B;CSF2RB		R-HSA-508247;R-HSA-453111;R-HSA-912527;R-HSA-913374;R-HSA-508451;R-HSA-453104;R-HSA-508513;R-HSA-913424
R-HSA-3214841	PKMTs methylate histone lysines	3	48	0.00316351	0.679964	0.850214	6	22	0.00154973	9606	Homo sapiens	SETDB2;KMT2B;EHMT1		R-HSA-5637686;R-HSA-5159245;R-HSA-5244692;R-HSA-5634750;R-HSA-5634729;R-HSA-4827382
R-HSA-168271	Transport of Ribonucleoproteins into the Host Nucleus	3	48	0.00316351	0.679964	0.850214	1	4	0.00028177	9606	Homo sapiens	RANBP2;NUP205;NUP160		R-HSA-168337
R-HSA-9656223	Signaling by RAF1 mutants	3	49	0.00322942	0.693252	0.850214	6	7	0.000493097	9606	Homo sapiens	CYTH2;KSR1;MARK3		R-HSA-9656211;R-HSA-9656209;R-HSA-9656215;R-HSA-9656214;R-HSA-9656213;R-HSA-9656212
R-HSA-5674135	MAP2K and MAPK activation	3	49	0.00322942	0.693252	0.850214	8	12	0.000845309	9606	Homo sapiens	CYTH2;KSR1;MARK3		R-HSA-9657603;R-HSA-5672980;R-HSA-5672978;R-HSA-9657606;R-HSA-5672972;R-HSA-5672973;R-HSA-9657608;R-HSA-9657599
R-HSA-4615885	SUMOylation of DNA replication proteins	3	50	0.00329533	0.70612	0.850214	2	8	0.000563539	9606	Homo sapiens	RANBP2;NUP205;NUP160		R-HSA-5228525;R-HSA-4655355
R-HSA-442660	Na+/Cl- dependent neurotransmitter transporters	3	51	0.00336123	0.71857	0.850214	3	15	0.00105664	9606	Homo sapiens	SLC6A5;SLC6A18		R-HSA-443997;R-HSA-444120;R-HSA-351963
R-HSA-9033658	Blood group systems biosynthesis	3	52	0.00342714	0.730606	0.850214	5	22	0.00154973	9606	Homo sapiens	ST3GAL4;FUT2;B4GALNT2		R-HSA-9605600;R-HSA-9036987;R-HSA-9605700;R-HSA-9603982;R-HSA-9603983
R-HSA-6783310	Fanconi Anemia Pathway	3	53	0.00349305	0.742234	0.850214	10	15	0.00105664	9606	Homo sapiens	FANCC;ATRIP;ATR		R-HSA-6785126;R-HSA-6786166;R-HSA-6785732;R-HSA-6785986;R-HSA-6788385;R-HSA-6785361;R-HSA-6785342;R-HSA-6786155;R-HSA-6786171;R-HSA-6788392
R-HSA-168333	NEP/NS2 Interacts with the Cellular Export Machinery	3	53	0.00349305	0.742234	0.850214	1	2	0.000140885	9606	Homo sapiens	RANBP2;NUP205;NUP160		R-HSA-168880
R-HSA-9649948	Signaling downstream of RAS mutants	3	54	0.00355895	0.753459	0.850214	5	7	0.000493097	9606	Homo sapiens	CYTH2;KSR1;MARK3		R-HSA-6803233;R-HSA-6802926;R-HSA-6802925;R-HSA-6802922;R-HSA-6803240
R-HSA-6802946	Signaling by moderate kinase activity BRAF mutants	3	54	0.00355895	0.753459	0.850214	5	7	0.000493097	9606	Homo sapiens	CYTH2;KSR1;MARK3		R-HSA-6802919;R-HSA-6802914;R-HSA-6803230;R-HSA-8936676;R-HSA-6802921
R-HSA-6802955	Paradoxical activation of RAF signaling by kinase inactive BRAF	3	54	0.00355895	0.753459	0.850214	5	7	0.000493097	9606	Homo sapiens	CYTH2;KSR1;MARK3		R-HSA-6802918;R-HSA-8936731;R-HSA-6803234;R-HSA-6802943;R-HSA-6802942
R-HSA-6802949	Signaling by RAS mutants	3	54	0.00355895	0.753459	0.850214	5	9	0.000633981	9606	Homo sapiens	CYTH2;KSR1;MARK3		R-HSA-6803233;R-HSA-6802926;R-HSA-6802925;R-HSA-6802922;R-HSA-6803240
R-HSA-168274	Export of Viral Ribonucleoproteins from Nucleus	3	54	0.00355895	0.753459	0.850214	1	5	0.000352212	9606	Homo sapiens	RANBP2;NUP205;NUP160		R-HSA-168880
R-HSA-70268	Pyruvate metabolism	3	57	0.00375667	0.784781	0.850214	4	15	0.00105664	9606	Homo sapiens	PDP1;PDHX;ME1		R-HSA-71397;R-HSA-203946;R-HSA-204169;R-HSA-9012036
R-HSA-156588	Glucuronidation	3	58	0.00382258	0.794462	0.850214	4	11	0.000774866	9606	Homo sapiens	UGT1A4;UGT2A1		R-HSA-174931;R-HSA-174916;R-HSA-159194;R-HSA-159179
R-HSA-2514856	The phototransduction cascade	3	59	0.00388849	0.803777	0.850214	11	27	0.00190194	9606	Homo sapiens	SLC24A1;SAG;CNGB1		R-HSA-2632521;R-HSA-74947;R-HSA-74948;R-HSA-2581474;R-HSA-2514867;R-HSA-2581488;R-HSA-2514865;R-HSA-2485180;R-HSA-3229181;R-HSA-2514891;R-HSA-74031
R-HSA-373752	Netrin-1 signaling	3	59	0.00388849	0.803777	0.850214	2	37	0.00260637	9606	Homo sapiens	TRPC4;TRPC1;SLIT1		R-HSA-373715;R-HSA-622390
R-HSA-1221632	Meiotic synapsis	3	61	0.0040203	0.821344	0.850214	4	6	0.000422654	9606	Homo sapiens	TUT7;TPP1;ATR		R-HSA-912505;R-HSA-912408;R-HSA-912470;R-HSA-912450
R-HSA-9639288	Amino acids regulate mTORC1	3	61	0.0040203	0.821344	0.850214	7	12	0.000845309	9606	Homo sapiens	RPTOR;WDR59;DEPDC5		R-HSA-9640195;R-HSA-9657619;R-HSA-9639287;R-HSA-9646468;R-HSA-9645608;R-HSA-9640254;R-HSA-9640237
R-HSA-5578775	Ion homeostasis	3	64	0.00421802	0.845169	0.850214	2	17	0.00119752	9606	Homo sapiens	TRPC1;CLIC2;TRDN		R-HSA-2855020;R-HSA-2089943
R-HSA-194441	Metabolism of non-coding RNA	3	67	0.00441574	0.866187	0.866187	2	6	0.000422654	9606	Homo sapiens	RANBP2;NUP205;NUP160		R-HSA-191825;R-HSA-191830
R-HSA-191859	snRNP Assembly	3	67	0.00441574	0.866187	0.866187	2	6	0.000422654	9606	Homo sapiens	RANBP2;NUP205;NUP160		R-HSA-191825;R-HSA-191830
R-HSA-983189	Kinesins	3	68	0.00448165	0.872613	0.872613	4	14	0.000986193	9606	Homo sapiens	KIF1B;KIFAP3;KIF15		R-HSA-983259;R-HSA-984821;R-HSA-984708;R-HSA-983266
R-HSA-3299685	Detoxification of Reactive Oxygen Species	3	68	0.00448165	0.872613	0.872613	6	34	0.00239504	9606	Homo sapiens	ERO1A;CYBA;TXN		R-HSA-3697882;R-HSA-3341296;R-HSA-6807557;R-HSA-1222376;R-HSA-3341343;R-HSA-73646
R-HSA-168325	Viral Messenger RNA Synthesis	3	69	0.00454755	0.878764	0.878764	2	6	0.000422654	9606	Homo sapiens	RANBP2;NUP205;NUP160		R-HSA-192627;R-HSA-192925
R-HSA-1660499	Synthesis of PIPs at the plasma membrane	3	69	0.00454755	0.878764	0.878764	8	33	0.0023246	9606	Homo sapiens	TEP1;PIP5K1A;PTPN13		R-HSA-199456;R-HSA-1675773;R-HSA-1676145;R-HSA-1676082;R-HSA-1675810;R-HSA-8870332;R-HSA-1676149;R-HSA-1676134
R-HSA-1442490	Collagen degradation	3	69	0.00454755	0.878764	0.878764	7	34	0.00239504	9606	Homo sapiens	COL1A2;COL5A3		R-HSA-1454822;R-HSA-1564164;R-HSA-1454757;R-HSA-1564179;R-HSA-1458433;R-HSA-2473596;R-HSA-2537499
R-HSA-8943724	Regulation of PTEN gene transcription	3	70	0.00461346	0.88465	0.88465	15	15	0.00105664	9606	Homo sapiens	RPTOR;TEP1;PHC3		R-HSA-8944104;R-HSA-8943817;R-HSA-8944457;R-HSA-6807077;R-HSA-8944397;R-HSA-8944078;R-HSA-8944047;R-HSA-8944099;R-HSA-8943811;R-HSA-8943780;R-HSA-8944420;R-HSA-8944454;R-HSA-8944026;R-HSA-8943728;R-HSA-5632939
R-HSA-2559586	DNA Damage/Telomere Stress Induced Senescence	3	70	0.00461346	0.88465	0.88465	12	18	0.00126796	9606	Homo sapiens	MRE11;EP400;TPP1		R-HSA-3785768;R-HSA-5682020;R-HSA-5693540;R-HSA-5682018;R-HSA-3785711;R-HSA-5682044;R-HSA-5693612;R-HSA-4647613;R-HSA-4647594;R-HSA-5682026;R-HSA-4647593;R-HSA-6792712
R-HSA-373755	Semaphorin interactions	3	71	0.00467936	0.890279	0.890279	7	41	0.00288814	9606	Homo sapiens	FARP2;PLXNB3;STK4		R-HSA-399942;R-HSA-399938;R-HSA-399939;R-HSA-399952;R-HSA-399936;R-HSA-399933;R-HSA-416698
R-HSA-168643	Nucleotide-binding domain, leucine rich repeat containing receptor (NLR) signaling pathways	3	72	0.00474527	0.895661	0.895661	8	46	0.00324035	9606	Homo sapiens	ITCH;TAB2;TXN		R-HSA-727819;R-HSA-688137;R-HSA-688985;R-HSA-706479;R-HSA-168184;R-HSA-1250280;R-HSA-1250264;R-HSA-1250253
R-HSA-211976	Endogenous sterols	3	72	0.00474527	0.895661	0.895661	2	18	0.00126796	9606	Homo sapiens	CYP39A1;AHRR;ARNT		R-HSA-192178;R-HSA-211951
R-HSA-211981	Xenobiotics	3	73	0.00481118	0.900805	0.900805	1	22	0.00154973	9606	Homo sapiens	CYP1A1;AHRR;ARNT		R-HSA-76472
R-HSA-8948751	Regulation of PTEN stability and activity	3	74	0.00487708	0.905718	0.905718	12	13	0.000915751	9606	Homo sapiens	PREX2;TEP1;WWP2		R-HSA-6807206;R-HSA-8850997;R-HSA-8851011;R-HSA-8850945;R-HSA-8850961;R-HSA-8847968;R-HSA-8850992;R-HSA-8948832;R-HSA-8948800;R-HSA-6807134;R-HSA-8847977;R-HSA-8948775
R-HSA-8936459	RUNX1 regulates genes involved in megakaryocyte differentiation and platelet function	3	76	0.0050089	0.91489	0.91489	21	33	0.0023246	9606	Homo sapiens	SIN3B;KMT2B;GATA1		R-HSA-8936584;R-HSA-8936616;R-HSA-8937097;R-HSA-8937037;R-HSA-8936621;R-HSA-8936608;R-HSA-8936481;R-HSA-8936995;R-HSA-8937016;R-HSA-8937113;R-HSA-8937050;R-HSA-8935740;R-HSA-8936989;R-HSA-8937118;R-HSA-8937022;R-HSA-8935730;R-HSA-8935731;R-HSA-8936979;R-HSA-8935732;R-HSA-8936628;R-HSA-8936599
R-HSA-1650814	Collagen biosynthesis and modifying enzymes	3	76	0.0050089	0.91489	0.91489	23	51	0.00359256	9606	Homo sapiens	COL1A2;COL5A3		R-HSA-8948232;R-HSA-1650808;R-HSA-2002428;R-HSA-2002460;R-HSA-8948234;R-HSA-8944266;R-HSA-2022073;R-HSA-8948224;R-HSA-8948226;R-HSA-2089971;R-HSA-8948228;R-HSA-1981104;R-HSA-8948230;R-HSA-8948231;R-HSA-8948219;R-HSA-2002440;R-HSA-1981128;R-HSA-8948222;R-HSA-8944223;R-HSA-1980233;R-HSA-1981157;R-HSA-1981120;R-HSA-8944214
R-HSA-189445	Metabolism of porphyrins	3	76	0.0050089	0.91489	0.91489	6	42	0.00295858	9606	Homo sapiens	ABCC1;ALB;UGT1A4		R-HSA-9661425;R-HSA-159194;R-HSA-9661419;R-HSA-159179;R-HSA-9661432;R-HSA-9661405
R-HSA-427413	NoRC negatively regulates rRNA expression	3	79	0.00520662	0.927131	0.927131	3	7	0.000493097	9606	Homo sapiens	SIN3B;SAP130;DNMT3B		R-HSA-427409;R-HSA-5227490;R-HSA-433672
R-HSA-5578749	Transcriptional regulation by small RNAs	3	80	0.00527252	0.930838	0.930838	1	5	0.000352212	9606	Homo sapiens	RANBP2;NUP205;NUP160		R-HSA-5578744
R-HSA-1445148	Translocation of SLC2A4 (GLUT4) to the plasma membrane	3	81	0.00533843	0.934371	0.934371	3	15	0.00105664	9606	Homo sapiens	ASPSCR1;EXOC4;KIFAP3		R-HSA-1449574;R-HSA-2316352;R-HSA-2316347
R-HSA-674695	RNA Polymerase II Pre-transcription Events	3	82	0.00540434	0.937736	0.937736	9	17	0.00119752	9606	Homo sapiens	TAF15;SUPT6H		R-HSA-75856;R-HSA-113411;R-HSA-113429;R-HSA-113413;R-HSA-113414;R-HSA-75862;R-HSA-112392;R-HSA-112395;R-HSA-73946
R-HSA-1169408	ISG15 antiviral mechanism	3	83	0.00547024	0.940942	0.940942	1	16	0.00112708	9606	Homo sapiens	RANBP2;NUP205;NUP160		R-HSA-1176059
R-HSA-9020591	Interleukin-12 signaling	3	84	0.00553615	0.943994	0.943994	11	56	0.00394477	9606	Homo sapiens	HNRNPF;IL12RB2		R-HSA-447252;R-HSA-8950415;R-HSA-8950063;R-HSA-8950128;R-HSA-8950448;R-HSA-8950354;R-HSA-447226;R-HSA-8981093;R-HSA-8950757;R-HSA-8950423;R-HSA-8952807
R-HSA-1980143	Signaling by NOTCH1	3	84	0.00553615	0.943994	0.943994	7	39	0.00274725	9606	Homo sapiens	ITCH;NCOR1;DNER		R-HSA-1980125;R-HSA-1912398;R-HSA-1912357;R-HSA-1912388;R-HSA-1980128;R-HSA-1980112;R-HSA-1912386
R-HSA-1638091	Heparan sulfate/heparin (HS-GAG) metabolism	3	87	0.00573387	0.952292	0.952292	21	33	0.0023246	9606	Homo sapiens	B3GAT3;XYLT1;GPC4		R-HSA-2076383;R-HSA-1889981;R-HSA-9638064;R-HSA-2076508;R-HSA-1667005;R-HSA-1889978;R-HSA-2024084;R-HSA-2076371;R-HSA-1878002;R-HSA-2024108;R-HSA-2022860;R-HSA-2022856;R-HSA-2076392;R-HSA-2022887;R-HSA-2022919;R-HSA-2024100;R-HSA-2076419;R-HSA-2076611;R-HSA-2022851;R-HSA-1889955;R-HSA-1678694
R-HSA-2995410	Nuclear Envelope (NE) Reassembly	3	88	0.00579978	0.954793	0.954793	11	24	0.00169062	9606	Homo sapiens	NUP205;NUP160;CC2D1B		R-HSA-9668419;R-HSA-9615937;R-HSA-9668389;R-HSA-9668405;R-HSA-9634219;R-HSA-9618378;R-HSA-9668395;R-HSA-9634169;R-HSA-9615945;R-HSA-9668415;R-HSA-9615901
R-HSA-2151201	Transcriptional activation of mitochondrial biogenesis	3	88	0.00579978	0.954793	0.954793	2	32	0.00225416	9606	Homo sapiens	NCOR1;MTERF1		R-HSA-1592251;R-HSA-1368140
R-HSA-69656	Cyclin A:Cdk2-associated events at S phase entry	3	90	0.00593159	0.959432	0.959432	2	19	0.00133841	9606	Homo sapiens	TFDP1;CDH1;E2F2		R-HSA-188345;R-HSA-187948
R-HSA-1483249	Inositol phosphate metabolism	3	90	0.00593159	0.959432	0.959432	3	71	0.00500141	9606	Homo sapiens	INPP5A;TEP1;PLCB1		R-HSA-1855177;R-HSA-1855205;R-HSA-1855222
R-HSA-1168372	Downstream signaling events of B Cell Receptor (BCR)	3	91	0.0059975	0.96158	0.96158	7	15	0.00105664	9606	Homo sapiens	PRKCB;NFATC3;CARD11		R-HSA-1168641;R-HSA-1168373;R-HSA-2025882;R-HSA-1168644;R-HSA-1168635;R-HSA-1168637;R-HSA-2025890
R-HSA-1169410	Antiviral mechanism by IFN-stimulated genes	3	94	0.00619522	0.967399	0.967399	1	31	0.00218371	9606	Homo sapiens	RANBP2;NUP205;NUP160		R-HSA-1176059
R-HSA-2219530	Constitutive Signaling by Aberrant PI3K in Cancer	3	96	0.00632703	0.970806	0.970806	1	2	0.000140885	9606	Homo sapiens	FGF5;EGF;HGF		R-HSA-2400009
R-HSA-447115	Interleukin-12 family signaling	3	96	0.00632703	0.970806	0.970806	26	114	0.00803043	9606	Homo sapiens	HNRNPF;IL12RB2		R-HSA-8984012;R-HSA-8950415;R-HSA-8984014;R-HSA-8984001;R-HSA-8983872;R-HSA-8950405;R-HSA-8983876;R-HSA-8983878;R-HSA-447252;R-HSA-6809140;R-HSA-8983519;R-HSA-8950354;R-HSA-8984021;R-HSA-8984023;R-HSA-8950423;R-HSA-8983983;R-HSA-8950063;R-HSA-8981093;R-HSA-8950757;R-HSA-8952807;R-HSA-8983996;R-HSA-8983870;R-HSA-8950128;R-HSA-8950448;R-HSA-447226;R-HSA-8950453
R-HSA-73884	Base Excision Repair	3	99	0.00652475	0.97529	0.97529	17	107	0.00753733	9606	Homo sapiens	LIG1;PARP2;TPP1		R-HSA-5651828;R-HSA-110371;R-HSA-5651792;R-HSA-5649873;R-HSA-9629497;R-HSA-5651773;R-HSA-5651805;R-HSA-5649883;R-HSA-5651739;R-HSA-9629372;R-HSA-9629373;R-HSA-9629216;R-HSA-5651809;R-HSA-9629483;R-HSA-9629195;R-HSA-5651789;R-HSA-5651723
R-HSA-77289	Mitochondrial Fatty Acid Beta-Oxidation	3	105	0.00692019	0.98237	0.98237	14	47	0.00331079	9606	Homo sapiens	HADHA;PCCB;MMUT		R-HSA-77283;R-HSA-71010;R-HSA-77321;R-HSA-77329;R-HSA-77301;R-HSA-77271;R-HSA-77303;R-HSA-71031;R-HSA-77304;R-HSA-109339;R-HSA-77277;R-HSA-77309;R-HSA-77340;R-HSA-109342
R-HSA-8939236	RUNX1 regulates transcription of genes involved in differentiation of HSCs	3	105	0.00692019	0.98237	0.98237	4	15	0.00105664	9606	Homo sapiens	ITCH;GATA1		R-HSA-8956568;R-HSA-8956649;R-HSA-8956684;R-HSA-8956652
R-HSA-168164	Toll Like Receptor 3 (TLR3) Cascade	3	116	0.00764516	0.990628	0.990628	10	73	0.00514229	9606	Homo sapiens	TBK1;TAB2;ALPK1		R-HSA-9013979;R-HSA-847070;R-HSA-9013978;R-HSA-450337;R-HSA-9758604;R-HSA-177690;R-HSA-168184;R-HSA-9013986;R-HSA-450346;R-HSA-177692
R-HSA-9692914	SARS-CoV-1-host interactions	3	118	0.00777697	0.991659	0.991659	3	48	0.00338123	9606	Homo sapiens	ITCH;NPM1;TBK1		R-HSA-9710988;R-HSA-9685195;R-HSA-9727886
R-HSA-166663	Initial triggering of complement	3	120	0.00790879	0.99258	0.99258	11	21	0.00147929	9606	Homo sapiens	MASP2;IGKV3-11;C2		R-HSA-166721;R-HSA-166753;R-HSA-166726;R-HSA-2855054;R-HSA-173626;R-HSA-166795;R-HSA-8852509;R-HSA-166792;R-HSA-173631;R-HSA-2855077;R-HSA-2855125
R-HSA-5607764	CLEC7A (Dectin-1) signaling	3	120	0.00790879	0.99258	0.99258	7	45	0.00316991	9606	Homo sapiens	NFATC3;TAB2;CARD11		R-HSA-5607732;R-HSA-202534;R-HSA-5607757;R-HSA-2730849;R-HSA-5607759;R-HSA-2730867;R-HSA-5607742
R-HSA-937061	TRIF(TICAM1)-mediated TLR4 signaling	3	121	0.00797469	0.993003	0.993003	10	70	0.00493097	9606	Homo sapiens	TBK1;TAB2;ALPK1		R-HSA-936941;R-HSA-166245;R-HSA-450337;R-HSA-9758604;R-HSA-936951;R-HSA-168184;R-HSA-450346;R-HSA-166271;R-HSA-937075;R-HSA-936947
R-HSA-166166	MyD88-independent TLR4 cascade	3	121	0.00797469	0.993003	0.993003	10	72	0.00507185	9606	Homo sapiens	TBK1;TAB2;ALPK1		R-HSA-936941;R-HSA-166245;R-HSA-450337;R-HSA-9758604;R-HSA-936951;R-HSA-168184;R-HSA-450346;R-HSA-166271;R-HSA-937075;R-HSA-936947
R-HSA-6803157	Antimicrobial peptides	3	123	0.0081065	0.993779	0.993779	4	58	0.00408566	9606	Homo sapiens	BPIFB2;LCN2;PRSS3		R-HSA-6801766;R-HSA-5229273;R-HSA-6809521;R-HSA-1461993
R-HSA-9020702	Interleukin-1 signaling	3	125	0.00823832	0.994472	0.994472	6	59	0.0041561	9606	Homo sapiens	TAB2;IRAK3;ALPK1		R-HSA-727819;R-HSA-446870;R-HSA-9758604;R-HSA-446894;R-HSA-168184;R-HSA-450187
R-HSA-446219	Synthesis of substrates in N-glycan biosythesis	3	131	0.00863376	0.996131	0.996131	3	49	0.00345168	9606	Homo sapiens	MKLN1;FCSK;ST3GAL4		R-HSA-449734;R-HSA-6787540;R-HSA-4084984
R-HSA-9755511	KEAP1-NFE2L2 pathway	3	146	0.00962236	0.998438	0.998438	3	78	0.00549451	9606	Homo sapiens	ME1;TRIM21		R-HSA-9761825;R-HSA-9759154;R-HSA-9761854
R-HSA-8878166	Transcriptional regulation by RUNX2	3	147	0.00968826	0.99853	0.99853	3	84	0.00591716	9606	Homo sapiens	IHH;GLI2		R-HSA-8878257;R-HSA-8878266;R-HSA-8986294
R-HSA-69206	G1/S Transition	3	150	0.00988598	0.998777	0.998777	30	61	0.00429699	9606	Homo sapiens	TFDP1;RBL1;E2F2		R-HSA-8961934;R-HSA-8961678;R-HSA-8961920;R-HSA-8961665;R-HSA-8962050;R-HSA-8961671;R-HSA-8961863;R-HSA-8961991;R-HSA-8961688;R-HSA-8961946;R-HSA-8961874;R-HSA-8961619;R-HSA-8961620;R-HSA-8961961;R-HSA-8961632;R-HSA-8961888;R-HSA-8961952;R-HSA-113643;R-HSA-8961699;R-HSA-8961636;R-HSA-8961895;R-HSA-8961915;R-HSA-8961982;R-HSA-8961840;R-HSA-188345;R-HSA-8961651;R-HSA-8961907;R-HSA-8961972;R-HSA-896…
R-HSA-163200	Respiratory electron transport, ATP synthesis by chemiosmotic coupling, and heat production by uncoupling proteins.	3	153	0.0100837	0.998983	0.998983	9	31	0.00218371	9606	Homo sapiens	ATP5PB;ME1;ETFDH		R-HSA-164834;R-HSA-6800870;R-HSA-164832;R-HSA-163217;R-HSA-169270;R-HSA-164840;R-HSA-6799196;R-HSA-6788556;R-HSA-6799179
R-HSA-3858494	Beta-catenin independent WNT signaling	3	166	0.0109405	0.999547	0.999547	9	51	0.00359256	9606	Homo sapiens	PRKCB;DVL3;PLCB1		R-HSA-3858475;R-HSA-3858489;R-HSA-3858495;R-HSA-3965450;R-HSA-398193;R-HSA-3858482;R-HSA-3858480;R-HSA-5138432;R-HSA-398040
R-HSA-2173782	Binding and Uptake of Ligands by Scavenger Receptors	3	168	0.0110723	0.9996	0.9996	3	33	0.0023246	9606	Homo sapiens	COL1A2;ALB;IGKV3-11		R-HSA-3221843;R-HSA-2168887;R-HSA-2203516
R-HSA-168273	Influenza Viral RNA Transcription and Replication	3	173	0.0114018	0.999708	0.999708	2	14	0.000986193	9606	Homo sapiens	RANBP2;NUP205;NUP160		R-HSA-192627;R-HSA-192925
R-HSA-9711097	Cellular response to starvation	3	176	0.0115996	0.999758	0.999758	7	28	0.00197239	9606	Homo sapiens	RPTOR;WDR59;DEPDC5		R-HSA-9640195;R-HSA-9657619;R-HSA-9639287;R-HSA-9646468;R-HSA-9645608;R-HSA-9640254;R-HSA-9640237
R-HSA-9824439	Bacterial Infection Pathways	3	209	0.0137745	0.999971	0.999971	11	152	0.0107072	9606	Homo sapiens	CDH1;ATR		R-HSA-5210909;R-HSA-8876948;R-HSA-5210923;R-HSA-5210921;R-HSA-8876497;R-HSA-8876993;R-HSA-5210935;R-HSA-5210947;R-HSA-8877003;R-HSA-112333;R-HSA-5210944
R-HSA-376176	Signaling by ROBO receptors	3	235	0.015488	0.999995	0.999995	9	60	0.00422654	9606	Homo sapiens	SLIT1;UPF3A;MYO9B		R-HSA-8985594;R-HSA-9014652;R-HSA-9010396;R-HSA-373715;R-HSA-9014610;R-HSA-8985812;R-HSA-8985799;R-HSA-9010231;R-HSA-8985591
R-HSA-72312	rRNA processing	3	247	0.0162789	0.999998	0.999998	8	21	0.00147929	9606	Homo sapiens	FBL;EXOSC10;ELAC2		R-HSA-6791222;R-HSA-6791221;R-HSA-6791218;R-HSA-6791228;R-HSA-6790907;R-HSA-6791227;R-HSA-6785722;R-HSA-6790906
R-HSA-180897	Vpr-mediated induction of apoptosis by mitochondrial outer membrane permeabilization	2	4	0.000263626	0.0351185	0.850214	1	2	0.000140885	9606	Homo sapiens	SLC25A5		R-HSA-180905
R-HSA-9818025	NFE2L2 regulating TCA cycle genes	2	6	0.000395439	0.0719198	0.850214	2	4	0.00028177	9606	Homo sapiens	ME1		R-HSA-9761825;R-HSA-9761854
R-HSA-5635851	GLI proteins bind promoters of Hh responsive genes to promote transcription	2	8	0.000527252	0.116518	0.850214	4	4	0.00028177	9606	Homo sapiens	BOC;GLI2		R-HSA-5635846;R-HSA-5635853;R-HSA-5635848;R-HSA-5635850
R-HSA-5632681	Ligand-receptor interactions	2	8	0.000527252	0.116518	0.850214	4	4	0.00028177	9606	Homo sapiens	BOC;IHH		R-HSA-5632653;R-HSA-5632652;R-HSA-5632649;R-HSA-445448
R-HSA-8937144	Aryl hydrocarbon receptor signalling	2	8	0.000527252	0.116518	0.850214	2	5	0.000352212	9606	Homo sapiens	AHRR;ARNT		R-HSA-8937177;R-HSA-8936851
R-HSA-8939256	RUNX1 regulates transcription of genes involved in WNT signaling	2	9	0.000593159	0.140842	0.850214	2	4	0.00028177	9606	Homo sapiens	AXIN1		R-HSA-8932076;R-HSA-8932084
R-HSA-163765	ChREBP activates metabolic gene expression	2	9	0.000593159	0.140842	0.850214	2	6	0.000422654	9606	Homo sapiens	FASN;ACACB		R-HSA-163733;R-HSA-163743
R-HSA-210746	Regulation of gene expression in endocrine-committed (NEUROG3+) progenitor cells	2	9	0.000593159	0.140842	0.850214	1	4	0.00028177	9606	Homo sapiens	PAX4		R-HSA-210886
R-HSA-5576890	Phase 3 - rapid repolarisation	2	10	0.000659065	0.16612	0.850214	3	4	0.00028177	9606	Homo sapiens	KCNE3;AKAP9		R-HSA-5577237;R-HSA-9613264;R-HSA-5577050
R-HSA-8939246	RUNX1 regulates transcription of genes involved in differentiation of myeloid cells	2	11	0.000724972	0.192097	0.850214	2	7	0.000493097	9606	Homo sapiens	PRKCB		R-HSA-8939066;R-HSA-8939054
R-HSA-351906	Apoptotic cleavage of cell adhesion proteins	2	11	0.000724972	0.192097	0.850214	2	10	0.000704424	9606	Homo sapiens	CDH1;DSG1		R-HSA-202917;R-HSA-202939
R-HSA-2534343	Interaction With Cumulus Cells And The Zona Pellucida	2	12	0.000790879	0.218549	0.850214	1	2	0.000140885	9606	Homo sapiens	ADAM2;ZP2		R-HSA-1297338
R-HSA-264870	Caspase-mediated cleavage of cytoskeletal proteins	2	12	0.000790879	0.218549	0.850214	2	10	0.000704424	9606	Homo sapiens	GSN;MAPT		R-HSA-201622;R-HSA-201629
R-HSA-451308	Activation of Ca-permeable Kainate Receptor	2	13	0.000856785	0.245281	0.850214	2	2	0.000140885	9606	Homo sapiens	DLG1		R-HSA-451283;R-HSA-451311
R-HSA-9645460	Alpha-protein kinase 1 signaling pathway	2	14	0.000922692	0.272124	0.850214	10	10	0.000704424	9606	Homo sapiens	TAB2;ALPK1		R-HSA-9645442;R-HSA-9645394;R-HSA-9645520;R-HSA-9645414;R-HSA-9645524;R-HSA-9645428;R-HSA-9645481;R-HSA-9645535;R-HSA-9645406;R-HSA-9645501
R-HSA-9706019	RHOBTB3 ATPase cycle	2	14	0.000922692	0.272124	0.850214	3	3	0.000211327	9606	Homo sapiens	RHOBTB3;LRRC41		R-HSA-9706390;R-HSA-9706399;R-HSA-9706393
R-HSA-9758890	Transport of RCbl within the body	2	14	0.000922692	0.272124	0.850214	7	9	0.000633981	9606	Homo sapiens	ABCC1;TCN2		R-HSA-3095901;R-HSA-9759202;R-HSA-3000122;R-HSA-3000074;R-HSA-3000263;R-HSA-9759209;R-HSA-3000112
R-HSA-71032	Propionyl-CoA catabolism	2	14	0.000922692	0.272124	0.850214	2	3	0.000211327	9606	Homo sapiens	PCCB;MMUT		R-HSA-71010;R-HSA-71031
R-HSA-451306	Ionotropic activity of kainate receptors	2	14	0.000922692	0.272124	0.850214	2	4	0.00028177	9606	Homo sapiens	DLG1		R-HSA-451283;R-HSA-451311
R-HSA-4839735	Signaling by AXIN mutants	2	15	0.000988598	0.298929	0.850214	2	2	0.000140885	9606	Homo sapiens	AXIN1		R-HSA-5251562;R-HSA-4839734
R-HSA-110362	POLB-Dependent Long Patch Base Excision Repair	2	15	0.000988598	0.298929	0.850214	8	10	0.000704424	9606	Homo sapiens	LIG1;PARP2		R-HSA-5651828;R-HSA-5651792;R-HSA-5649873;R-HSA-5651789;R-HSA-5651773;R-HSA-5651723;R-HSA-5649883;R-HSA-5651739
R-HSA-2214320	Anchoring fibril formation	2	15	0.000988598	0.298929	0.850214	1	4	0.00028177	9606	Homo sapiens	COL1A2;LAMC2		R-HSA-2396234
R-HSA-8851805	MET activates RAS signaling	2	16	0.0010545	0.325568	0.850214	10	10	0.000704424	9606	Homo sapiens	HGF;MUC20		R-HSA-8851877;R-HSA-8851859;R-HSA-8851827;R-HSA-8851842;R-HSA-8851890;R-HSA-8851888;R-HSA-8851804;R-HSA-8851900;R-HSA-8851899;R-HSA-8851866
R-HSA-4655427	SUMOylation of DNA methylation proteins	2	16	0.0010545	0.325568	0.850214	2	3	0.000211327	9606	Homo sapiens	DNMT3B;PHC3		R-HSA-4655440;R-HSA-4655374
R-HSA-5687613	Diseases associated with surfactant metabolism	2	16	0.0010545	0.325568	0.850214	3	7	0.000493097	9606	Homo sapiens	ABCA3;CSF2RB		R-HSA-5688884;R-HSA-5688899;R-HSA-5688397
R-HSA-9617629	Regulation of FOXO transcriptional activity by acetylation	2	16	0.0010545	0.325568	0.850214	3	9	0.000633981	9606	Homo sapiens	TXN;SIRT1		R-HSA-9626962;R-HSA-9617735;R-HSA-9620532
R-HSA-418890	Role of second messengers in netrin-1 signaling	2	16	0.0010545	0.325568	0.850214	1	4	0.00028177	9606	Homo sapiens	TRPC4;TRPC1		R-HSA-622390
R-HSA-9661069	Defective binding of RB1 mutants to E2F1,(E2F2, E2F3)	2	17	0.00112041	0.351934	0.850214	1	1	7.04424e-05	9606	Homo sapiens	TFDP1;E2F2		R-HSA-9659782
R-HSA-9659787	Aberrant regulation of mitotic G1/S transition in cancer due to RB1 defects	2	17	0.00112041	0.351934	0.850214	1	2	0.000140885	9606	Homo sapiens	TFDP1;E2F2		R-HSA-9659782
R-HSA-8963896	HDL assembly	2	18	0.00118632	0.377931	0.850214	6	9	0.000633981	9606	Homo sapiens	ABCA1;ZDHHC8		R-HSA-216723;R-HSA-5682103;R-HSA-5682084;R-HSA-5682101;R-HSA-216727;R-HSA-216757
R-HSA-1483115	Hydrolysis of LPC	2	18	0.00118632	0.377931	0.850214	2	6	0.000422654	9606	Homo sapiens	JMJD7-PLA2G4B;PLBD1		R-HSA-1482612;R-HSA-1482685
R-HSA-6803211	TP53 Regulates Transcription of Death Receptors and Ligands	2	18	0.00118632	0.377931	0.850214	2	7	0.000493097	9606	Homo sapiens	TNFRSF10D		R-HSA-5633414;R-HSA-5633441
R-HSA-1482798	Acyl chain remodeling of CL	2	18	0.00118632	0.377931	0.850214	2	12	0.000845309	9606	Homo sapiens	HADHA;PLA2G6		R-HSA-1482775;R-HSA-1482778
R-HSA-5578768	Physiological factors	2	18	0.00118632	0.377931	0.850214	1	6	0.000422654	9606	Homo sapiens	GATA4;HIPK1		R-HSA-2032800
R-HSA-2032785	YAP1- and WWTR1 (TAZ)-stimulated gene expression	2	18	0.00118632	0.377931	0.850214	1	9	0.000633981	9606	Homo sapiens	GATA4;HIPK1		R-HSA-2032800
R-HSA-3270619	IRF3-mediated induction of type I IFN	2	19	0.00125222	0.403482	0.850214	3	5	0.000352212	9606	Homo sapiens	MRE11;TBK1		R-HSA-1834939;R-HSA-2396007;R-HSA-2396002
R-HSA-196780	Biotin transport and metabolism	2	19	0.00125222	0.403482	0.850214	5	13	0.000915751	9606	Homo sapiens	PCCB;ACACB		R-HSA-4167501;R-HSA-3323111;R-HSA-4167511;R-HSA-3065959;R-HSA-2993447
R-HSA-975577	N-Glycan antennae elongation	2	19	0.00125222	0.403482	0.850214	2	6	0.000422654	9606	Homo sapiens	MGAT4A;ST3GAL4		R-HSA-975903;R-HSA-1022129
R-HSA-9664420	Killing mechanisms	2	20	0.00131813	0.42852	0.850214	6	9	0.000633981	9606	Homo sapiens	DVL3;CYBA		R-HSA-9673794;R-HSA-9673346;R-HSA-9673296;R-HSA-9673797;R-HSA-9673284;R-HSA-9673288
R-HSA-9673324	WNT5:FZD7-mediated leishmania damping	2	20	0.00131813	0.42852	0.850214	6	9	0.000633981	9606	Homo sapiens	DVL3;CYBA		R-HSA-9673794;R-HSA-9673346;R-HSA-9673296;R-HSA-9673797;R-HSA-9673284;R-HSA-9673288
R-HSA-9603798	Class I peroxisomal membrane protein import	2	20	0.00131813	0.42852	0.850214	3	6	0.000422654	9606	Homo sapiens	ATAD1;PEX2		R-HSA-9603784;R-HSA-9603775;R-HSA-9603804
R-HSA-9706369	Negative regulation of FLT3	2	20	0.00131813	0.42852	0.850214	4	12	0.000845309	9606	Homo sapiens	SOCS2;SLA2		R-HSA-9706293;R-HSA-9706354;R-HSA-9706323;R-HSA-9706328
R-HSA-5661270	Formation of xylulose-5-phosphate	2	21	0.00138404	0.452992	0.850214	2	6	0.000422654	9606	Homo sapiens	AKR1A1;XYLB		R-HSA-5662466;R-HSA-5661256
R-HSA-5576893	Phase 2 - plateau phase	2	21	0.00138404	0.452992	0.850214	1	3	0.000211327	9606	Homo sapiens	KCNE3;AKAP9		R-HSA-5577050
R-HSA-2892247	POU5F1 (OCT4), SOX2, NANOG activate genes related to proliferation	2	21	0.00138404	0.452992	0.850214	2	16	0.00112708	9606	Homo sapiens	DPPA4		R-HSA-452701;R-HSA-6800120
R-HSA-3560801	Defective B3GAT3 causes JDSSDHD	2	22	0.00144994	0.476853	0.850214	1	1	7.04424e-05	9606	Homo sapiens	B3GAT3;GPC4		R-HSA-3560802
R-HSA-5358606	Mismatch repair (MMR) directed by MSH2:MSH3 (MutSbeta)	2	22	0.00144994	0.476853	0.850214	8	9	0.000633981	9606	Homo sapiens	MSH2;LIG1		R-HSA-5358545;R-HSA-5358513;R-HSA-5358512;R-HSA-5358592;R-HSA-5358519;R-HSA-5358919;R-HSA-5358619;R-HSA-5444511
R-HSA-5358565	Mismatch repair (MMR) directed by MSH2:MSH6 (MutSalpha)	2	22	0.00144994	0.476853	0.850214	8	10	0.000704424	9606	Homo sapiens	MSH2;LIG1		R-HSA-5358912;R-HSA-5358592;R-HSA-5358597;R-HSA-5358599;R-HSA-5358518;R-HSA-5444516;R-HSA-5358525;R-HSA-5358510
R-HSA-5210891	Uptake and function of anthrax toxins	2	22	0.00144994	0.476853	0.850214	6	20	0.00140885	9606	Homo sapiens	ATR		R-HSA-5210909;R-HSA-5210923;R-HSA-5210921;R-HSA-5210935;R-HSA-5210947;R-HSA-5210944
R-HSA-5358508	Mismatch Repair	2	23	0.00151585	0.500067	0.850214	15	17	0.00119752	9606	Homo sapiens	MSH2;LIG1		R-HSA-5358545;R-HSA-5358513;R-HSA-5358512;R-HSA-5358519;R-HSA-5358518;R-HSA-5358619;R-HSA-5358525;R-HSA-5444511;R-HSA-5358912;R-HSA-5358592;R-HSA-5358597;R-HSA-5358599;R-HSA-5358919;R-HSA-5444516;R-HSA-5358510
R-HSA-180292	GAB1 signalosome	2	23	0.00151585	0.500067	0.850214	9	11	0.000774866	9606	Homo sapiens	EGF;PAG1		R-HSA-177923;R-HSA-177939;R-HSA-177926;R-HSA-177927;R-HSA-177924;R-HSA-177941;R-HSA-177930;R-HSA-177944;R-HSA-177935
R-HSA-6804760	Regulation of TP53 Activity through Methylation	2	23	0.00151585	0.500067	0.850214	6	12	0.000845309	9606	Homo sapiens	JMY;EHMT1		R-HSA-6804229;R-HSA-6804242;R-HSA-6804383;R-HSA-6804253;R-HSA-6804379;R-HSA-6805755
R-HSA-3928664	Ephrin signaling	2	23	0.00151585	0.500067	0.850214	5	11	0.000774866	9606	Homo sapiens	ARHGEF7;STK4		R-HSA-3928633;R-HSA-3928625;R-HSA-3928641;R-HSA-3928640;R-HSA-3928631
R-HSA-1912420	Pre-NOTCH Processing in Golgi	2	23	0.00151585	0.500067	0.850214	2	8	0.000563539	9606	Homo sapiens	SEL1L;ST3GAL4		R-HSA-1912378;R-HSA-1912374
R-HSA-156711	Polo-like kinase mediated events	2	23	0.00151585	0.500067	0.850214	2	15	0.00105664	9606	Homo sapiens	CENPF		R-HSA-4088441;R-HSA-4088439
R-HSA-8849932	Synaptic adhesion-like molecules	2	23	0.00151585	0.500067	0.850214	1	8	0.000563539	9606	Homo sapiens	DLG1		R-HSA-8849891
R-HSA-9709603	Impaired BRCA2 binding to PALB2	2	24	0.00158176	0.522608	0.850214	1	1	7.04424e-05	9606	Homo sapiens	MRE11;RMI1		R-HSA-9709601
R-HSA-3322077	Glycogen synthesis	2	24	0.00158176	0.522608	0.850214	4	22	0.00154973	9606	Homo sapiens	GBE1;PGM1		R-HSA-3322016;R-HSA-3322005;R-HSA-3322057;R-HSA-9638127
R-HSA-9701193	Defective homologous recombination repair (HRR) due to PALB2 loss of function	2	25	0.00164766	0.544455	0.850214	2	2	0.000140885	9606	Homo sapiens	MRE11;RMI1		R-HSA-9704408;R-HSA-9704330
R-HSA-9701192	Defective homologous recombination repair (HRR) due to BRCA1 loss of function	2	25	0.00164766	0.544455	0.850214	1	1	7.04424e-05	9606	Homo sapiens	MRE11;RMI1		R-HSA-9701199
R-HSA-9704646	Defective HDR through Homologous Recombination Repair (HRR) due to PALB2 loss of BRCA2/RAD51/RAD51C binding function	2	25	0.00164766	0.544455	0.850214	1	1	7.04424e-05	9606	Homo sapiens	MRE11;RMI1		R-HSA-9704408
R-HSA-9704331	Defective HDR through Homologous Recombination Repair (HRR) due to PALB2 loss of BRCA1 binding function	2	25	0.00164766	0.544455	0.850214	1	1	7.04424e-05	9606	Homo sapiens	MRE11;RMI1		R-HSA-9704330
R-HSA-6807004	Negative regulation of MET activity	2	25	0.00164766	0.544455	0.850214	11	12	0.000845309	9606	Homo sapiens	LIG1;HGF;LRIG1		R-HSA-8875431;R-HSA-8875443;R-HSA-6807027;R-HSA-8875490;R-HSA-6807008;R-HSA-8875183;R-HSA-8875374;R-HSA-8874685;R-HSA-8875451;R-HSA-8875482;R-HSA-9735946
R-HSA-1482922	Acyl chain remodelling of PI	2	25	0.00164766	0.544455	0.850214	2	6	0.000422654	9606	Homo sapiens	JMJD7-PLA2G4B;PLBD1		R-HSA-1482932;R-HSA-1482825
R-HSA-1368082	RORA activates gene expression	2	26	0.00171357	0.565595	0.850214	2	4	0.00028177	9606	Homo sapiens	SREBF1		R-HSA-1368081;R-HSA-5663293
R-HSA-140837	Intrinsic Pathway of Fibrin Clot Formation	2	26	0.00171357	0.565595	0.850214	3	24	0.00169062	9606	Homo sapiens	SERPINC1;PRCP		R-HSA-158419;R-HSA-158251;R-HSA-158137
R-HSA-9725371	Nuclear events stimulated by ALK signaling in cancer	2	27	0.00177948	0.586018	0.850214	7	9	0.000633981	9606	Homo sapiens	ALK;NPM1		R-HSA-9725030;R-HSA-9725009;R-HSA-9701810;R-HSA-9725357;R-HSA-9725342;R-HSA-9725023;R-HSA-9725338
R-HSA-76066	RNA Polymerase III Transcription Initiation From Type 2 Promoter	2	27	0.00177948	0.586018	0.850214	3	4	0.00028177	9606	Homo sapiens	POLR3B;BDP1		R-HSA-112150;R-HSA-83805;R-HSA-83790
R-HSA-5627123	RHO GTPases activate PAKs	2	27	0.00177948	0.586018	0.850214	5	15	0.00105664	9606	Homo sapiens	PPP1R12A;STK4		R-HSA-5668978;R-HSA-5668947;R-HSA-442832;R-HSA-419232;R-HSA-5627775
R-HSA-2022377	Metabolism of Angiotensinogen to Angiotensins	2	27	0.00177948	0.586018	0.850214	2	20	0.00140885	9606	Homo sapiens	CPB2;ANPEP		R-HSA-2022393;R-HSA-2028294
R-HSA-3238698	WNT ligand biogenesis and trafficking	2	28	0.00184538	0.60572	0.850214	11	12	0.000845309	9606	Homo sapiens	WNT8A;VPS35		R-HSA-3247840;R-HSA-3247843;R-HSA-3238691;R-HSA-3247844;R-HSA-3238694;R-HSA-3247849;R-HSA-3781941;R-HSA-3247837;R-HSA-3247836;R-HSA-3781943;R-HSA-3247839
R-HSA-76071	RNA Polymerase III Transcription Initiation From Type 3 Promoter	2	28	0.00184538	0.60572	0.850214	3	4	0.00028177	9606	Homo sapiens	POLR3B;BDP1		R-HSA-83793;R-HSA-112152;R-HSA-83803
R-HSA-76061	RNA Polymerase III Transcription Initiation From Type 1 Promoter	2	28	0.00184538	0.60572	0.850214	3	5	0.000352212	9606	Homo sapiens	POLR3B;BDP1		R-HSA-76056;R-HSA-83723;R-HSA-76060
R-HSA-9013507	NOTCH3 Activation and Transmission of Signal to the Nucleus	2	28	0.00184538	0.60572	0.850214	4	15	0.00105664	9606	Homo sapiens	EGF;WWP2		R-HSA-9018573;R-HSA-9018572;R-HSA-9021520;R-HSA-9021523
R-HSA-71384	Ethanol oxidation	2	28	0.00184538	0.60572	0.850214	1	8	0.000563539	9606	Homo sapiens	ADH1B;ADH7		R-HSA-71707
R-HSA-912526	Interleukin receptor SHC signaling	2	29	0.00191129	0.624703	0.850214	6	6	0.000422654	9606	Homo sapiens	IL3RA;CSF2RB		R-HSA-508247;R-HSA-453111;R-HSA-912527;R-HSA-913374;R-HSA-453104;R-HSA-913424
R-HSA-202430	Translocation of ZAP-70 to Immunological synapse	2	30	0.0019772	0.642969	0.850214	4	4	0.00028177	9606	Homo sapiens	ZAP70;HLA-DPA1		R-HSA-8855381;R-HSA-202168;R-HSA-202344;R-HSA-202174
R-HSA-204174	Regulation of pyruvate dehydrogenase (PDH) complex	2	30	0.0019772	0.642969	0.850214	2	4	0.00028177	9606	Homo sapiens	PDP1;PDHX		R-HSA-203946;R-HSA-204169
R-HSA-5693554	Resolution of D-loop Structures through Synthesis-Dependent Strand Annealing (SDSA)	2	31	0.0020431	0.660526	0.850214	1	1	7.04424e-05	9606	Homo sapiens	MRE11;RMI1		R-HSA-5693589
R-HSA-5601884	PIWI-interacting RNA (piRNA) biogenesis	2	31	0.0020431	0.660526	0.850214	7	15	0.00105664	9606	Homo sapiens	PIWIL4;TDRD6		R-HSA-5629237;R-HSA-5601888;R-HSA-5629203;R-HSA-5615682;R-HSA-5601919;R-HSA-5601897;R-HSA-5601883
R-HSA-3296469	Defects in cobalamin (B12) metabolism	2	31	0.0020431	0.660526	0.850214	3	14	0.000986193	9606	Homo sapiens	TCN2;MMUT		R-HSA-3322135;R-HSA-3325546;R-HSA-3299657
R-HSA-1187000	Fertilization	2	31	0.0020431	0.660526	0.850214	1	9	0.000633981	9606	Homo sapiens	ADAM2;ZP2		R-HSA-1297338
R-HSA-525793	Myogenesis	2	32	0.00210901	0.677382	0.850214	10	14	0.000986193	9606	Homo sapiens	BOC;CDH15		R-HSA-376117;R-HSA-375141;R-HSA-448951;R-HSA-375140;R-HSA-376119;R-HSA-449200;R-HSA-375138;R-HSA-448958;R-HSA-448957;R-HSA-376121
R-HSA-9615933	Postmitotic nuclear pore complex (NPC) reformation	2	32	0.00210901	0.677382	0.850214	6	10	0.000704424	9606	Homo sapiens	NUP205;NUP160		R-HSA-9615937;R-HSA-9634219;R-HSA-9618378;R-HSA-9634169;R-HSA-9615945;R-HSA-9615901
R-HSA-110373	Resolution of AP sites via the multiple-nucleotide patch replacement pathway	2	32	0.00210901	0.677382	0.850214	11	19	0.00133841	9606	Homo sapiens	LIG1;PARP2		R-HSA-5651828;R-HSA-110371;R-HSA-5651792;R-HSA-5649873;R-HSA-5651809;R-HSA-5651789;R-HSA-5651773;R-HSA-5651805;R-HSA-5651723;R-HSA-5649883;R-HSA-5651739
R-HSA-2122948	Activated NOTCH1 Transmits Signal to the Nucleus	2	32	0.00210901	0.677382	0.850214	6	21	0.00147929	9606	Homo sapiens	ITCH;DNER		R-HSA-1980125;R-HSA-1912398;R-HSA-1912357;R-HSA-1980128;R-HSA-1980112;R-HSA-1912386
R-HSA-9022699	MECP2 regulates neuronal receptors and channels	2	32	0.00210901	0.677382	0.850214	2	26	0.0018315	9606	Homo sapiens	SLC2A3		R-HSA-9022186;R-HSA-9022175
R-HSA-174414	Processive synthesis on the C-strand of the telomere	2	33	0.00217492	0.693549	0.850214	7	7	0.000493097	9606	Homo sapiens	LIG1;TPP1		R-HSA-174451;R-HSA-174438;R-HSA-174456;R-HSA-174441;R-HSA-174446;R-HSA-174444;R-HSA-174445
R-HSA-202427	Phosphorylation of CD3 and TCR zeta chains	2	33	0.00217492	0.693549	0.850214	6	7	0.000493097	9606	Homo sapiens	PAG1;HLA-DPA1		R-HSA-202291;R-HSA-202214;R-HSA-202165;R-HSA-202233;R-HSA-203774;R-HSA-8852200
R-HSA-6803204	TP53 Regulates Transcription of Genes Involved in Cytochrome C Release	2	33	0.00217492	0.693549	0.850214	2	25	0.00176106	9606	Homo sapiens	PRG3		R-HSA-6791302;R-HSA-6791306
R-HSA-83936	Transport of nucleosides and free purine and pyrimidine bases across the plasma membrane	2	33	0.00217492	0.693549	0.850214	1	16	0.00112708	9606	Homo sapiens	SLC25A5		R-HSA-163215
R-HSA-9619483	Activation of AMPK downstream of NMDARs	2	34	0.00224082	0.709041	0.850214	3	3	0.000211327	9606	Homo sapiens	PRKAA1;MAPT		R-HSA-9619478;R-HSA-9619542;R-HSA-9619515
R-HSA-9757110	Prednisone ADME	2	34	0.00224082	0.709041	0.850214	5	14	0.000986193	9606	Homo sapiens	ALB;UGT2A1		R-HSA-9758661;R-HSA-9757574;R-HSA-9762343;R-HSA-9762345;R-HSA-9757578
R-HSA-380972	Energy dependent regulation of mTOR by LKB1-AMPK	2	36	0.00237264	0.738059	0.850214	6	7	0.000493097	9606	Homo sapiens	RPTOR;PRKAA1		R-HSA-380949;R-HSA-447074;R-HSA-380979;R-HSA-200421;R-HSA-380930;R-HSA-380927
R-HSA-76046	RNA Polymerase III Transcription Initiation	2	36	0.00237264	0.738059	0.850214	9	13	0.000915751	9606	Homo sapiens	POLR3B;BDP1		R-HSA-83793;R-HSA-112150;R-HSA-112152;R-HSA-76056;R-HSA-83803;R-HSA-83723;R-HSA-83805;R-HSA-76060;R-HSA-83790
R-HSA-8863795	Downregulation of ERBB2 signaling	2	36	0.00237264	0.738059	0.850214	4	14	0.000986193	9606	Homo sapiens	PTPN18;EGF;BDP1		R-HSA-1963563;R-HSA-8864125;R-HSA-8863804;R-HSA-8864105
R-HSA-5223345	Miscellaneous transport and binding events	2	36	0.00237264	0.738059	0.850214	2	13	0.000915751	9606	Homo sapiens	MRS2;ADD3		R-HSA-5336466;R-HSA-5226999
R-HSA-182971	EGFR downregulation	2	37	0.00243854	0.751619	0.850214	20	22	0.00154973	9606	Homo sapiens	EGF;ARHGEF7		R-HSA-8867047;R-HSA-183072;R-HSA-8867044;R-HSA-8867041;R-HSA-182986;R-HSA-183051;R-HSA-8951490;R-HSA-182990;R-HSA-183055;R-HSA-183084;R-HSA-183058;R-HSA-182994;R-HSA-183089;R-HSA-182993;R-HSA-183094;R-HSA-183002;R-HSA-183067;R-HSA-8864029;R-HSA-182969;R-HSA-183036
R-HSA-5693568	Resolution of D-loop Structures through Holliday Junction Intermediates	2	37	0.00243854	0.751619	0.850214	7	9	0.000633981	9606	Homo sapiens	MRE11;RMI1		R-HSA-5686469;R-HSA-5686483;R-HSA-5693539;R-HSA-5693584;R-HSA-5686398;R-HSA-5686410;R-HSA-5686440
R-HSA-399719	Trafficking of AMPA receptors	2	37	0.00243854	0.751619	0.850214	3	4	0.00028177	9606	Homo sapiens	DLG1;PRKCB		R-HSA-416320;R-HSA-421007;R-HSA-416639
R-HSA-936440	Negative regulators of DDX58/IFIH1 signaling	2	37	0.00243854	0.751619	0.850214	2	13	0.000915751	9606	Homo sapiens	ITCH;TBK1		R-HSA-990526;R-HSA-937337
R-HSA-5693537	Resolution of D-Loop Structures	2	38	0.00250445	0.76457	0.850214	8	10	0.000704424	9606	Homo sapiens	MRE11;RMI1		R-HSA-5693589;R-HSA-5686469;R-HSA-5686483;R-HSA-5693539;R-HSA-5693584;R-HSA-5686398;R-HSA-5686410;R-HSA-5686440
R-HSA-5668599	RHO GTPases Activate NADPH Oxidases	2	38	0.00250445	0.76457	0.850214	10	14	0.000986193	9606	Homo sapiens	PRKCB;CYBA		R-HSA-9626848;R-HSA-9626817;R-HSA-5668629;R-HSA-5218827;R-HSA-5218841;R-HSA-5668718;R-HSA-5668735;R-HSA-5668605;R-HSA-5668714;R-HSA-5668731
R-HSA-4791275	Signaling by WNT in cancer	2	38	0.00250445	0.76457	0.850214	9	16	0.00112708	9606	Homo sapiens	AXIN1		R-HSA-5339713;R-HSA-4827388;R-HSA-4791278;R-HSA-4839635;R-HSA-5251562;R-HSA-4839746;R-HSA-4839634;R-HSA-4839638;R-HSA-4839734
R-HSA-9013407	RHOH GTPase cycle	2	38	0.00250445	0.76457	0.850214	1	3	0.000211327	9606	Homo sapiens	ZAP70;RALGAPA1		R-HSA-9018758
R-HSA-2173795	Downregulation of SMAD2/3:SMAD4 transcriptional activity	2	38	0.00250445	0.76457	0.850214	5	27	0.00190194	9606	Homo sapiens	NCOR1;ATP1B4		R-HSA-5252001;R-HSA-2186741;R-HSA-2186747;R-HSA-173481;R-HSA-2106591
R-HSA-9013424	RHOV GTPase cycle	2	39	0.00257036	0.77693	0.850214	1	2	0.000140885	9606	Homo sapiens	ARHGEF7;SH3RF1		R-HSA-9018794
R-HSA-399721	Glutamate binding, activation of AMPA receptors and synaptic plasticity	2	39	0.00257036	0.77693	0.850214	3	9	0.000633981	9606	Homo sapiens	DLG1;PRKCB		R-HSA-416320;R-HSA-421007;R-HSA-416639
R-HSA-1855204	Synthesis of IP3 and IP4 in the cytosol	2	39	0.00257036	0.77693	0.850214	2	12	0.000845309	9606	Homo sapiens	TEP1;PLCB1		R-HSA-1855177;R-HSA-1855205
R-HSA-5696400	Dual Incision in GG-NER	2	41	0.00270217	0.799953	0.850214	3	3	0.000211327	9606	Homo sapiens	DDB1;PARP2		R-HSA-5690213;R-HSA-5690990;R-HSA-5690988
R-HSA-5673000	RAF activation	2	41	0.00270217	0.799953	0.850214	8	12	0.000845309	9606	Homo sapiens	KSR1;MARK3		R-HSA-5672966;R-HSA-5672950;R-HSA-5672948;R-HSA-9653108;R-HSA-5672958;R-HSA-5672957;R-HSA-5672954;R-HSA-5672969
R-HSA-5663213	RHO GTPases Activate WASPs and WAVEs	2	41	0.00270217	0.799953	0.850214	6	10	0.000704424	9606	Homo sapiens	CYFIP1;NCKAP1L		R-HSA-2130194;R-HSA-2029469;R-HSA-2029466;R-HSA-442592;R-HSA-2029465;R-HSA-2197690
R-HSA-983170	Antigen Presentation: Folding, assembly and peptide loading of class I MHC	2	41	0.00270217	0.799953	0.850214	6	16	0.00112708	9606	Homo sapiens	SEC24B;ERAP2		R-HSA-983422;R-HSA-203979;R-HSA-983158;R-HSA-983426;R-HSA-983425;R-HSA-983424
R-HSA-168638	NOD1/2 Signaling Pathway	2	41	0.00270217	0.799953	0.850214	5	18	0.00126796	9606	Homo sapiens	ITCH;TAB2		R-HSA-727819;R-HSA-688137;R-HSA-688985;R-HSA-706479;R-HSA-168184
R-HSA-8982491	Glycogen metabolism	2	41	0.00270217	0.799953	0.850214	5	37	0.00260637	9606	Homo sapiens	GBE1;PGM1		R-HSA-3322016;R-HSA-3322005;R-HSA-3322057;R-HSA-9638127;R-HSA-9638125
R-HSA-187687	Signalling to ERKs	2	42	0.00276807	0.810655	0.850214	8	32	0.00225416	9606	Homo sapiens	KIDINS220;KLHL21		R-HSA-169891;R-HSA-169904;R-HSA-167056;R-HSA-169905;R-HSA-169895;R-HSA-9612980;R-HSA-167019;R-HSA-169901
R-HSA-9772755	Formation of WDR5-containing histone-modifying complexes	2	42	0.00276807	0.810655	0.850214	7	30	0.00211327	9606	Homo sapiens	AKAP8L;KMT2B		R-HSA-9821366;R-HSA-9818577;R-HSA-9818578;R-HSA-9821902;R-HSA-9676255;R-HSA-9821368;R-HSA-9818682
R-HSA-2559585	Oncogene Induced Senescence	2	42	0.00276807	0.810655	0.850214	2	19	0.00133841	9606	Homo sapiens	TFDP1;E2F2		R-HSA-3209109;R-HSA-3209096
R-HSA-749476	RNA Polymerase III Abortive And Retractive Initiation	2	43	0.00283398	0.820843	0.850214	13	13	0.000915751	9606	Homo sapiens	POLR3B;BDP1		R-HSA-113442;R-HSA-113449;R-HSA-113705;R-HSA-113454;R-HSA-112149;R-HSA-112055;R-HSA-112150;R-HSA-112054;R-HSA-112153;R-HSA-112152;R-HSA-112155;R-HSA-112156;R-HSA-76060
R-HSA-74158	RNA Polymerase III Transcription	2	43	0.00283398	0.820843	0.850214	21	25	0.00176106	9606	Homo sapiens	POLR3B;BDP1		R-HSA-113442;R-HSA-113446;R-HSA-113705;R-HSA-113449;R-HSA-83723;R-HSA-113451;R-HSA-83790;R-HSA-113454;R-HSA-83793;R-HSA-112149;R-HSA-112055;R-HSA-112150;R-HSA-112054;R-HSA-112153;R-HSA-112152;R-HSA-76056;R-HSA-83803;R-HSA-112155;R-HSA-83805;R-HSA-76060;R-HSA-112156
R-HSA-201556	Signaling by ALK	2	43	0.00283398	0.820843	0.850214	26	40	0.0028177	9606	Homo sapiens	ALK		R-HSA-9701524;R-HSA-9725332;R-HSA-201486;R-HSA-9700164;R-HSA-9701507;R-HSA-9725315;R-HSA-9667914;R-HSA-9700175;R-HSA-9700168;R-HSA-9700171;R-HSA-9700149;R-HSA-9700662;R-HSA-9701488;R-HSA-201510;R-HSA-9700156;R-HSA-201515;R-HSA-9725117;R-HSA-201519;R-HSA-9700154;R-HSA-201521;R-HSA-9700647;R-HSA-9701485;R-HSA-9700142;R-HSA-9700200;R-HSA-9700648;R-HSA-9700137
R-HSA-114604	GPVI-mediated activation cascade	2	43	0.00283398	0.820843	0.850214	6	25	0.00176106	9606	Homo sapiens	COL1A2;SPNS1		R-HSA-139842;R-HSA-434836;R-HSA-453200;R-HSA-437118;R-HSA-453183;R-HSA-114600
R-HSA-1296072	Voltage gated Potassium channels	2	44	0.00289989	0.830537	0.850214	1	1	7.04424e-05	9606	Homo sapiens	KCND3;KCNA7		R-HSA-1296127
R-HSA-419037	NCAM1 interactions	2	44	0.00289989	0.830537	0.850214	2	10	0.000704424	9606	Homo sapiens	COL5A3;CNTN2		R-HSA-375157;R-HSA-375151
R-HSA-452723	Transcriptional regulation of pluripotent stem cells	2	45	0.00296579	0.839755	0.850214	2	35	0.00246548	9606	Homo sapiens	DPPA4		R-HSA-452701;R-HSA-6800120
R-HSA-975576	N-glycan antennae elongation in the medial/trans-Golgi	2	46	0.0030317	0.848516	0.850214	2	14	0.000986193	9606	Homo sapiens	MGAT4A;ST3GAL4		R-HSA-975903;R-HSA-1022129
R-HSA-73779	RNA Polymerase II Transcription Pre-Initiation And Promoter Opening	2	47	0.00309761	0.856839	0.856839	5	5	0.000352212	9606	Homo sapiens	TAF15		R-HSA-109637;R-HSA-109636;R-HSA-109639;R-HSA-75095;R-HSA-109638
R-HSA-5696395	Formation of Incision Complex in GG-NER	2	47	0.00309761	0.856839	0.856839	8	10	0.000704424	9606	Homo sapiens	DDB1;PARP2		R-HSA-6790487;R-HSA-6790454;R-HSA-5690996;R-HSA-5689317;R-HSA-5689861;R-HSA-5696670;R-HSA-5690991;R-HSA-5691000
R-HSA-1251985	Nuclear signaling by ERBB4	2	47	0.00309761	0.856839	0.856839	6	34	0.00239504	9606	Homo sapiens	NCOR1;TAB2		R-HSA-8954185;R-HSA-1253319;R-HSA-1253321;R-HSA-8954179;R-HSA-8954182;R-HSA-1253325
R-HSA-73933	Resolution of Abasic Sites (AP sites)	2	48	0.00316351	0.864742	0.864742	11	43	0.00302902	9606	Homo sapiens	LIG1;PARP2		R-HSA-5651828;R-HSA-110371;R-HSA-5651792;R-HSA-5649873;R-HSA-5651809;R-HSA-5651789;R-HSA-5651773;R-HSA-5651805;R-HSA-5651723;R-HSA-5649883;R-HSA-5651739
R-HSA-71240	Tryptophan catabolism	2	48	0.00316351	0.864742	0.864742	2	16	0.00112708	9606	Homo sapiens	SLC3A2;IDO2		R-HSA-888614;R-HSA-352232
R-HSA-9607240	FLT3 Signaling	2	48	0.00316351	0.864742	0.864742	4	43	0.00302902	9606	Homo sapiens	SOCS2;SLA2		R-HSA-9706293;R-HSA-9706354;R-HSA-9706323;R-HSA-9706328
R-HSA-8853884	Transcriptional Regulation by VENTX	2	48	0.00316351	0.864742	0.864742	1	13	0.000915751	9606	Homo sapiens	CDH1;EHMT1		R-HSA-3790130
R-HSA-167161	HIV Transcription Initiation	2	49	0.00322942	0.872243	0.872243	4	4	0.00028177	9606	Homo sapiens	TAF15		R-HSA-167477;R-HSA-167130;R-HSA-167134;R-HSA-167118
R-HSA-75953	RNA Polymerase II Transcription Initiation	2	49	0.00322942	0.872243	0.872243	3	3	0.000211327	9606	Homo sapiens	TAF15		R-HSA-75861;R-HSA-75864;R-HSA-75866
R-HSA-174417	Telomere C-strand (Lagging Strand) Synthesis	2	49	0.00322942	0.872243	0.872243	15	18	0.00126796	9606	Homo sapiens	LIG1;TPP1		R-HSA-174438;R-HSA-174439;R-HSA-9668597;R-HSA-174441;R-HSA-174446;R-HSA-174447;R-HSA-174444;R-HSA-174445;R-HSA-174451;R-HSA-174448;R-HSA-174452;R-HSA-174427;R-HSA-174456;R-HSA-174425;R-HSA-176702
R-HSA-167162	RNA Polymerase II HIV Promoter Escape	2	49	0.00322942	0.872243	0.872243	6	9	0.000633981	9606	Homo sapiens	TAF15		R-HSA-167474;R-HSA-9613490;R-HSA-167136;R-HSA-167121;R-HSA-9613498;R-HSA-167113
R-HSA-5675221	Negative regulation of MAPK pathway	2	49	0.00322942	0.872243	0.872243	4	17	0.00119752	9606	Homo sapiens	KSR1;MARK3		R-HSA-5675431;R-HSA-5674019;R-HSA-5675417;R-HSA-5675433
R-HSA-6811438	Intra-Golgi traffic	2	49	0.00322942	0.872243	0.872243	2	10	0.000704424	9606	Homo sapiens	CYTH2		R-HSA-8847883;R-HSA-8847880
R-HSA-512988	Interleukin-3, Interleukin-5 and GM-CSF signaling	2	50	0.00329533	0.879359	0.879359	24	38	0.00267681	9606	Homo sapiens	IL3RA;CSF2RB		R-HSA-912527;R-HSA-913451;R-HSA-909738;R-HSA-879909;R-HSA-450031;R-HSA-914182;R-HSA-879942;R-HSA-879910;R-HSA-879937;R-HSA-921155;R-HSA-879907;R-HSA-508247;R-HSA-453111;R-HSA-913374;R-HSA-879934;R-HSA-913371;R-HSA-453104;R-HSA-913370;R-HSA-879930;R-HSA-879925;R-HSA-912757;R-HSA-914036;R-HSA-450074;R-HSA-913424
R-HSA-165159	MTOR signalling	2	50	0.00329533	0.879359	0.879359	14	29	0.00204283	9606	Homo sapiens	RPTOR;PRKAA1		R-HSA-447074;R-HSA-5653968;R-HSA-200421;R-HSA-377186;R-HSA-380930;R-HSA-5672828;R-HSA-5672824;R-HSA-380949;R-HSA-165680;R-HSA-165718;R-HSA-380979;R-HSA-380927;R-HSA-5672843;R-HSA-165692
R-HSA-73776	RNA Polymerase II Promoter Escape	2	51	0.00336123	0.886108	0.886108	5	7	0.000493097	9606	Homo sapiens	TAF15		R-HSA-75873;R-HSA-9613494;R-HSA-75850;R-HSA-9613497;R-HSA-75869
R-HSA-8864260	Transcriptional regulation by the AP-2 (TFAP2) family of transcription factors	2	52	0.00342714	0.892505	0.892505	17	44	0.00309946	9606	Homo sapiens	TFAP2B;NPM1		R-HSA-8869543;R-HSA-8869542;R-HSA-8864453;R-HSA-8869568;R-HSA-8869549;R-HSA-8864361;R-HSA-8864343;R-HSA-8869558;R-HSA-8864278;R-HSA-8864595;R-HSA-8864307;R-HSA-3234084;R-HSA-8864690;R-HSA-8864466;R-HSA-8869566;R-HSA-8864698;R-HSA-8869560
R-HSA-2142691	Synthesis of Leukotrienes (LT) and Eoxins (EX)	2	52	0.00342714	0.892505	0.892505	4	20	0.00140885	9606	Homo sapiens	ABCC1;CYP4F11		R-HSA-2161792;R-HSA-2161745;R-HSA-266070;R-HSA-211873
R-HSA-3214858	RMTs methylate histone arginines	2	52	0.00342714	0.892505	0.892505	3	22	0.00154973	9606	Homo sapiens	SMARCC1;ARID1A		R-HSA-5205799;R-HSA-3215448;R-HSA-5205861
R-HSA-375280	Amine ligand-binding receptors	2	52	0.00342714	0.892505	0.892505	2	36	0.00253593	9606	Homo sapiens	GPR143;ARNT		R-HSA-8851298;R-HSA-390930
R-HSA-76042	RNA Polymerase II Transcription Initiation And Promoter Clearance	2	53	0.00349305	0.898567	0.898567	9	11	0.000774866	9606	Homo sapiens	TAF15		R-HSA-75873;R-HSA-75861;R-HSA-9613494;R-HSA-75864;R-HSA-75866;R-HSA-75850;R-HSA-9613497;R-HSA-75869;R-HSA-75949
R-HSA-76009	Platelet Aggregation (Plug Formation)	2	53	0.00349305	0.898567	0.898567	21	27	0.00190194	9606	Homo sapiens	CYTH2;COL1A2		R-HSA-354149;R-HSA-443910;R-HSA-429415;R-HSA-354087;R-HSA-372705;R-HSA-432096;R-HSA-443905;R-HSA-429441;R-HSA-432110;R-HSA-377644;R-HSA-354124;R-HSA-377641;R-HSA-377640;R-HSA-377643;R-HSA-372693;R-HSA-354165;R-HSA-354066;R-HSA-354077;R-HSA-372697;R-HSA-354073;R-HSA-429529
R-HSA-774815	Nucleosome assembly	2	53	0.00349305	0.898567	0.898567	3	4	0.00028177	9606	Homo sapiens	NPM1;HJURP		R-HSA-606287;R-HSA-606289;R-HSA-606326
R-HSA-606279	Deposition of new CENPA-containing nucleosomes at the centromere	2	53	0.00349305	0.898567	0.898567	3	4	0.00028177	9606	Homo sapiens	NPM1;HJURP		R-HSA-606287;R-HSA-606289;R-HSA-606326
R-HSA-2514859	Inactivation, recovery and regulation of the phototransduction cascade	2	54	0.00355895	0.904309	0.904309	7	19	0.00133841	9606	Homo sapiens	SAG;CNGB1		R-HSA-2632521;R-HSA-74947;R-HSA-74948;R-HSA-2581474;R-HSA-2581488;R-HSA-3229181;R-HSA-74031
R-HSA-3560782	Diseases associated with glycosaminoglycan metabolism	2	55	0.00362486	0.909746	0.909746	11	29	0.00204283	9606	Homo sapiens	B3GAT3;GPC4		R-HSA-3560804;R-HSA-9036283;R-HSA-3656261;R-HSA-3560802;R-HSA-9036285;R-HSA-3656257;R-HSA-9036289;R-HSA-3656254;R-HSA-9036290;R-HSA-3656267;R-HSA-4420365
R-HSA-445989	TAK1-dependent IKK and NF-kappa-B activation	2	55	0.00362486	0.909746	0.909746	2	17	0.00119752	9606	Homo sapiens	TAB2;ALPK1		R-HSA-9758604;R-HSA-168184
R-HSA-5693571	Nonhomologous End-Joining (NHEJ)	2	56	0.00369077	0.914892	0.914892	4	13	0.000915751	9606	Homo sapiens	MRE11;HERC2		R-HSA-5686900;R-HSA-5686704;R-HSA-5693599;R-HSA-5686685
R-HSA-8963899	Plasma lipoprotein remodeling	2	56	0.00369077	0.914892	0.914892	2	31	0.00218371	9606	Homo sapiens	ALB;MTTP		R-HSA-9737780;R-HSA-264679
R-HSA-9031628	NGF-stimulated transcription	2	56	0.00369077	0.914892	0.914892	2	37	0.00260637	9606	Homo sapiens	EGR4		R-HSA-9612073;R-HSA-9612076
R-HSA-73893	DNA Damage Bypass	2	57	0.00375667	0.919762	0.919762	11	34	0.00239504	9606	Homo sapiens	DDB1;REV3L		R-HSA-5652151;R-HSA-5655892;R-HSA-5656148;R-HSA-5652005;R-HSA-110322;R-HSA-110311;R-HSA-5656158;R-HSA-5655965;R-HSA-5655835;R-HSA-5652009;R-HSA-5656105
R-HSA-9013405	RHOD GTPase cycle	2	57	0.00375667	0.919762	0.919762	2	9	0.000633981	9606	Homo sapiens	FILIP1;ADD3		R-HSA-9693250;R-HSA-9693198
R-HSA-3371571	HSF1-dependent transactivation	2	59	0.00388849	0.928725	0.928725	4	8	0.000563539	9606	Homo sapiens	RPTOR;TUT7		R-HSA-3371554;R-HSA-5082405;R-HSA-5082369;R-HSA-5082384
R-HSA-9013409	RHOJ GTPase cycle	2	59	0.00388849	0.928725	0.928725	1	3	0.000211327	9606	Homo sapiens	WWP2;ARHGEF7		R-HSA-9017507
R-HSA-72187	mRNA 3'-end processing	2	60	0.00395439	0.932844	0.932844	3	3	0.000211327	9606	Homo sapiens	CPB2;THOC3		R-HSA-8849157;R-HSA-72180;R-HSA-72185
R-HSA-8866654	E3 ubiquitin ligases ubiquitinate target proteins	2	60	0.00395439	0.932844	0.932844	4	16	0.00112708	9606	Homo sapiens	SHPRH;PEX2		R-HSA-8953946;R-HSA-8943003;R-HSA-8953917;R-HSA-8943007
R-HSA-5339562	Uptake and actions of bacterial toxins	2	60	0.00395439	0.932844	0.932844	6	66	0.0046492	9606	Homo sapiens	ATR		R-HSA-5210909;R-HSA-5210923;R-HSA-5210921;R-HSA-5210935;R-HSA-5210947;R-HSA-5210944
R-HSA-9692916	SARS-CoV-1 activates/modulates innate immune responses	2	60	0.00395439	0.932844	0.932844	2	30	0.00211327	9606	Homo sapiens	ITCH;TBK1		R-HSA-9710988;R-HSA-9685195
R-HSA-432722	Golgi Associated Vesicle Biogenesis	2	61	0.0040203	0.936737	0.936737	4	7	0.000493097	9606	Homo sapiens	SNX2;IGF2R		R-HSA-421831;R-HSA-421836;R-HSA-421835;R-HSA-421833
R-HSA-6811436	COPI-independent Golgi-to-ER retrograde traffic	2	63	0.00415211	0.943889	0.943889	3	7	0.000493097	9606	Homo sapiens	DCTN1;PLA2G6		R-HSA-8849350;R-HSA-8848484;R-HSA-8849353
R-HSA-418597	G alpha (z) signalling events	2	63	0.00415211	0.943889	0.943889	4	13	0.000915751	9606	Homo sapiens	PRKCB;GNAI1		R-HSA-392129;R-HSA-8982703;R-HSA-751040;R-HSA-8982709
R-HSA-9013406	RHOQ GTPase cycle	2	63	0.00415211	0.943889	0.943889	1	5	0.000352212	9606	Homo sapiens	WWP2;ARHGEF7		R-HSA-9018746
R-HSA-9012852	Signaling by NOTCH3	2	63	0.00415211	0.943889	0.943889	4	37	0.00260637	9606	Homo sapiens	EGF;WWP2		R-HSA-9018573;R-HSA-9018572;R-HSA-9021520;R-HSA-9021523
R-HSA-5387390	Hh mutants abrogate ligand secretion	2	64	0.00421802	0.947169	0.947169	4	7	0.000493097	9606	Homo sapiens	SEL1L;IHH		R-HSA-5483238;R-HSA-5387386;R-HSA-5483229;R-HSA-5387389
R-HSA-75893	TNF signaling	2	64	0.00421802	0.947169	0.947169	4	58	0.00408566	9606	Homo sapiens	TBK1;TAB2		R-HSA-9817397;R-HSA-5357860;R-HSA-9817411;R-HSA-83582
R-HSA-1483166	Synthesis of PA	2	65	0.00428393	0.950267	0.950267	2	17	0.00119752	9606	Homo sapiens	GPAM;DDHD2		R-HSA-1482695;R-HSA-6786650
R-HSA-6782210	Gap-filling DNA repair synthesis and ligation in TC-NER	2	66	0.00434983	0.953191	0.953191	2	2	0.000140885	9606	Homo sapiens	DDB1;LIG1		R-HSA-6782227;R-HSA-6782208
R-HSA-180786	Extension of Telomeres	2	67	0.00441574	0.955949	0.955949	23	28	0.00197239	9606	Homo sapiens	LIG1;TPP1		R-HSA-174438;R-HSA-174439;R-HSA-9668597;R-HSA-9686521;R-HSA-174441;R-HSA-164617;R-HSA-174446;R-HSA-174447;R-HSA-174444;R-HSA-164620;R-HSA-174445;R-HSA-9686524;R-HSA-163090;R-HSA-174451;R-HSA-174448;R-HSA-163120;R-HSA-174452;R-HSA-163099;R-HSA-174427;R-HSA-174456;R-HSA-163096;R-HSA-174425;R-HSA-176702
R-HSA-5693565	Recruitment and ATM-mediated phosphorylation of repair and signaling proteins at DNA double strand breaks	2	67	0.00441574	0.955949	0.955949	29	39	0.00274725	9606	Homo sapiens	MRE11;HERC2		R-HSA-5683735;R-HSA-5682967;R-HSA-69891;R-HSA-5682965;R-HSA-5683986;R-HSA-5693598;R-HSA-5682588;R-HSA-5682586;R-HSA-5683801;R-HSA-5682629;R-HSA-5683077;R-HSA-5693583;R-HSA-5683405;R-HSA-5682992;R-HSA-5693566;R-HSA-5683967;R-HSA-5683964;R-HSA-5683384;R-HSA-5683385;R-HSA-5682598;R-HSA-5682983;R-HSA-5693602;R-HSA-5693536;R-HSA-5683425;R-HSA-5682607;R-HSA-5682863;R-HSA-5693551;R-HSA-5693549;R-HSA-568…
R-HSA-9033241	Peroxisomal protein import	2	67	0.00441574	0.955949	0.955949	13	26	0.0018315	9606	Homo sapiens	PEX2;CRAT		R-HSA-9033514;R-HSA-9033485;R-HSA-9033516;R-HSA-9033505;R-HSA-8953946;R-HSA-9033499;R-HSA-9033533;R-HSA-8953917;R-HSA-9033233;R-HSA-9033235;R-HSA-9033236;R-HSA-9033527;R-HSA-9033238
R-HSA-186712	Regulation of beta-cell development	2	67	0.00441574	0.955949	0.955949	1	26	0.0018315	9606	Homo sapiens	PAX4		R-HSA-210886
R-HSA-1227986	Signaling by ERBB2	2	68	0.00448165	0.958552	0.958552	23	46	0.00324035	9606	Homo sapiens	PTPN18;EGF;BDP1		R-HSA-1963581;R-HSA-1250195;R-HSA-1306963;R-HSA-1251922;R-HSA-8848005;R-HSA-1963582;R-HSA-6785636;R-HSA-1250486;R-HSA-1306965;R-HSA-1963578;R-HSA-1250488;R-HSA-1250463;R-HSA-8864105;R-HSA-1250498;R-HSA-1963563;R-HSA-6785648;R-HSA-1963589;R-HSA-8864125;R-HSA-1251944;R-HSA-8863804;R-HSA-8847995;R-HSA-1306957;R-HSA-1963586
R-HSA-8873719	RAB geranylgeranylation	2	68	0.00448165	0.958552	0.958552	2	5	0.000352212	9606	Homo sapiens	RAB23;RAB38		R-HSA-8870469;R-HSA-8870466
R-HSA-156590	Glutathione conjugation	2	68	0.00448165	0.958552	0.958552	2	14	0.000986193	9606	Homo sapiens	GSTA5;AKR1A1		R-HSA-176054;R-HSA-5692232
R-HSA-73856	RNA Polymerase II Transcription Termination	2	69	0.00454755	0.961007	0.961007	2	4	0.00028177	9606	Homo sapiens	CPB2;THOC3		R-HSA-72180;R-HSA-77592
R-HSA-1268020	Mitochondrial protein import	2	69	0.00454755	0.961007	0.961007	3	14	0.000986193	9606	Homo sapiens	CS;SLC25A5		R-HSA-1268022;R-HSA-1955380;R-HSA-1299481
R-HSA-352230	Amino acid transport across the plasma membrane	2	69	0.00454755	0.961007	0.961007	7	36	0.00253593	9606	Homo sapiens	SLC6A18;SLC3A2		R-HSA-379415;R-HSA-378513;R-HSA-379426;R-HSA-352191;R-HSA-376200;R-HSA-352232;R-HSA-351963
R-HSA-9707616	Heme signaling	2	70	0.00461346	0.963323	0.963323	10	25	0.00176106	9606	Homo sapiens	NCOR1;SIRT1		R-HSA-400342;R-HSA-1368069;R-HSA-5663271;R-HSA-1368119;R-HSA-1368065;R-HSA-5663265;R-HSA-1368140;R-HSA-5663245;R-HSA-549475;R-HSA-5663258
R-HSA-9006927	Signaling by Non-Receptor Tyrosine Kinases	2	71	0.00467936	0.965505	0.965505	4	53	0.00373345	9606	Homo sapiens	DOK1;EGF		R-HSA-8848774;R-HSA-8848005;R-HSA-8847995;R-HSA-8848776
R-HSA-8848021	Signaling by PTK6	2	71	0.00467936	0.965505	0.965505	4	53	0.00373345	9606	Homo sapiens	DOK1;EGF		R-HSA-8848774;R-HSA-8848005;R-HSA-8847995;R-HSA-8848776
R-HSA-5358346	Hedgehog ligand biogenesis	2	72	0.00474527	0.967563	0.967563	15	15	0.00105664	9606	Homo sapiens	SEL1L;IHH		R-HSA-5362448;R-HSA-5362386;R-HSA-5362549;R-HSA-5362551;R-HSA-5362422;R-HSA-5362553;R-HSA-5362459;R-HSA-5362427;R-HSA-5358336;R-HSA-5362437;R-HSA-5358340;R-HSA-5358343;R-HSA-5362441;R-HSA-5362793;R-HSA-5362412
R-HSA-1169091	Activation of NF-kappaB in B cells	2	72	0.00474527	0.967563	0.967563	5	10	0.000704424	9606	Homo sapiens	PRKCB;CARD11		R-HSA-1168641;R-HSA-1168373;R-HSA-1168644;R-HSA-1168635;R-HSA-1168637
R-HSA-112040	G-protein mediated events	2	73	0.00481118	0.969502	0.969502	8	41	0.00288814	9606	Homo sapiens	PLCB1;GNAI1		R-HSA-170674;R-HSA-112037;R-HSA-111879;R-HSA-170666;R-HSA-392206;R-HSA-170686;R-HSA-170671;R-HSA-111870
R-HSA-389661	Glyoxylate metabolism and glycine degradation	2	73	0.00481118	0.969502	0.969502	2	23	0.00162017	9606	Homo sapiens	PDHX;AGXT2		R-HSA-6792572;R-HSA-904864
R-HSA-8950505	Gene and protein expression by JAK-STAT signaling after Interleukin-12 stimulation	2	73	0.00481118	0.969502	0.969502	1	36	0.00253593	9606	Homo sapiens	HNRNPF		R-HSA-8950415
R-HSA-5693606	DNA Double Strand Break Response	2	75	0.00494299	0.973051	0.973051	35	48	0.00338123	9606	Homo sapiens	MRE11;HERC2		R-HSA-5683735;R-HSA-5682967;R-HSA-69891;R-HSA-5682965;R-HSA-5683986;R-HSA-5693598;R-HSA-5682588;R-HSA-5682586;R-HSA-5683801;R-HSA-3785768;R-HSA-5682629;R-HSA-5683077;R-HSA-5693583;R-HSA-5683405;R-HSA-75172;R-HSA-5682992;R-HSA-75174;R-HSA-5693566;R-HSA-5683967;R-HSA-5683964;R-HSA-5682044;R-HSA-5683384;R-HSA-5683385;R-HSA-5682598;R-HSA-5682983;R-HSA-5693540;R-HSA-5693602;R-HSA-5693536;R-HSA-5683425…
R-HSA-3371497	HSP90 chaperone cycle for steroid hormone receptors (SHR) in the presence of ligand	2	76	0.0050089	0.974672	0.974672	9	22	0.00154973	9606	Homo sapiens	TUT7;DCTN1		R-HSA-5618085;R-HSA-5618080;R-HSA-3371590;R-HSA-5618098;R-HSA-5618110;R-HSA-5618105;R-HSA-3371503;R-HSA-3371422;R-HSA-5618107
R-HSA-167172	Transcription of the HIV genome	2	76	0.0050089	0.974672	0.974672	12	47	0.00331079	9606	Homo sapiens	TAF15		R-HSA-9613490;R-HSA-167474;R-HSA-167136;R-HSA-167121;R-HSA-167477;R-HSA-9613498;R-HSA-167130;R-HSA-167113;R-HSA-167097;R-HSA-167118;R-HSA-167134;R-HSA-167484
R-HSA-204005	COPII-mediated vesicle transport	2	77	0.0050748	0.976199	0.976199	11	16	0.00112708	9606	Homo sapiens	SEC24B;F5		R-HSA-5694439;R-HSA-5694421;R-HSA-5694418;R-HSA-203973;R-HSA-5694417;R-HSA-5694446;R-HSA-5694527;R-HSA-204008;R-HSA-5694522;R-HSA-5694441;R-HSA-5694409
R-HSA-191273	Cholesterol biosynthesis	2	77	0.0050748	0.976199	0.976199	2	37	0.00260637	9606	Homo sapiens	PDP1;SREBF1		R-HSA-8952137;R-HSA-9755937
R-HSA-448424	Interleukin-17 signaling	2	78	0.00514071	0.977637	0.977637	5	35	0.00246548	9606	Homo sapiens	TAB2;IL17RA		R-HSA-447219;R-HSA-5678544;R-HSA-450337;R-HSA-447246;R-HSA-450346
R-HSA-199992	trans-Golgi Network Vesicle Budding	2	80	0.00527252	0.980264	0.980264	4	19	0.00133841	9606	Homo sapiens	SNX2;IGF2R		R-HSA-421831;R-HSA-421836;R-HSA-421835;R-HSA-421833
R-HSA-499943	Interconversion of nucleotide di- and triphosphates	2	80	0.00527252	0.980264	0.980264	4	33	0.0023246	9606	Homo sapiens	DCTD;TXN		R-HSA-111751;R-HSA-111804;R-HSA-73596;R-HSA-73646
R-HSA-1660661	Sphingolipid de novo biosynthesis	2	80	0.00527252	0.980264	0.980264	2	33	0.0023246	9606	Homo sapiens	SPTLC2;PKD1		R-HSA-429698;R-HSA-428127
R-HSA-198725	Nuclear Events (kinase and transcription factor activation)	2	80	0.00527252	0.980264	0.980264	2	48	0.00338123	9606	Homo sapiens	EGR4		R-HSA-9612073;R-HSA-9612076
R-HSA-75105	Fatty acyl-CoA biosynthesis	2	82	0.00540434	0.982591	0.982591	4	25	0.00176106	9606	Homo sapiens	FASN;TECRL		R-HSA-75872;R-HSA-5655955;R-HSA-548831;R-HSA-163756
R-HSA-917937	Iron uptake and transport	2	83	0.00547024	0.983652	0.983652	5	34	0.00239504	9606	Homo sapiens	LCN2;CP		R-HSA-904830;R-HSA-5229273;R-HSA-5246444;R-HSA-5671707;R-HSA-917891
R-HSA-8852135	Protein ubiquitination	2	83	0.00547024	0.983652	0.983652	4	32	0.00225416	9606	Homo sapiens	SHPRH;PEX2		R-HSA-8953946;R-HSA-8943003;R-HSA-8953917;R-HSA-8943007
R-HSA-6781827	Transcription-Coupled Nucleotide Excision Repair (TC-NER)	2	85	0.00560206	0.985589	0.985589	14	17	0.00119752	9606	Homo sapiens	DDB1;LIG1		R-HSA-6782211;R-HSA-9684118;R-HSA-6782208;R-HSA-6781867;R-HSA-6781833;R-HSA-6782069;R-HSA-6782004;R-HSA-6782131;R-HSA-6782227;R-HSA-6782224;R-HSA-6782141;R-HSA-6782204;R-HSA-6782138;R-HSA-6782234
R-HSA-1660662	Glycosphingolipid metabolism	2	86	0.00566796	0.986472	0.986472	2	32	0.00225416	9606	Homo sapiens	ASAH2;ESYT3		R-HSA-8857662;R-HSA-1606583
R-HSA-5654738	Signaling by FGFR2	2	88	0.00579978	0.988083	0.988083	30	46	0.00324035	9606	Homo sapiens	FGF5;HNRNPF		R-HSA-5654614;R-HSA-5654615;R-HSA-5654612;R-HSA-5654677;R-HSA-5654608;R-HSA-5654622;R-HSA-5654620;R-HSA-5654618;R-HSA-190413;R-HSA-5654406;R-HSA-5654407;R-HSA-5654404;R-HSA-5654402;R-HSA-5654147;R-HSA-6803838;R-HSA-5654159;R-HSA-5654607;R-HSA-6803836;R-HSA-5654157;R-HSA-5654605;R-HSA-5654603;R-HSA-5654729;R-HSA-6803527;R-HSA-5654399;R-HSA-5654397;R-HSA-190258;R-HSA-5654562;R-HSA-8941618;R-HSA-565…
R-HSA-69202	Cyclin E associated events during G1/S transition	2	88	0.00579978	0.988083	0.988083	1	20	0.00140885	9606	Homo sapiens	TFDP1;E2F2		R-HSA-188345
R-HSA-6806667	Metabolism of fat-soluble vitamins	2	89	0.00586568	0.988817	0.988817	5	34	0.00239504	9606	Homo sapiens	TPP1;GPC4		R-HSA-8874705;R-HSA-2404131;R-HSA-8874718;R-HSA-2423785;R-HSA-2429643
R-HSA-2559582	Senescence-Associated Secretory Phenotype (SASP)	2	90	0.00593159	0.989506	0.989506	8	22	0.00154973	9606	Homo sapiens	CDH1;EHMT1		R-HSA-3790137;R-HSA-3788745;R-HSA-3788748;R-HSA-3788705;R-HSA-3790130;R-HSA-3788725;R-HSA-3788724;R-HSA-3788708
R-HSA-195253	Degradation of beta-catenin by the destruction complex	2	91	0.0059975	0.990154	0.990154	13	23	0.00162017	9606	Homo sapiens	AXIN1		R-HSA-195300;R-HSA-2130279;R-HSA-195275;R-HSA-2130282;R-HSA-195304;R-HSA-2130286;R-HSA-5229343;R-HSA-195283;R-HSA-195251;R-HSA-195280;R-HSA-5251555;R-HSA-195318;R-HSA-195287
R-HSA-8876198	RAB GEFs exchange GTP for GDP on RABs	2	94	0.00619522	0.991872	0.991872	4	21	0.00147929	9606	Homo sapiens	DENND1C;RAB38		R-HSA-8876615;R-HSA-8877760;R-HSA-8876190;R-HSA-8877612
R-HSA-5689603	UCH proteinases	2	98	0.00645884	0.993714	0.993714	3	11	0.000774866	9606	Homo sapiens	FOXK1;INO80		R-HSA-5690790;R-HSA-5689630;R-HSA-5689544
R-HSA-4086400	PCP/CE pathway	2	99	0.00652475	0.994106	0.994106	7	24	0.00169062	9606	Homo sapiens	PRKCB;DVL3		R-HSA-3858475;R-HSA-3858489;R-HSA-3858495;R-HSA-3965450;R-HSA-3858482;R-HSA-3858480;R-HSA-5138432
R-HSA-983695	Antigen activates B Cell Receptor (BCR) leading to generation of second messengers	2	103	0.00678837	0.99545	0.99545	13	26	0.0018315	9606	Homo sapiens	TRPC1;IGKV3-11		R-HSA-9606162;R-HSA-9606163;R-HSA-2089943;R-HSA-1112666;R-HSA-9691421;R-HSA-983709;R-HSA-983707;R-HSA-9606151;R-HSA-983703;R-HSA-2089927;R-HSA-983700;R-HSA-9606159;R-HSA-983696
R-HSA-168928	DDX58/IFIH1-mediated induction of interferon-alpha/beta	2	104	0.00685428	0.995735	0.995735	14	53	0.00373345	9606	Homo sapiens	ITCH;TBK1		R-HSA-9705137;R-HSA-9709852;R-HSA-933538;R-HSA-9705145;R-HSA-990526;R-HSA-9709831;R-HSA-918232;R-HSA-937337;R-HSA-933527;R-HSA-918229;R-HSA-933525;R-HSA-9705320;R-HSA-9705323;R-HSA-918225
R-HSA-2168880	Scavenging of heme from plasma	2	106	0.00698609	0.996255	0.996255	2	12	0.000845309	9606	Homo sapiens	ALB;IGKV3-11		R-HSA-2168887;R-HSA-2203516
R-HSA-190236	Signaling by FGFR	2	107	0.007052	0.996491	0.996491	86	142	0.0100028	9606	Homo sapiens	FGF5;HNRNPF		R-HSA-5654614;R-HSA-5654615;R-HSA-5654612;R-HSA-5654224;R-HSA-5654608;R-HSA-5654622;R-HSA-5654623;R-HSA-5654620;R-HSA-5654618;R-HSA-5654596;R-HSA-5654597;R-HSA-5654594;R-HSA-5654592;R-HSA-5654222;R-HSA-6803838;R-HSA-5654607;R-HSA-6803836;R-HSA-5654605;R-HSA-5654730;R-HSA-5654603;R-HSA-5654600;R-HSA-5654729;R-HSA-6803527;R-HSA-5654646;R-HSA-5654647;R-HSA-5654643;R-HSA-5654640;R-HSA-5654641;R-HSA-5…
R-HSA-157579	Telomere Maintenance	2	108	0.00711791	0.996712	0.996712	28	34	0.00239504	9606	Homo sapiens	LIG1;TPP1		R-HSA-9670101;R-HSA-181450;R-HSA-164617;R-HSA-164620;R-HSA-163090;R-HSA-9670149;R-HSA-163099;R-HSA-174427;R-HSA-163096;R-HSA-174425;R-HSA-174438;R-HSA-174439;R-HSA-9668597;R-HSA-9686521;R-HSA-174441;R-HSA-174446;R-HSA-174447;R-HSA-174444;R-HSA-174445;R-HSA-9686524;R-HSA-174451;R-HSA-9670114;R-HSA-174448;R-HSA-163120;R-HSA-174452;R-HSA-174456;R-HSA-176702;R-HSA-176700
R-HSA-425397	Transport of vitamins, nucleosides, and related molecules	2	108	0.00711791	0.996712	0.996712	1	40	0.0028177	9606	Homo sapiens	SLC25A5		R-HSA-163215
R-HSA-381340	Transcriptional regulation of white adipocyte differentiation	2	109	0.00718381	0.99692	0.99692	5	19	0.00133841	9606	Homo sapiens	SREBF1;NCOR1		R-HSA-9732629;R-HSA-381283;R-HSA-381309;R-HSA-1183032;R-HSA-381290
R-HSA-975871	MyD88 cascade initiated on plasma membrane	2	109	0.00718381	0.99692	0.99692	6	70	0.00493097	9606	Homo sapiens	TAB2;ALPK1		R-HSA-936991;R-HSA-450337;R-HSA-9758604;R-HSA-168184;R-HSA-450346;R-HSA-936960
R-HSA-168176	Toll Like Receptor 5 (TLR5) Cascade	2	109	0.00718381	0.99692	0.99692	6	71	0.00500141	9606	Homo sapiens	TAB2;ALPK1		R-HSA-936991;R-HSA-450337;R-HSA-9758604;R-HSA-168184;R-HSA-450346;R-HSA-936960
R-HSA-168142	Toll Like Receptor 10 (TLR10) Cascade	2	109	0.00718381	0.99692	0.99692	6	71	0.00500141	9606	Homo sapiens	TAB2;ALPK1		R-HSA-936991;R-HSA-450337;R-HSA-9758604;R-HSA-168184;R-HSA-450346;R-HSA-936960
R-HSA-9759194	Nuclear events mediated by NFE2L2	2	110	0.00724972	0.997115	0.997115	2	48	0.00338123	9606	Homo sapiens	ME1		R-HSA-9761825;R-HSA-9761854
R-HSA-166786	Creation of C4 and C2 activators	2	111	0.00731563	0.997297	0.997297	8	8	0.000563539	9606	Homo sapiens	MASP2;IGKV3-11		R-HSA-166721;R-HSA-166726;R-HSA-2855054;R-HSA-173626;R-HSA-8852509;R-HSA-173631;R-HSA-2855077;R-HSA-2855125
R-HSA-9009391	Extra-nuclear estrogen signaling	2	111	0.00731563	0.997297	0.997297	6	39	0.00274725	9606	Homo sapiens	EGF;GNAI1		R-HSA-9021596;R-HSA-9625482;R-HSA-9021601;R-HSA-9021600;R-HSA-9625465;R-HSA-9625487
R-HSA-111885	Opioid Signalling	2	113	0.00744744	0.997629	0.997629	8	59	0.0041561	9606	Homo sapiens	PLCB1;GNAI1		R-HSA-170674;R-HSA-112037;R-HSA-111879;R-HSA-170666;R-HSA-392206;R-HSA-170686;R-HSA-170671;R-HSA-111870
R-HSA-975138	TRAF6 mediated induction of NFkB and MAP kinases upon TLR7/8 or 9 activation	2	116	0.00764516	0.998053	0.998053	6	60	0.00422654	9606	Homo sapiens	TAB2;ALPK1		R-HSA-975103;R-HSA-975097;R-HSA-450337;R-HSA-9758604;R-HSA-168184;R-HSA-450346
R-HSA-975155	MyD88 dependent cascade initiated on endosome	2	117	0.00771107	0.998177	0.998177	6	75	0.00528318	9606	Homo sapiens	TAB2;ALPK1		R-HSA-975103;R-HSA-975097;R-HSA-450337;R-HSA-9758604;R-HSA-168184;R-HSA-450346
R-HSA-611105	Respiratory electron transport	2	118	0.00777697	0.998293	0.998293	6	19	0.00133841	9606	Homo sapiens	ME1;ETFDH		R-HSA-6800870;R-HSA-163217;R-HSA-169270;R-HSA-6799196;R-HSA-6788556;R-HSA-6799179
R-HSA-168181	Toll Like Receptor 7/8 (TLR7/8) Cascade	2	118	0.00777697	0.998293	0.998293	6	79	0.00556495	9606	Homo sapiens	TAB2;ALPK1		R-HSA-975103;R-HSA-975097;R-HSA-450337;R-HSA-9758604;R-HSA-168184;R-HSA-450346
R-HSA-168138	Toll Like Receptor 9 (TLR9) Cascade	2	121	0.00797469	0.9986	0.9986	6	80	0.00563539	9606	Homo sapiens	TAB2;ALPK1		R-HSA-975103;R-HSA-975097;R-HSA-450337;R-HSA-9758604;R-HSA-168184;R-HSA-450346
R-HSA-909733	Interferon alpha/beta signaling	2	123	0.0081065	0.998773	0.998773	2	25	0.00176106	9606	Homo sapiens	IFIT3		R-HSA-1015702;R-HSA-1015699
R-HSA-975957	Nonsense Mediated Decay (NMD) enhanced by the Exon Junction Complex (EJC)	2	124	0.00817241	0.998852	0.998852	4	5	0.000352212	9606	Homo sapiens	UPF3A		R-HSA-927836;R-HSA-927832;R-HSA-927813;R-HSA-927889
R-HSA-927802	Nonsense-Mediated Decay (NMD)	2	124	0.00817241	0.998852	0.998852	4	6	0.000422654	9606	Homo sapiens	UPF3A		R-HSA-927836;R-HSA-927832;R-HSA-927813;R-HSA-927889
R-HSA-194068	Bile acid and bile salt metabolism	2	125	0.00823832	0.998925	0.998925	3	99	0.0069738	9606	Homo sapiens	CYP39A1;ALB		R-HSA-192178;R-HSA-9733960;R-HSA-9733545
R-HSA-1236975	Antigen processing-Cross presentation	2	128	0.00843604	0.999119	0.999119	2	23	0.00162017	9606	Homo sapiens	CYBA;TLR6		R-HSA-8863895;R-HSA-1236967
R-HSA-2029485	Role of phospholipids in phagocytosis	2	129	0.00850194	0.999176	0.999176	6	12	0.000845309	9606	Homo sapiens	PLA2G6;IGKV3-11		R-HSA-2029272;R-HSA-2029273;R-HSA-2029270;R-HSA-2029271;R-HSA-2029268;R-HSA-2029475
R-HSA-2871809	FCERI mediated Ca+2 mobilization	2	129	0.00850194	0.999176	0.999176	4	11	0.000774866	9606	Homo sapiens	NFATC3;IGKV3-11		R-HSA-2730888;R-HSA-2730833;R-HSA-2730849;R-HSA-2730867
R-HSA-9007101	Rab regulation of trafficking	2	131	0.00863376	0.999279	0.999279	4	35	0.00246548	9606	Homo sapiens	DENND1C;RAB38		R-HSA-8876615;R-HSA-8877760;R-HSA-8876190;R-HSA-8877612
R-HSA-69239	Synthesis of DNA	2	132	0.00869966	0.999325	0.999325	2	27	0.00190194	9606	Homo sapiens	LIG1;CDH1		R-HSA-69173;R-HSA-69015
R-HSA-8956319	Nucleotide catabolism	2	144	0.00949054	0.999698	0.999698	3	63	0.00443787	9606	Homo sapiens	ENTPD2;AGXT2		R-HSA-8851089;R-HSA-909780;R-HSA-909776
R-HSA-1632852	Macroautophagy	2	150	0.00988598	0.999798	0.999798	12	87	0.00612849	9606	Homo sapiens	RPTOR;PRKAA1		R-HSA-1632857;R-HSA-5679239;R-HSA-5679205;R-HSA-5672017;R-HSA-5672817;R-HSA-5675790;R-HSA-5675868;R-HSA-5665868;R-HSA-5672010;R-HSA-5672011;R-HSA-5673768;R-HSA-5672008
R-HSA-9612973	Autophagy	2	166	0.0109405	0.999932	0.999932	12	108	0.00760778	9606	Homo sapiens	RPTOR;PRKAA1		R-HSA-1632857;R-HSA-5679239;R-HSA-5679205;R-HSA-5672017;R-HSA-5672817;R-HSA-5675790;R-HSA-5675868;R-HSA-5665868;R-HSA-5672010;R-HSA-5672011;R-HSA-5673768;R-HSA-5672008
R-HSA-9679191	Potential therapeutics for SARS	2	168	0.0110723	0.999941	0.999941	2	36	0.00253593	9606	Homo sapiens	TBK1;IGKV3-11		R-HSA-9679819;R-HSA-9691421
R-HSA-69306	DNA Replication	2	168	0.0110723	0.999941	0.999941	3	58	0.00408566	9606	Homo sapiens	LIG1;CDH1		R-HSA-69173;R-HSA-69015;R-HSA-68712
R-HSA-9010553	Regulation of expression of SLITs and ROBOs	2	183	0.0120609	0.999979	0.999979	3	20	0.00140885	9606	Homo sapiens	SLIT1;UPF3A		R-HSA-9014652;R-HSA-9010396;R-HSA-9014610
R-HSA-6791226	Major pathway of rRNA processing in the nucleolus and cytosol	2	189	0.0124563	0.999986	0.999986	5	7	0.000493097	9606	Homo sapiens	FBL;EXOSC10		R-HSA-6791222;R-HSA-6791221;R-HSA-6791218;R-HSA-6791228;R-HSA-6791227
R-HSA-9664433	Leishmania parasite growth and survival	2	193	0.01272	0.999989	0.999989	10	40	0.0028177	9606	Homo sapiens	IGKV3-11;GNAI1		R-HSA-9664275;R-HSA-9664273;R-HSA-392129;R-HSA-9664278;R-HSA-9664261;R-HSA-9664271;R-HSA-9664270;R-HSA-9664397;R-HSA-9664285;R-HSA-9664268
R-HSA-9662851	Anti-inflammatory response favouring Leishmania parasite infection	2	193	0.01272	0.999989	0.999989	10	40	0.0028177	9606	Homo sapiens	IGKV3-11;GNAI1		R-HSA-9664275;R-HSA-9664273;R-HSA-392129;R-HSA-9664278;R-HSA-9664261;R-HSA-9664271;R-HSA-9664270;R-HSA-9664397;R-HSA-9664285;R-HSA-9664268
R-HSA-8868773	rRNA processing in the nucleus and cytosol	2	207	0.0136427	0.999996	0.999996	7	15	0.00105664	9606	Homo sapiens	FBL;EXOSC10		R-HSA-6791222;R-HSA-6791221;R-HSA-6791218;R-HSA-6791228;R-HSA-6790907;R-HSA-6791227;R-HSA-6790906
R-HSA-9700649	Drug resistance of ALK mutants	1	1	6.59065e-05	0.0703629	0.850214	7	7	0.000493097	9606	Homo sapiens	ALK		R-HSA-9700646;R-HSA-9700656;R-HSA-9700114;R-HSA-9700658;R-HSA-9715356;R-HSA-9715357;R-HSA-9715355
R-HSA-5467345	Deletions in the AXIN1 gene destabilize the destruction complex	1	1	6.59065e-05	0.0703629	0.850214	1	1	7.04424e-05	9606	Homo sapiens	AXIN1		R-HSA-5251562
R-HSA-9717301	NVP-TAE684-resistant ALK mutants	1	1	6.59065e-05	0.0703629	0.850214	1	1	7.04424e-05	9606	Homo sapiens	ALK		R-HSA-9700114
R-HSA-9717319	brigatinib-resistant ALK mutants	1	1	6.59065e-05	0.0703629	0.850214	1	1	7.04424e-05	9606	Homo sapiens	ALK		R-HSA-9715356
R-HSA-9717329	lorlatinib-resistant ALK mutants	1	1	6.59065e-05	0.0703629	0.850214	1	1	7.04424e-05	9606	Homo sapiens	ALK		R-HSA-9715355
R-HSA-9717316	alectinib-resistant ALK mutants	1	1	6.59065e-05	0.0703629	0.850214	1	1	7.04424e-05	9606	Homo sapiens	ALK		R-HSA-9700656
R-HSA-163316	Mitochondrial transcription termination	1	1	6.59065e-05	0.0703629	0.850214	1	1	7.04424e-05	9606	Homo sapiens	MTERF1		R-HSA-163320
R-HSA-9717326	crizotinib-resistant ALK mutants	1	1	6.59065e-05	0.0703629	0.850214	1	1	7.04424e-05	9606	Homo sapiens	ALK		R-HSA-9715357
R-HSA-9717264	ASP-3026-resistant ALK mutants	1	1	6.59065e-05	0.0703629	0.850214	1	1	7.04424e-05	9606	Homo sapiens	ALK		R-HSA-9700646
R-HSA-9717323	ceritinib-resistant ALK mutants	1	1	6.59065e-05	0.0703629	0.850214	1	1	7.04424e-05	9606	Homo sapiens	ALK		R-HSA-9700658
R-HSA-8877627	Vitamin E	1	2	0.000131813	0.135779	0.850214	2	2	0.000140885	9606	Homo sapiens	TPP1		R-HSA-8874705;R-HSA-8874718
R-HSA-5632968	Defective Mismatch Repair Associated With MSH6	1	2	0.000131813	0.135779	0.850214	1	1	7.04424e-05	9606	Homo sapiens	MSH2		R-HSA-5632970
R-HSA-5619079	Defective SLC6A18 may confer susceptibility to iminoglycinuria and/or hyperglycinuria	1	2	0.000131813	0.135779	0.850214	1	1	7.04424e-05	9606	Homo sapiens	SLC6A18		R-HSA-5659755
R-HSA-5659729	Defective SLC6A18 may confer susceptibility to iminoglycinuria and/or hyperglycinuria	1	2	0.000131813	0.135779	0.850214	1	1	7.04424e-05	9606	Homo sapiens	SLC6A18		R-HSA-5659755
R-HSA-5632927	Defective Mismatch Repair Associated With MSH3	1	2	0.000131813	0.135779	0.850214	1	1	7.04424e-05	9606	Homo sapiens	MSH2		R-HSA-5578663
R-HSA-3359454	Defective TCN2 causes TCN2 deficiency	1	2	0.000131813	0.135779	0.850214	1	1	7.04424e-05	9606	Homo sapiens	TCN2		R-HSA-3299657
R-HSA-9734091	Drug-mediated inhibition of MET activation	1	2	0.000131813	0.135779	0.850214	1	2	0.000140885	9606	Homo sapiens	HGF		R-HSA-9735946
R-HSA-373756	SDK interactions	1	2	0.000131813	0.135779	0.850214	1	2	0.000140885	9606	Homo sapiens	SDK1		R-HSA-373745
R-HSA-5632928	Defective Mismatch Repair Associated With MSH2	1	3	0.00019772	0.196596	0.850214	2	2	0.000140885	9606	Homo sapiens	MSH2		R-HSA-5577244;R-HSA-5577259
R-HSA-5619039	Defective SLC12A6 causes agenesis of the corpus callosum, with peripheral neuropathy (ACCPN)	1	3	0.00019772	0.196596	0.850214	1	1	7.04424e-05	9606	Homo sapiens	SLC12A6		R-HSA-5623806
R-HSA-4724289	Defective ALG6 causes CDG-1c	1	3	0.00019772	0.196596	0.850214	1	1	7.04424e-05	9606	Homo sapiens	ALG6		R-HSA-4724291
R-HSA-5619087	Defective SLC12A3 causes Gitelman syndrome (GS)	1	3	0.00019772	0.196596	0.850214	1	1	7.04424e-05	9606	Homo sapiens	SLC12A3		R-HSA-5623705
R-HSA-5619054	Defective SLC4A4 causes renal tubular acidosis, proximal, with ocular abnormalities and mental retardation (pRTA-OA)	1	3	0.00019772	0.196596	0.850214	1	1	7.04424e-05	9606	Homo sapiens	SLC4A4		R-HSA-5656219
R-HSA-9734195	Defective APRT disrupts adenine salvage	1	3	0.00019772	0.196596	0.850214	1	1	7.04424e-05	9606	Homo sapiens	PIEZO1		R-HSA-9734193
R-HSA-5609974	Defective PGM1 causes PGM1-CDG	1	3	0.00019772	0.196596	0.850214	1	1	7.04424e-05	9606	Homo sapiens	PGM1		R-HSA-5609939
R-HSA-3359485	Defective CD320 causes MMATC	1	3	0.00019772	0.196596	0.850214	1	1	7.04424e-05	9606	Homo sapiens	TCN2		R-HSA-3325546
R-HSA-3359475	Defective MMAA causes MMA, cblA type	1	3	0.00019772	0.196596	0.850214	1	1	7.04424e-05	9606	Homo sapiens	MMUT		R-HSA-3322135
R-HSA-5674404	PTEN Loss of Function in Cancer	1	3	0.00019772	0.196596	0.850214	1	1	7.04424e-05	9606	Homo sapiens	TEP1		R-HSA-2317387
R-HSA-5619109	Defective SLC6A2 causes orthostatic intolerance (OI)	1	3	0.00019772	0.196596	0.850214	1	1	7.04424e-05	9606	Homo sapiens	SLC6A5		R-HSA-5659764
R-HSA-5619040	Defective SLC34A1 causes hypophosphatemic nephrolithiasis/osteoporosis 1 (NPHLOP1)	1	3	0.00019772	0.196596	0.850214	1	1	7.04424e-05	9606	Homo sapiens	SLC34A1		R-HSA-5651685
R-HSA-168315	Inhibition of Host mRNA Processing and RNA Silencing	1	3	0.00019772	0.196596	0.850214	1	2	0.000140885	9606	Homo sapiens	CPB2		R-HSA-168883
R-HSA-5683177	Defective ABCC8 can cause hypo- and hyper-glycemias	1	4	0.000263626	0.253136	0.850214	2	2	0.000140885	9606	Homo sapiens	ABCC8		R-HSA-5683209;R-HSA-5683113
R-HSA-5579016	Defective UGT1A4 causes hyperbilirubinemia	1	4	0.000263626	0.253136	0.850214	2	2	0.000140885	9606	Homo sapiens	UGT1A4		R-HSA-9036104;R-HSA-5604954
R-HSA-8985801	Regulation of cortical dendrite branching	1	4	0.000263626	0.253136	0.850214	2	2	0.000140885	9606	Homo sapiens	SLIT1		R-HSA-8985812;R-HSA-8985799
R-HSA-5619077	Defective SLC24A1 causes congenital stationary night blindness 1D (CSNB1D)	1	4	0.000263626	0.253136	0.850214	1	1	7.04424e-05	9606	Homo sapiens	SLC24A1		R-HSA-5625841
R-HSA-3878781	Glycogen storage disease type IV (GBE1)	1	4	0.000263626	0.253136	0.850214	1	1	7.04424e-05	9606	Homo sapiens	GBE1		R-HSA-3878762
R-HSA-9759785	Diseases of propionyl-CoA catabolism	1	4	0.000263626	0.253136	0.850214	1	1	7.04424e-05	9606	Homo sapiens	MMUT		R-HSA-3322971
R-HSA-5682294	Defective ABCA12 causes ARCI4B	1	4	0.000263626	0.253136	0.850214	1	1	7.04424e-05	9606	Homo sapiens	ABCA12		R-HSA-5682311
R-HSA-9759774	Diseases of mitochondrial beta oxidation	1	4	0.000263626	0.253136	0.850214	1	1	7.04424e-05	9606	Homo sapiens	MMUT		R-HSA-3322971
R-HSA-5619049	Defective SLC40A1 causes hemochromatosis 4 (HFE4) (macrophages)	1	4	0.000263626	0.253136	0.850214	1	1	7.04424e-05	9606	Homo sapiens	CP		R-HSA-5655733
R-HSA-5658034	HHAT G278V doesn't palmitoylate Hh-Np	1	4	0.000263626	0.253136	0.850214	1	1	7.04424e-05	9606	Homo sapiens	IHH		R-HSA-5483229
R-HSA-5619089	Defective SLC6A5 causes hyperekplexia 3 (HKPX3)	1	4	0.000263626	0.253136	0.850214	1	1	7.04424e-05	9606	Homo sapiens	SLC6A5		R-HSA-5660840
R-HSA-3359478	Defective MUT causes MMAM	1	4	0.000263626	0.253136	0.850214	1	1	7.04424e-05	9606	Homo sapiens	MMUT		R-HSA-3322971
R-HSA-168277	Influenza Virus Induced Apoptosis	1	4	0.000263626	0.253136	0.850214	1	2	0.000140885	9606	Homo sapiens	SLC25A5		R-HSA-168878
R-HSA-75944	Transcription from mitochondrial promoters	1	4	0.000263626	0.253136	0.850214	1	3	0.000211327	9606	Homo sapiens	MTERF1		R-HSA-163320
R-HSA-9708296	tRNA-derived small RNA (tsRNA or tRNA-related fragment, tRF) biogenesis	1	4	0.000263626	0.253136	0.850214	1	4	0.00028177	9606	Homo sapiens	ELAC2		R-HSA-9708812
R-HSA-5368598	Negative regulation of TCF-dependent signaling by DVL-interacting proteins	1	5	0.000329533	0.305701	0.850214	2	2	0.000140885	9606	Homo sapiens	DVL3		R-HSA-5368582;R-HSA-5368588
R-HSA-8875513	MET interacts with TNS proteins	1	5	0.000329533	0.305701	0.850214	2	2	0.000140885	9606	Homo sapiens	HGF		R-HSA-8875523;R-HSA-8875531
R-HSA-5682113	Defective ABCA1 causes TGD	1	5	0.000329533	0.305701	0.850214	1	1	7.04424e-05	9606	Homo sapiens	ABCA1		R-HSA-5682111
R-HSA-5660862	Defective SLC7A7 causes lysinuric protein intolerance (LPI)	1	5	0.000329533	0.305701	0.850214	1	1	7.04424e-05	9606	Homo sapiens	SLC3A2		R-HSA-5660910
R-HSA-8865999	MET activates PTPN11	1	5	0.000329533	0.305701	0.850214	1	1	7.04424e-05	9606	Homo sapiens	HGF		R-HSA-8865994
R-HSA-9673240	Defective gamma-carboxylation of F9	1	5	0.000329533	0.305701	0.850214	1	1	7.04424e-05	9606	Homo sapiens	GGCX		R-HSA-9673231
R-HSA-1368071	NR1D1 (REV-ERBA) represses gene expression	1	5	0.000329533	0.305701	0.850214	1	1	7.04424e-05	9606	Homo sapiens	NCOR1		R-HSA-5663252
R-HSA-5688399	Defective ABCA3 causes SMDP3	1	5	0.000329533	0.305701	0.850214	1	1	7.04424e-05	9606	Homo sapiens	ABCA3		R-HSA-5688397
R-HSA-5683678	Defective ABCA3 causes SMDP3	1	5	0.000329533	0.305701	0.850214	1	1	7.04424e-05	9606	Homo sapiens	ABCA3		R-HSA-5683672
R-HSA-5423599	Diseases of Mismatch Repair (MMR)	1	5	0.000329533	0.305701	0.850214	4	6	0.000422654	9606	Homo sapiens	MSH2		R-HSA-5578663;R-HSA-5577244;R-HSA-5577259;R-HSA-5632970
R-HSA-3249367	STAT6-mediated induction of chemokines	1	5	0.000329533	0.305701	0.850214	3	6	0.000422654	9606	Homo sapiens	TBK1		R-HSA-3249378;R-HSA-3249371;R-HSA-3249390
R-HSA-8875791	MET activates STAT3	1	5	0.000329533	0.305701	0.850214	2	4	0.00028177	9606	Homo sapiens	HGF		R-HSA-8875817;R-HSA-8875816
R-HSA-427589	Type II Na+/Pi cotransporters	1	5	0.000329533	0.305701	0.850214	1	2	0.000140885	9606	Homo sapiens	SLC34A1		R-HSA-427656
R-HSA-444411	Rhesus glycoproteins mediate ammonium transport.	1	5	0.000329533	0.305701	0.850214	2	5	0.000352212	9606	Homo sapiens	RHCG		R-HSA-446277;R-HSA-444393
R-HSA-380095	Tachykinin receptors bind tachykinins	1	5	0.000329533	0.305701	0.850214	1	3	0.000211327	9606	Homo sapiens	TACR1		R-HSA-380076
R-HSA-5660489	MTF1 activates gene expression	1	6	0.000395439	0.35457	0.850214	4	4	0.00028177	9606	Homo sapiens	MTF1		R-HSA-5660503;R-HSA-5660514;R-HSA-5660530;R-HSA-5660479
R-HSA-1251932	PLCG1 events in ERBB2 signaling	1	6	0.000395439	0.35457	0.850214	2	2	0.000140885	9606	Homo sapiens	EGF		R-HSA-1251922;R-HSA-1251944
R-HSA-5619060	Defective CP causes aceruloplasminemia (ACERULOP)	1	6	0.000395439	0.35457	0.850214	1	1	7.04424e-05	9606	Homo sapiens	CP		R-HSA-5621402
R-HSA-1296025	ATP sensitive Potassium channels	1	6	0.000395439	0.35457	0.850214	1	2	0.000140885	9606	Homo sapiens	ABCC8		R-HSA-1296024
R-HSA-111448	Activation of NOXA and translocation to mitochondria	1	6	0.000395439	0.35457	0.850214	2	5	0.000352212	9606	Homo sapiens	TFDP1		R-HSA-140217;R-HSA-4331327
R-HSA-9705677	SARS-CoV-2 targets PDZ proteins in cell-cell junction	1	6	0.000395439	0.35457	0.850214	1	4	0.00028177	9606	Homo sapiens	PATJ		R-HSA-420661
R-HSA-174577	Activation of C3 and C5	1	7	0.000461346	0.400001	0.850214	3	4	0.00028177	9606	Homo sapiens	C2		R-HSA-173680;R-HSA-166817;R-HSA-173636
R-HSA-1606341	IRF3 mediated activation of type 1 IFN	1	7	0.000461346	0.400001	0.850214	4	6	0.000422654	9606	Homo sapiens	TBK1		R-HSA-1606345;R-HSA-9679819;R-HSA-1606324;R-HSA-1606327
R-HSA-427652	Sodium-coupled phosphate cotransporters	1	7	0.000461346	0.400001	0.850214	1	3	0.000211327	9606	Homo sapiens	SLC34A1		R-HSA-427656
R-HSA-5362798	Release of Hh-Np from the secreting cell	1	8	0.000527252	0.442238	0.850214	5	5	0.000352212	9606	Homo sapiens	IHH		R-HSA-5362551;R-HSA-5362422;R-HSA-5362793;R-HSA-5362553;R-HSA-5362427
R-HSA-8985586	SLIT2:ROBO1 increases RHOA activity	1	8	0.000527252	0.442238	0.850214	2	2	0.000140885	9606	Homo sapiens	MYO9B		R-HSA-8985594;R-HSA-8985591
R-HSA-176417	Phosphorylation of Emi1	1	8	0.000527252	0.442238	0.850214	2	2	0.000140885	9606	Homo sapiens	CDH1		R-HSA-174122;R-HSA-174174
R-HSA-5688890	Defective CSF2RA causes SMDP4	1	8	0.000527252	0.442238	0.850214	1	1	7.04424e-05	9606	Homo sapiens	CSF2RB		R-HSA-5688899
R-HSA-5688849	Defective CSF2RB causes SMDP5	1	8	0.000527252	0.442238	0.850214	1	1	7.04424e-05	9606	Homo sapiens	CSF2RB		R-HSA-5688884
R-HSA-5576894	Phase 1 - inactivation of fast Na+ channels	1	8	0.000527252	0.442238	0.850214	1	1	7.04424e-05	9606	Homo sapiens	KCND3		R-HSA-5577234
R-HSA-9022537	Loss of MECP2 binding ability to the NCoR/SMRT complex	1	8	0.000527252	0.442238	0.850214	1	1	7.04424e-05	9606	Homo sapiens	NCOR1		R-HSA-9005585
R-HSA-166665	Terminal pathway of complement	1	8	0.000527252	0.442238	0.850214	4	5	0.000352212	9606	Homo sapiens	C8A		R-HSA-173723;R-HSA-173720;R-HSA-173725;R-HSA-173709
R-HSA-5638302	Signaling by Overexpressed Wild-Type EGFR in Cancer	1	8	0.000527252	0.442238	0.850214	1	2	0.000140885	9606	Homo sapiens	EGF		R-HSA-1225978
R-HSA-75094	Formation of the Editosome	1	8	0.000527252	0.442238	0.850214	1	2	0.000140885	9606	Homo sapiens	APOBEC4		R-HSA-77609
R-HSA-5638303	Inhibition of Signaling by Overexpressed EGFR	1	8	0.000527252	0.442238	0.850214	1	2	0.000140885	9606	Homo sapiens	EGF		R-HSA-1225978
R-HSA-8941855	RUNX3 regulates CDKN1A transcription	1	8	0.000527252	0.442238	0.850214	2	6	0.000422654	9606	Homo sapiens	ZFHX3		R-HSA-8878117;R-HSA-8878130
R-HSA-9667769	Acetylcholine inhibits contraction of outer hair cells	1	8	0.000527252	0.442238	0.850214	1	4	0.00028177	9606	Homo sapiens	KCNMA1		R-HSA-9667809
R-HSA-9758919	Epithelial-Mesenchymal Transition (EMT) during gastrulation	1	8	0.000527252	0.442238	0.850214	1	5	0.000352212	9606	Homo sapiens	CDH1		R-HSA-9756414
R-HSA-75158	TRAIL signaling	1	8	0.000527252	0.442238	0.850214	1	6	0.000422654	9606	Homo sapiens	TNFRSF10D		R-HSA-5635741
R-HSA-8869496	TFAP2A acts as a transcriptional repressor during retinoic acid induced cell differentiation	1	9	0.000593159	0.481503	0.850214	7	7	0.000493097	9606	Homo sapiens	NPM1		R-HSA-8869543;R-HSA-8869558;R-HSA-8869542;R-HSA-8869568;R-HSA-8869566;R-HSA-8869549;R-HSA-8869560
R-HSA-6806942	MET Receptor Activation	1	9	0.000593159	0.481503	0.850214	5	5	0.000352212	9606	Homo sapiens	HGF		R-HSA-6806974;R-HSA-6806957;R-HSA-6800299;R-HSA-6800298;R-HSA-6800200
R-HSA-629587	Highly sodium permeable postsynaptic acetylcholine nicotinic receptors	1	9	0.000593159	0.481503	0.850214	2	2	0.000140885	9606	Homo sapiens	CHRND		R-HSA-622325;R-HSA-629588
R-HSA-8964572	Lipid particle organization	1	9	0.000593159	0.481503	0.850214	1	4	0.00028177	9606	Homo sapiens	CIDEA		R-HSA-8856630
R-HSA-8874211	CREB3 factors activate genes	1	9	0.000593159	0.481503	0.850214	5	21	0.00147929	9606	Homo sapiens	CREB3		R-HSA-8874197;R-HSA-8874849;R-HSA-8874192;R-HSA-8874204;R-HSA-8874200
R-HSA-433137	Sodium-coupled sulphate, di- and tri-carboxylate transporters	1	9	0.000593159	0.481503	0.850214	1	5	0.000352212	9606	Homo sapiens	SLC13A1		R-HSA-433114
R-HSA-8866423	VLDL assembly	1	9	0.000593159	0.481503	0.850214	1	5	0.000352212	9606	Homo sapiens	MTTP		R-HSA-8866329
R-HSA-8851907	MET activates PI3K/AKT signaling	1	10	0.000659065	0.518007	0.850214	5	5	0.000352212	9606	Homo sapiens	HGF		R-HSA-8851908;R-HSA-8852019;R-HSA-8851954;R-HSA-8851919;R-HSA-8851933
R-HSA-8948747	Regulation of PTEN localization	1	10	0.000659065	0.518007	0.850214	4	4	0.00028177	9606	Homo sapiens	TEP1		R-HSA-6807126;R-HSA-6807106;R-HSA-6807105;R-HSA-6807118
R-HSA-2470946	Cohesin Loading onto Chromatin	1	10	0.000659065	0.518007	0.850214	2	2	0.000140885	9606	Homo sapiens	WAPL		R-HSA-2470935;R-HSA-2468040
R-HSA-114516	Disinhibition of SNARE formation	1	10	0.000659065	0.518007	0.850214	2	2	0.000140885	9606	Homo sapiens	PRKCB		R-HSA-114683;R-HSA-114684
R-HSA-72200	mRNA Editing: C to U Conversion	1	10	0.000659065	0.518007	0.850214	2	3	0.000211327	9606	Homo sapiens	APOBEC4		R-HSA-77609;R-HSA-83677
R-HSA-1912399	Pre-NOTCH Processing in the Endoplasmic Reticulum	1	10	0.000659065	0.518007	0.850214	1	2	0.000140885	9606	Homo sapiens	POFUT1		R-HSA-1912349
R-HSA-139915	Activation of PUMA and translocation to mitochondria	1	10	0.000659065	0.518007	0.850214	2	5	0.000352212	9606	Homo sapiens	TFDP1		R-HSA-4331324;R-HSA-140221
R-HSA-8964041	LDL remodeling	1	10	0.000659065	0.518007	0.850214	1	3	0.000211327	9606	Homo sapiens	MTTP		R-HSA-9737780
R-HSA-1296052	Ca2+ activated K+ channels	1	10	0.000659065	0.518007	0.850214	1	3	0.000211327	9606	Homo sapiens	KCNMA1		R-HSA-1296037
R-HSA-3371599	Defective HLCS causes multiple carboxylase deficiency	1	10	0.000659065	0.518007	0.850214	1	4	0.00028177	9606	Homo sapiens	PCCB		R-HSA-9035990
R-HSA-212718	EGFR interacts with phospholipase C-gamma	1	11	0.000724972	0.551943	0.850214	3	3	0.000211327	9606	Homo sapiens	EGF		R-HSA-212706;R-HSA-212710;R-HSA-212713
R-HSA-8875656	MET receptor recycling	1	11	0.000724972	0.551943	0.850214	2	2	0.000140885	9606	Homo sapiens	HGF		R-HSA-8875661;R-HSA-8875659
R-HSA-196025	Formation of annular gap junctions	1	11	0.000724972	0.551943	0.850214	2	2	0.000140885	9606	Homo sapiens	CLTCL1		R-HSA-196017;R-HSA-196026
R-HSA-446107	Type I hemidesmosome assembly	1	11	0.000724972	0.551943	0.850214	4	6	0.000422654	9606	Homo sapiens	LAMC2		R-HSA-446083;R-HSA-432956;R-HSA-446077;R-HSA-446089
R-HSA-8866904	Negative regulation of activity of TFAP2 (AP-2) family transcription factors	1	11	0.000724972	0.551943	0.850214	3	6	0.000422654	9606	Homo sapiens	TFAP2B		R-HSA-8864343;R-HSA-3234084;R-HSA-8864361
R-HSA-1253288	Downregulation of ERBB4 signaling	1	11	0.000724972	0.551943	0.850214	2	5	0.000352212	9606	Homo sapiens	ITCH		R-HSA-1253282;R-HSA-1253300
R-HSA-9734207	Nucleotide salvage defects	1	11	0.000724972	0.551943	0.850214	1	3	0.000211327	9606	Homo sapiens	PIEZO1		R-HSA-9734193
R-HSA-8849469	PTK6 Regulates RTKs and Their Effectors AKT1 and DOK1	1	11	0.000724972	0.551943	0.850214	2	8	0.000563539	9606	Homo sapiens	DOK1		R-HSA-8848774;R-HSA-8848776
R-HSA-1462054	Alpha-defensins	1	11	0.000724972	0.551943	0.850214	1	12	0.000845309	9606	Homo sapiens	PRSS3		R-HSA-1461993
R-HSA-170984	ARMS-mediated activation	1	12	0.000790879	0.583492	0.850214	6	6	0.000422654	9606	Homo sapiens	KIDINS220		R-HSA-169891;R-HSA-169904;R-HSA-169905;R-HSA-169895;R-HSA-9612980;R-HSA-169901
R-HSA-201688	WNT mediated activation of DVL	1	12	0.000790879	0.583492	0.850214	4	4	0.00028177	9606	Homo sapiens	DVL3		R-HSA-201717;R-HSA-3772435;R-HSA-3772434;R-HSA-3772436
R-HSA-190873	Gap junction degradation	1	12	0.000790879	0.583492	0.850214	4	4	0.00028177	9606	Homo sapiens	CLTCL1		R-HSA-196017;R-HSA-190519;R-HSA-196026;R-HSA-190829
R-HSA-2855086	Ficolins bind to repetitive carbohydrate structures on the target cell surface	1	12	0.000790879	0.583492	0.850214	3	3	0.000211327	9606	Homo sapiens	MASP2		R-HSA-2855054;R-HSA-2855077;R-HSA-2855125
R-HSA-8866907	Activation of the TFAP2 (AP-2) family of transcription factors	1	12	0.000790879	0.583492	0.850214	3	4	0.00028177	9606	Homo sapiens	TFAP2B		R-HSA-8864278;R-HSA-8864595;R-HSA-8864307
R-HSA-430116	GP1b-IX-V activation signalling	1	12	0.000790879	0.583492	0.850214	5	7	0.000493097	9606	Homo sapiens	COL1A2		R-HSA-430096;R-HSA-430076;R-HSA-443418;R-HSA-443402;R-HSA-430073
R-HSA-2025928	Calcineurin activates NFAT	1	12	0.000790879	0.583492	0.850214	2	3	0.000211327	9606	Homo sapiens	NFATC3		R-HSA-2025882;R-HSA-2025890
R-HSA-937042	IRAK2 mediated activation of TAK1 complex	1	12	0.000790879	0.583492	0.850214	2	5	0.000352212	9606	Homo sapiens	TAB2		R-HSA-936991;R-HSA-936960
R-HSA-9619229	Activation of RAC1 downstream of NMDARs	1	12	0.000790879	0.583492	0.850214	2	6	0.000422654	9606	Homo sapiens	ARHGEF7		R-HSA-9619783;R-HSA-9619803
R-HSA-561048	Organic anion transport	1	12	0.000790879	0.583492	0.850214	1	3	0.000211327	9606	Homo sapiens	SLC22A6		R-HSA-561041
R-HSA-198693	AKT phosphorylates targets in the nucleus	1	12	0.000790879	0.583492	0.850214	1	4	0.00028177	9606	Homo sapiens	FOXO6		R-HSA-199299
R-HSA-75072	mRNA Editing	1	12	0.000790879	0.583492	0.850214	2	9	0.000633981	9606	Homo sapiens	APOBEC4		R-HSA-77609;R-HSA-83677
R-HSA-428542	Regulation of commissural axon pathfinding by SLIT and ROBO	1	12	0.000790879	0.583492	0.850214	1	5	0.000352212	9606	Homo sapiens	SLIT1		R-HSA-373715
R-HSA-3323169	Defects in biotin (Btn) metabolism	1	12	0.000790879	0.583492	0.850214	1	6	0.000422654	9606	Homo sapiens	PCCB		R-HSA-9035990
R-HSA-418889	Caspase activation via Dependence Receptors in the absence of ligand	1	12	0.000790879	0.583492	0.850214	1	8	0.000563539	9606	Homo sapiens	DAPK1		R-HSA-418849
R-HSA-8875555	MET activates RAP1 and RAC1	1	13	0.000856785	0.612821	0.850214	5	5	0.000352212	9606	Homo sapiens	HGF		R-HSA-8875591;R-HSA-8875558;R-HSA-8875540;R-HSA-8875568;R-HSA-8875576
R-HSA-2468052	Establishment of Sister Chromatid Cohesion	1	13	0.000856785	0.612821	0.850214	4	4	0.00028177	9606	Homo sapiens	WAPL		R-HSA-2468039;R-HSA-2473152;R-HSA-2473151;R-HSA-2468041
R-HSA-2586552	Signaling by Leptin	1	13	0.000856785	0.612821	0.850214	15	19	0.00133841	9606	Homo sapiens	LEPR		R-HSA-2671850;R-HSA-2672302;R-HSA-2671855;R-HSA-2671872;R-HSA-2671873;R-HSA-2671747;R-HSA-2671876;R-HSA-2671868;R-HSA-2671742;R-HSA-2671839;R-HSA-2586559;R-HSA-2586555;R-HSA-2671829;R-HSA-2586553;R-HSA-2671862
R-HSA-5221030	TET1,2,3 and TDG demethylate DNA	1	13	0.000856785	0.612821	0.850214	3	5	0.000352212	9606	Homo sapiens	TET1		R-HSA-5220990;R-HSA-5220952;R-HSA-5221014
R-HSA-9014325	TICAM1,TRAF6-dependent induction of TAK1 complex	1	13	0.000856785	0.612821	0.850214	3	6	0.000422654	9606	Homo sapiens	TAB2		R-HSA-847070;R-HSA-177690;R-HSA-177692
R-HSA-1236973	Cross-presentation of particulate exogenous antigens (phagosomes)	1	13	0.000856785	0.612821	0.850214	1	3	0.000211327	9606	Homo sapiens	CYBA		R-HSA-1236967
R-HSA-9668250	Defective factor IX causes hemophilia B	1	13	0.000856785	0.612821	0.850214	1	4	0.00028177	9606	Homo sapiens	GGCX		R-HSA-9673231
R-HSA-6799990	Metal sequestration by antimicrobial proteins	1	13	0.000856785	0.612821	0.850214	1	5	0.000352212	9606	Homo sapiens	LCN2		R-HSA-5229273
R-HSA-390666	Serotonin receptors	1	13	0.000856785	0.612821	0.850214	1	6	0.000422654	9606	Homo sapiens	ARNT		R-HSA-390930
R-HSA-8876493	InlA-mediated entry of Listeria monocytogenes into host cells	1	14	0.000922692	0.640086	0.850214	5	5	0.000352212	9606	Homo sapiens	CDH1		R-HSA-8876948;R-HSA-8876497;R-HSA-8876993;R-HSA-8877003;R-HSA-112333
R-HSA-5467337	APC truncation mutants have impaired AXIN binding	1	14	0.000922692	0.640086	0.850214	1	1	7.04424e-05	9606	Homo sapiens	AXIN1		R-HSA-4791278
R-HSA-5467340	AXIN missense mutants destabilize the destruction complex	1	14	0.000922692	0.640086	0.850214	1	1	7.04424e-05	9606	Homo sapiens	AXIN1		R-HSA-4839734
R-HSA-5467348	Truncations of AMER1 destabilize the destruction complex	1	14	0.000922692	0.640086	0.850214	1	1	7.04424e-05	9606	Homo sapiens	AXIN1		R-HSA-4839746
R-HSA-112308	Presynaptic depolarization and calcium channel opening	1	14	0.000922692	0.640086	0.850214	1	1	7.04424e-05	9606	Homo sapiens	CACNA2D1		R-HSA-210420
R-HSA-4839744	Signaling by APC mutants	1	14	0.000922692	0.640086	0.850214	1	2	0.000140885	9606	Homo sapiens	AXIN1		R-HSA-4791278
R-HSA-5658623	FGFRL1 modulation of FGFR1 signaling	1	14	0.000922692	0.640086	0.850214	1	2	0.000140885	9606	Homo sapiens	FGF5		R-HSA-5654511
R-HSA-8963888	Chylomicron assembly	1	14	0.000922692	0.640086	0.850214	2	5	0.000352212	9606	Homo sapiens	MTTP		R-HSA-174786;R-HSA-174741
R-HSA-9013973	TICAM1-dependent activation of IRF3/IRF7	1	14	0.000922692	0.640086	0.850214	3	9	0.000633981	9606	Homo sapiens	TBK1		R-HSA-9013979;R-HSA-9013978;R-HSA-9013986
R-HSA-70370	Galactose catabolism	1	14	0.000922692	0.640086	0.850214	1	4	0.00028177	9606	Homo sapiens	PGM1		R-HSA-9638125
R-HSA-9614399	Regulation of localization of FOXO transcription factors	1	14	0.000922692	0.640086	0.850214	1	5	0.000352212	9606	Homo sapiens	FOXO6		R-HSA-199299
R-HSA-210990	PECAM1 interactions	1	14	0.000922692	0.640086	0.850214	1	7	0.000493097	9606	Homo sapiens	CYTH2		R-HSA-210304
R-HSA-391908	Prostanoid ligand receptors	1	14	0.000922692	0.640086	0.850214	1	9	0.000633981	9606	Homo sapiens	TBXA2R		R-HSA-391939
R-HSA-9020558	Interleukin-2 signaling	1	14	0.000922692	0.640086	0.850214	2	19	0.00133841	9606	Homo sapiens	PTK2B		R-HSA-508451;R-HSA-508513
R-HSA-159740	Gamma-carboxylation of protein precursors	1	15	0.000988598	0.665433	0.850214	9	9	0.000633981	9606	Homo sapiens	GGCX		R-HSA-163810;R-HSA-159826;R-HSA-159795;R-HSA-159761;R-HSA-6807214;R-HSA-159819;R-HSA-159803;R-HSA-159752;R-HSA-163820
R-HSA-166662	Lectin pathway of complement activation	1	15	0.000988598	0.665433	0.850214	6	6	0.000422654	9606	Homo sapiens	MASP2		R-HSA-166721;R-HSA-166726;R-HSA-2855054;R-HSA-8852509;R-HSA-2855077;R-HSA-2855125
R-HSA-5339716	Signaling by GSK3beta mutants	1	15	0.000988598	0.665433	0.850214	1	1	7.04424e-05	9606	Homo sapiens	AXIN1		R-HSA-5339713
R-HSA-1234158	Regulation of gene expression by Hypoxia-inducible Factor	1	15	0.000988598	0.665433	0.850214	6	7	0.000493097	9606	Homo sapiens	ARNT		R-HSA-8932184;R-HSA-1234167;R-HSA-1235035;R-HSA-1234171;R-HSA-1235070;R-HSA-1235037
R-HSA-5693548	Sensing of DNA Double Strand Breaks	1	15	0.000988598	0.665433	0.850214	6	9	0.000633981	9606	Homo sapiens	MRE11		R-HSA-3785768;R-HSA-5693540;R-HSA-75172;R-HSA-75174;R-HSA-5682044;R-HSA-5693612
R-HSA-190373	FGFR1c ligand binding and activation	1	15	0.000988598	0.665433	0.850214	2	3	0.000211327	9606	Homo sapiens	FGF5		R-HSA-190256;R-HSA-190429
R-HSA-1839122	Signaling by activated point mutants of FGFR1	1	15	0.000988598	0.665433	0.850214	2	4	0.00028177	9606	Homo sapiens	FGF5		R-HSA-2023455;R-HSA-2023451
R-HSA-68884	Mitotic Telophase/Cytokinesis	1	15	0.000988598	0.665433	0.850214	2	4	0.00028177	9606	Homo sapiens	WAPL		R-HSA-2470935;R-HSA-2468040
R-HSA-622323	Presynaptic nicotinic acetylcholine receptors	1	15	0.000988598	0.665433	0.850214	2	4	0.00028177	9606	Homo sapiens	CHRND		R-HSA-622325;R-HSA-629588
R-HSA-4839748	Signaling by AMER1 mutants	1	15	0.000988598	0.665433	0.850214	1	2	0.000140885	9606	Homo sapiens	AXIN1		R-HSA-4839746
R-HSA-9623433	NR1H2 & NR1H3 regulate gene expression to control bile acid homeostasis	1	15	0.000988598	0.665433	0.850214	2	6	0.000422654	9606	Homo sapiens	NCOR1		R-HSA-9029517;R-HSA-9029566
R-HSA-113501	Inhibition of replication initiation of damaged DNA by RB1/E2F1	1	15	0.000988598	0.665433	0.850214	1	3	0.000211327	9606	Homo sapiens	TFDP1		R-HSA-113643
R-HSA-425561	Sodium/Calcium exchangers	1	15	0.000988598	0.665433	0.850214	1	4	0.00028177	9606	Homo sapiens	SLC24A1		R-HSA-425678
R-HSA-9694719	Maturation of protein 3a	1	15	0.000988598	0.665433	0.850214	1	7	0.000493097	9606	Homo sapiens	ST3GAL4		R-HSA-9694718
R-HSA-9683673	Maturation of protein 3a	1	15	0.000988598	0.665433	0.850214	1	7	0.000493097	9606	Homo sapiens	ST3GAL4		R-HSA-9683769
R-HSA-9758881	Uptake of dietary cobalamins into enterocytes	1	15	0.000988598	0.665433	0.850214	1	7	0.000493097	9606	Homo sapiens	PRSS3		R-HSA-3132753
R-HSA-3656237	Defective EXT2 causes exostoses 2	1	16	0.0010545	0.688997	0.850214	4	4	0.00028177	9606	Homo sapiens	GPC4		R-HSA-9036289;R-HSA-3656254;R-HSA-9036290;R-HSA-3656267
R-HSA-4839743	Signaling by CTNNB1 phospho-site mutants	1	16	0.0010545	0.688997	0.850214	4	4	0.00028177	9606	Homo sapiens	AXIN1		R-HSA-4827388;R-HSA-4839635;R-HSA-4839634;R-HSA-4839638
R-HSA-3656253	Defective EXT1 causes exostoses 1, TRPS2 and CHDS	1	16	0.0010545	0.688997	0.850214	4	4	0.00028177	9606	Homo sapiens	GPC4		R-HSA-9036283;R-HSA-3656261;R-HSA-9036285;R-HSA-3656257
R-HSA-5358749	CTNNB1 S37 mutants aren't phosphorylated	1	16	0.0010545	0.688997	0.850214	1	1	7.04424e-05	9606	Homo sapiens	AXIN1		R-HSA-4839635
R-HSA-5358747	CTNNB1 S33 mutants aren't phosphorylated	1	16	0.0010545	0.688997	0.850214	1	1	7.04424e-05	9606	Homo sapiens	AXIN1		R-HSA-4839634
R-HSA-5358752	CTNNB1 T41 mutants aren't phosphorylated	1	16	0.0010545	0.688997	0.850214	1	1	7.04424e-05	9606	Homo sapiens	AXIN1		R-HSA-4839638
R-HSA-5358751	CTNNB1 S45 mutants aren't phosphorylated	1	16	0.0010545	0.688997	0.850214	1	1	7.04424e-05	9606	Homo sapiens	AXIN1		R-HSA-4827388
R-HSA-77285	Beta oxidation of myristoyl-CoA to lauroyl-CoA	1	16	0.0010545	0.688997	0.850214	3	4	0.00028177	9606	Homo sapiens	HADHA		R-HSA-77283;R-HSA-77271;R-HSA-77277
R-HSA-77305	Beta oxidation of palmitoyl-CoA to myristoyl-CoA	1	16	0.0010545	0.688997	0.850214	3	4	0.00028177	9606	Homo sapiens	HADHA		R-HSA-77301;R-HSA-77303;R-HSA-77304
R-HSA-75892	Platelet Adhesion to exposed collagen	1	16	0.0010545	0.688997	0.850214	4	6	0.000422654	9606	Homo sapiens	COL1A2		R-HSA-114577;R-HSA-114563;R-HSA-114671;R-HSA-114670
R-HSA-179812	GRB2 events in EGFR signaling	1	16	0.0010545	0.688997	0.850214	2	3	0.000211327	9606	Homo sapiens	EGF		R-HSA-177938;R-HSA-177943
R-HSA-8984722	Interleukin-35 Signalling	1	16	0.0010545	0.688997	0.850214	15	26	0.0018315	9606	Homo sapiens	IL12RB2		R-HSA-8984012;R-HSA-8983983;R-HSA-8984014;R-HSA-8984001;R-HSA-8983872;R-HSA-8950405;R-HSA-8983876;R-HSA-8983878;R-HSA-6809140;R-HSA-8983996;R-HSA-8983519;R-HSA-8983870;R-HSA-8984021;R-HSA-8950453;R-HSA-8984023
R-HSA-159854	Gamma-carboxylation, transport, and amino-terminal cleavage of proteins	1	16	0.0010545	0.688997	0.850214	9	27	0.00190194	9606	Homo sapiens	GGCX		R-HSA-163810;R-HSA-159826;R-HSA-159795;R-HSA-159761;R-HSA-6807214;R-HSA-159819;R-HSA-159803;R-HSA-159752;R-HSA-163820
R-HSA-9005891	Loss of function of MECP2 in Rett syndrome	1	16	0.0010545	0.688997	0.850214	1	5	0.000352212	9606	Homo sapiens	NCOR1		R-HSA-9005585
R-HSA-9005895	Pervasive developmental disorders	1	16	0.0010545	0.688997	0.850214	1	5	0.000352212	9606	Homo sapiens	NCOR1		R-HSA-9005585
R-HSA-9697154	Disorders of Nervous System Development	1	16	0.0010545	0.688997	0.850214	1	5	0.000352212	9606	Homo sapiens	NCOR1		R-HSA-9005585
R-HSA-9675151	Disorders of Developmental Biology	1	16	0.0010545	0.688997	0.850214	1	5	0.000352212	9606	Homo sapiens	NCOR1		R-HSA-9005585
R-HSA-190375	FGFR2c ligand binding and activation	1	17	0.00112041	0.710902	0.850214	2	2	0.000140885	9606	Homo sapiens	FGF5		R-HSA-190258;R-HSA-190413
R-HSA-622327	Postsynaptic nicotinic acetylcholine receptors	1	17	0.00112041	0.710902	0.850214	2	4	0.00028177	9606	Homo sapiens	CHRND		R-HSA-622325;R-HSA-629588
R-HSA-2559584	Formation of Senescence-Associated Heterochromatin Foci (SAHF)	1	17	0.00112041	0.710902	0.850214	1	2	0.000140885	9606	Homo sapiens	EP400		R-HSA-4647594
R-HSA-1839130	Signaling by activated point mutants of FGFR3	1	17	0.00112041	0.710902	0.850214	2	6	0.000422654	9606	Homo sapiens	FGF5		R-HSA-2012074;R-HSA-2012073
R-HSA-181431	Acetylcholine binding and downstream events	1	17	0.00112041	0.710902	0.850214	2	6	0.000422654	9606	Homo sapiens	CHRND		R-HSA-622325;R-HSA-629588
R-HSA-6788467	IL-6-type cytokine receptor ligand interactions	1	17	0.00112041	0.710902	0.850214	4	14	0.000986193	9606	Homo sapiens	CNTFR		R-HSA-6783556;R-HSA-5696490;R-HSA-5696491;R-HSA-6783530
R-HSA-2033514	FGFR3 mutant receptor activation	1	17	0.00112041	0.710902	0.850214	2	10	0.000704424	9606	Homo sapiens	FGF5		R-HSA-2012074;R-HSA-2012073
R-HSA-9735804	Diseases of nucleotide metabolism	1	17	0.00112041	0.710902	0.850214	1	5	0.000352212	9606	Homo sapiens	PIEZO1		R-HSA-9734193
R-HSA-9033807	ABO blood group biosynthesis	1	17	0.00112041	0.710902	0.850214	1	7	0.000493097	9606	Homo sapiens	FUT2		R-HSA-9036987
R-HSA-8877330	RUNX1 and FOXP3 control the development of regulatory T lymphocytes (Tregs)	1	17	0.00112041	0.710902	0.850214	1	20	0.00140885	9606	Homo sapiens	CR1L		R-HSA-8939088
R-HSA-5654227	Phospholipase C-mediated cascade; FGFR3	1	18	0.00118632	0.731266	0.850214	3	3	0.000211327	9606	Homo sapiens	FGF5		R-HSA-5654148;R-HSA-5654224;R-HSA-5654222
R-HSA-8847993	ERBB2 Activates PTK6 Signaling	1	18	0.00118632	0.731266	0.850214	2	2	0.000140885	9606	Homo sapiens	EGF		R-HSA-8848005;R-HSA-8847995
R-HSA-190372	FGFR3c ligand binding and activation	1	18	0.00118632	0.731266	0.850214	2	4	0.00028177	9606	Homo sapiens	FGF5		R-HSA-190388;R-HSA-190261
R-HSA-975163	IRAK2 mediated activation of TAK1 complex upon TLR7/8 or 9 stimulation	1	18	0.00118632	0.731266	0.850214	2	5	0.000352212	9606	Homo sapiens	TAB2		R-HSA-975103;R-HSA-975097
R-HSA-5607763	CLEC7A (Dectin-1) induces NFAT activation	1	18	0.00118632	0.731266	0.850214	2	6	0.000422654	9606	Homo sapiens	NFATC3		R-HSA-2730849;R-HSA-2730867
R-HSA-77350	Beta oxidation of hexanoyl-CoA to butanoyl-CoA	1	18	0.00118632	0.731266	0.850214	1	4	0.00028177	9606	Homo sapiens	HADHA		R-HSA-77321
R-HSA-77310	Beta oxidation of lauroyl-CoA to decanoyl-CoA-CoA	1	18	0.00118632	0.731266	0.850214	1	4	0.00028177	9606	Homo sapiens	HADHA		R-HSA-77309
R-HSA-77348	Beta oxidation of octanoyl-CoA to hexanoyl-CoA	1	18	0.00118632	0.731266	0.850214	1	4	0.00028177	9606	Homo sapiens	HADHA		R-HSA-77329
R-HSA-9018681	Biosynthesis of protectins	1	18	0.00118632	0.731266	0.850214	1	6	0.000422654	9606	Homo sapiens	CYP1A1		R-HSA-9037761
R-HSA-6814848	Glycerophospholipid catabolism	1	18	0.00118632	0.731266	0.850214	1	7	0.000493097	9606	Homo sapiens	GDPD5		R-HSA-6814132
R-HSA-193144	Estrogen biosynthesis	1	18	0.00118632	0.731266	0.850214	1	8	0.000563539	9606	Homo sapiens	AKR1B15		R-HSA-5696822
R-HSA-391160	Signal regulatory protein family interactions	1	18	0.00118632	0.731266	0.850214	1	10	0.000704424	9606	Homo sapiens	PTK2B		R-HSA-391152
R-HSA-2173791	TGF-beta receptor signaling in EMT (epithelial to mesenchymal transition)	1	19	0.00125222	0.750197	0.850214	6	6	0.000422654	9606	Homo sapiens	CGN		R-HSA-2160931;R-HSA-2160932;R-HSA-2134532;R-HSA-2160935;R-HSA-2134519;R-HSA-2134506
R-HSA-170670	Adenylate cyclase inhibitory pathway	1	19	0.00125222	0.750197	0.850214	5	5	0.000352212	9606	Homo sapiens	GNAI1		R-HSA-170674;R-HSA-170666;R-HSA-392206;R-HSA-170686;R-HSA-170671
R-HSA-196299	Beta-catenin phosphorylation cascade	1	19	0.00125222	0.750197	0.850214	4	4	0.00028177	9606	Homo sapiens	AXIN1		R-HSA-195283;R-HSA-195318;R-HSA-195287;R-HSA-195300
R-HSA-180336	SHC1 events in EGFR signaling	1	19	0.00125222	0.750197	0.850214	4	4	0.00028177	9606	Homo sapiens	EGF		R-HSA-177936;R-HSA-177925;R-HSA-177945;R-HSA-177933
R-HSA-73780	RNA Polymerase III Chain Elongation	1	19	0.00125222	0.750197	0.850214	3	3	0.000211327	9606	Homo sapiens	POLR3B		R-HSA-113446;R-HSA-113705;R-HSA-113451
R-HSA-6785631	ERBB2 Regulates Cell Motility	1	19	0.00125222	0.750197	0.850214	2	2	0.000140885	9606	Homo sapiens	EGF		R-HSA-6785636;R-HSA-6785648
R-HSA-174430	Telomere C-strand synthesis initiation	1	19	0.00125222	0.750197	0.850214	3	4	0.00028177	9606	Homo sapiens	TPP1		R-HSA-9668597;R-HSA-174427;R-HSA-174425
R-HSA-110312	Translesion synthesis by REV1	1	19	0.00125222	0.750197	0.850214	3	5	0.000352212	9606	Homo sapiens	REV3L		R-HSA-5652151;R-HSA-110322;R-HSA-110311
R-HSA-937072	TRAF6-mediated induction of TAK1 complex within TLR4 complex	1	19	0.00125222	0.750197	0.850214	3	6	0.000422654	9606	Homo sapiens	TAB2		R-HSA-936951;R-HSA-937075;R-HSA-936947
R-HSA-399954	Sema3A PAK dependent Axon repulsion	1	19	0.00125222	0.750197	0.850214	2	6	0.000422654	9606	Homo sapiens	STK4		R-HSA-399939;R-HSA-399952
R-HSA-190239	FGFR3 ligand binding and activation	1	19	0.00125222	0.750197	0.850214	2	6	0.000422654	9606	Homo sapiens	FGF5		R-HSA-190388;R-HSA-190261
R-HSA-5676934	Protein repair	1	19	0.00125222	0.750197	0.850214	2	7	0.000493097	9606	Homo sapiens	TXN		R-HSA-5676917;R-HSA-5676940
R-HSA-8849175	Threonine catabolism	1	19	0.00125222	0.750197	0.850214	1	4	0.00028177	9606	Homo sapiens	RIDA		R-HSA-9014641
R-HSA-419408	Lysosphingolipid and LPA receptors	1	19	0.00125222	0.750197	0.850214	1	5	0.000352212	9606	Homo sapiens	PRG3		R-HSA-6797630
R-HSA-69183	Processive synthesis on the lagging strand	1	19	0.00125222	0.750197	0.850214	1	7	0.000493097	9606	Homo sapiens	LIG1		R-HSA-69173
R-HSA-9793528	Ciprofloxacin ADME	1	19	0.00125222	0.750197	0.850214	2	17	0.00119752	9606	Homo sapiens	ALB		R-HSA-9794444;R-HSA-9794475
R-HSA-416700	Other semaphorin interactions	1	19	0.00125222	0.750197	0.850214	1	9	0.000633981	9606	Homo sapiens	PLXNB3		R-HSA-416698
R-HSA-446353	Cell-extracellular matrix interactions	1	19	0.00125222	0.750197	0.850214	1	10	0.000704424	9606	Homo sapiens	FLNC		R-HSA-430347
R-HSA-450604	KSRP (KHSRP) binds and destabilizes mRNA	1	20	0.00131813	0.767795	0.850214	5	5	0.000352212	9606	Homo sapiens	KHSRP		R-HSA-450422;R-HSA-450499;R-HSA-451152;R-HSA-450592;R-HSA-450620
R-HSA-2142816	Synthesis of (16-20)-hydroxyeicosatetraenoic acids (HETE)	1	20	0.00131813	0.767795	0.850214	3	3	0.000211327	9606	Homo sapiens	CYP1A1		R-HSA-2161795;R-HSA-2161940;R-HSA-2161814
R-HSA-5656121	Translesion synthesis by POLI	1	20	0.00131813	0.767795	0.850214	3	3	0.000211327	9606	Homo sapiens	REV3L		R-HSA-5656148;R-HSA-5656158;R-HSA-5656105
R-HSA-354194	GRB2:SOS provides linkage to MAPK signaling for Integrins	1	20	0.00131813	0.767795	0.850214	2	2	0.000140885	9606	Homo sapiens	CYTH2		R-HSA-354165;R-HSA-354087
R-HSA-9687136	Aberrant regulation of mitotic exit in cancer due to RB1 defects	1	20	0.00131813	0.767795	0.850214	1	1	7.04424e-05	9606	Homo sapiens	CDH1		R-HSA-9687377
R-HSA-399955	SEMA3A-Plexin repulsion signaling by inhibiting Integrin adhesion	1	20	0.00131813	0.767795	0.850214	4	8	0.000563539	9606	Homo sapiens	FARP2		R-HSA-399942;R-HSA-399938;R-HSA-399936;R-HSA-399933
R-HSA-918233	TRAF3-dependent IRF activation pathway	1	20	0.00131813	0.767795	0.850214	5	11	0.000774866	9606	Homo sapiens	TBK1		R-HSA-9705137;R-HSA-918232;R-HSA-918229;R-HSA-9705320;R-HSA-918225
R-HSA-936964	Activation of IRF3, IRF7 mediated by TBK1, IKBKE	1	20	0.00131813	0.767795	0.850214	3	9	0.000633981	9606	Homo sapiens	TBK1		R-HSA-936941;R-HSA-166245;R-HSA-166271
R-HSA-434316	Fatty Acids bound to GPR40 (FFAR1) regulate insulin secretion	1	20	0.00131813	0.767795	0.850214	2	6	0.000422654	9606	Homo sapiens	PLCB1		R-HSA-400023;R-HSA-399998
R-HSA-169893	Prolonged ERK activation events	1	20	0.00131813	0.767795	0.850214	6	19	0.00133841	9606	Homo sapiens	KIDINS220		R-HSA-169891;R-HSA-169904;R-HSA-169905;R-HSA-169895;R-HSA-9612980;R-HSA-169901
R-HSA-399997	Acetylcholine regulates insulin secretion	1	20	0.00131813	0.767795	0.850214	2	7	0.000493097	9606	Homo sapiens	PLCB1		R-HSA-400023;R-HSA-399998
R-HSA-5099900	WNT5A-dependent internalization of FZD4	1	20	0.00131813	0.767795	0.850214	1	5	0.000352212	9606	Homo sapiens	PRKCB		R-HSA-5138432
R-HSA-9733458	Induction of Cell-Cell Fusion	1	20	0.00131813	0.767795	0.850214	1	5	0.000352212	9606	Homo sapiens	ANO8		R-HSA-9770187
R-HSA-8963684	Tyrosine catabolism	1	20	0.00131813	0.767795	0.850214	1	6	0.000422654	9606	Homo sapiens	HGD		R-HSA-71164
R-HSA-3232118	SUMOylation of transcription factors	1	20	0.00131813	0.767795	0.850214	1	11	0.000774866	9606	Homo sapiens	TFAP2B		R-HSA-3234084
R-HSA-5655862	Translesion synthesis by POLK	1	21	0.00138404	0.784154	0.850214	3	3	0.000211327	9606	Homo sapiens	REV3L		R-HSA-5655892;R-HSA-5655965;R-HSA-5655835
R-HSA-3560783	Defective B4GALT7 causes EDS, progeroid type	1	21	0.00138404	0.784154	0.850214	1	1	7.04424e-05	9606	Homo sapiens	GPC4		R-HSA-3560804
R-HSA-4420332	Defective B3GALT6 causes EDSP2 and SEMDJL1	1	21	0.00138404	0.784154	0.850214	1	1	7.04424e-05	9606	Homo sapiens	GPC4		R-HSA-4420365
R-HSA-77595	Processing of Intronless Pre-mRNAs	1	21	0.00138404	0.784154	0.850214	3	5	0.000352212	9606	Homo sapiens	CPB2		R-HSA-77591;R-HSA-77593;R-HSA-77592
R-HSA-1963640	GRB2 events in ERBB2 signaling	1	21	0.00138404	0.784154	0.850214	2	4	0.00028177	9606	Homo sapiens	EGF		R-HSA-1250498;R-HSA-1250488
R-HSA-9690406	Transcriptional regulation of testis differentiation	1	21	0.00138404	0.784154	0.850214	6	18	0.00126796	9606	Homo sapiens	GATA4		R-HSA-9693009;R-HSA-9692241;R-HSA-9690896;R-HSA-9692135;R-HSA-9692250;R-HSA-9690877
R-HSA-77288	mitochondrial fatty acid beta-oxidation of unsaturated fatty acids	1	21	0.00138404	0.784154	0.850214	2	6	0.000422654	9606	Homo sapiens	HADHA		R-HSA-109339;R-HSA-109342
R-HSA-430039	mRNA decay by 5' to 3' exoribonuclease	1	21	0.00138404	0.784154	0.850214	1	3	0.000211327	9606	Homo sapiens	DCP1B		R-HSA-429860
R-HSA-190242	FGFR1 ligand binding and activation	1	21	0.00138404	0.784154	0.850214	2	7	0.000493097	9606	Homo sapiens	FGF5		R-HSA-190256;R-HSA-190429
R-HSA-8866910	TFAP2 (AP-2) family regulates transcription of growth factors and their receptors	1	21	0.00138404	0.784154	0.850214	4	18	0.00126796	9606	Homo sapiens	TFAP2B		R-HSA-8864453;R-HSA-8864690;R-HSA-8864466;R-HSA-8864698
R-HSA-77346	Beta oxidation of decanoyl-CoA to octanoyl-CoA-CoA	1	21	0.00138404	0.784154	0.850214	1	5	0.000352212	9606	Homo sapiens	HADHA		R-HSA-77340
R-HSA-196783	Coenzyme A biosynthesis	1	21	0.00138404	0.784154	0.850214	1	7	0.000493097	9606	Homo sapiens	FBL		R-HSA-199203
R-HSA-6787639	GDP-fucose biosynthesis	1	21	0.00138404	0.784154	0.850214	1	7	0.000493097	9606	Homo sapiens	FCSK		R-HSA-6787540
R-HSA-5660526	Response to metal ions	1	21	0.00138404	0.784154	0.850214	4	31	0.00218371	9606	Homo sapiens	MTF1		R-HSA-5660503;R-HSA-5660514;R-HSA-5660530;R-HSA-5660479
R-HSA-9671793	Diseases of hemostasis	1	21	0.00138404	0.784154	0.850214	1	18	0.00126796	9606	Homo sapiens	GGCX		R-HSA-9673231
R-HSA-9651496	Defects of contact activation system (CAS) and kallikrein/kinin system (KKS)	1	21	0.00138404	0.784154	0.850214	1	18	0.00126796	9606	Homo sapiens	GGCX		R-HSA-9673231
R-HSA-174437	Removal of the Flap Intermediate from the C-strand	1	22	0.00144994	0.799362	0.850214	4	4	0.00028177	9606	Homo sapiens	TPP1		R-HSA-174451;R-HSA-174441;R-HSA-174446;R-HSA-174445
R-HSA-372708	p130Cas linkage to MAPK signaling for integrins	1	22	0.00144994	0.799362	0.850214	3	3	0.000211327	9606	Homo sapiens	CYTH2		R-HSA-372693;R-HSA-372705;R-HSA-372697
R-HSA-5654219	Phospholipase C-mediated cascade: FGFR1	1	22	0.00144994	0.799362	0.850214	3	3	0.000211327	9606	Homo sapiens	FGF5		R-HSA-5654167;R-HSA-5654165;R-HSA-5654149
R-HSA-176407	Conversion from APC/C:Cdc20 to APC/C:Cdh1 in late anaphase	1	22	0.00144994	0.799362	0.850214	2	3	0.000211327	9606	Homo sapiens	CDH1		R-HSA-174070;R-HSA-174124
R-HSA-4641263	Regulation of FZD by ubiquitination	1	22	0.00144994	0.799362	0.850214	3	6	0.000422654	9606	Homo sapiens	LGR6		R-HSA-4641206;R-HSA-4641205;R-HSA-4641246
R-HSA-1660517	Synthesis of PIPs at the late endosome membrane	1	22	0.00144994	0.799362	0.850214	3	7	0.000493097	9606	Homo sapiens	VAC14		R-HSA-1675866;R-HSA-1676020;R-HSA-1675910
R-HSA-1963642	PI3K events in ERBB2 signaling	1	22	0.00144994	0.799362	0.850214	3	7	0.000493097	9606	Homo sapiens	EGF		R-HSA-1306963;R-HSA-1306965;R-HSA-1306957
R-HSA-400511	Synthesis, secretion, and inactivation of Glucose-dependent Insulinotropic Polypeptide (GIP)	1	22	0.00144994	0.799362	0.850214	1	7	0.000493097	9606	Homo sapiens	GATA4		R-HSA-400500
R-HSA-3229121	Glycogen storage diseases	1	22	0.00144994	0.799362	0.850214	1	10	0.000704424	9606	Homo sapiens	GBE1		R-HSA-3878762
R-HSA-5637812	Signaling by EGFRvIII in Cancer	1	22	0.00144994	0.799362	0.850214	1	18	0.00126796	9606	Homo sapiens	EGF		R-HSA-5638137
R-HSA-5637810	Constitutive Signaling by EGFRvIII	1	22	0.00144994	0.799362	0.850214	1	18	0.00126796	9606	Homo sapiens	EGF		R-HSA-5638137
R-HSA-163210	Formation of ATP by chemiosmotic coupling	1	23	0.00151585	0.813499	0.850214	3	3	0.000211327	9606	Homo sapiens	ATP5PB		R-HSA-164834;R-HSA-164832;R-HSA-164840
R-HSA-73980	RNA Polymerase III Transcription Termination	1	23	0.00151585	0.813499	0.850214	2	2	0.000140885	9606	Homo sapiens	POLR3B		R-HSA-113449;R-HSA-113454
R-HSA-418217	G beta:gamma signalling through PLC beta	1	23	0.00151585	0.813499	0.850214	2	2	0.000140885	9606	Homo sapiens	PLCB1		R-HSA-398193;R-HSA-398040
R-HSA-9665348	Signaling by ERBB2 ECD mutants	1	23	0.00151585	0.813499	0.850214	13	15	0.00105664	9606	Homo sapiens	EGF		R-HSA-9665407;R-HSA-9665406;R-HSA-9665404;R-HSA-9665411;R-HSA-9665410;R-HSA-9665409;R-HSA-9665408;R-HSA-9665415;R-HSA-9665413;R-HSA-9665417;R-HSA-9665416;R-HSA-9665389;R-HSA-9665388
R-HSA-2142670	Synthesis of epoxy (EET) and dihydroxyeicosatrienoic acids (DHET)	1	23	0.00151585	0.813499	0.850214	2	3	0.000211327	9606	Homo sapiens	CYP1A1		R-HSA-2161890;R-HSA-2161899
R-HSA-416993	Trafficking of GluR2-containing AMPA receptors	1	23	0.00151585	0.813499	0.850214	2	3	0.000211327	9606	Homo sapiens	PRKCB		R-HSA-421007;R-HSA-416639
R-HSA-5651801	PCNA-Dependent Long Patch Base Excision Repair	1	23	0.00151585	0.813499	0.850214	3	6	0.000422654	9606	Homo sapiens	LIG1		R-HSA-110371;R-HSA-5651809;R-HSA-5651805
R-HSA-181429	Serotonin Neurotransmitter Release Cycle	1	23	0.00151585	0.813499	0.850214	2	4	0.00028177	9606	Homo sapiens	SYN2		R-HSA-380901;R-HSA-380905
R-HSA-500657	Presynaptic function of Kainate receptors	1	23	0.00151585	0.813499	0.850214	1	2	0.000140885	9606	Homo sapiens	PLCB1		R-HSA-500717
R-HSA-1606322	ZBP1(DAI) mediated induction of type I IFNs	1	23	0.00151585	0.813499	0.850214	4	11	0.000774866	9606	Homo sapiens	TBK1		R-HSA-1606345;R-HSA-9679819;R-HSA-1606324;R-HSA-1606327
R-HSA-4419969	Depolymerization of the Nuclear Lamina	1	23	0.00151585	0.813499	0.850214	2	6	0.000422654	9606	Homo sapiens	PRKCB		R-HSA-5229194;R-HSA-5223304
R-HSA-2033519	Activated point mutants of FGFR2	1	23	0.00151585	0.813499	0.850214	3	10	0.000704424	9606	Homo sapiens	FGF5		R-HSA-2033486;R-HSA-2077424;R-HSA-2033472
R-HSA-5654710	PI-3K cascade:FGFR3	1	24	0.00158176	0.826641	0.850214	6	7	0.000493097	9606	Homo sapiens	FGF5		R-HSA-5654709;R-HSA-5654643;R-HSA-5654640;R-HSA-5654641;R-HSA-5654705;R-HSA-5654637
R-HSA-2243919	Crosslinking of collagen fibrils	1	24	0.00158176	0.826641	0.850214	11	13	0.000915751	9606	Homo sapiens	COL1A2		R-HSA-2395302;R-HSA-2395223;R-HSA-2243926;R-HSA-2395314;R-HSA-2395324;R-HSA-2395340;R-HSA-2243931;R-HSA-2002466;R-HSA-2395257;R-HSA-2395322;R-HSA-2250301
R-HSA-9013422	RHOBTB1 GTPase cycle	1	24	0.00158176	0.826641	0.850214	1	2	0.000140885	9606	Homo sapiens	RBBP6		R-HSA-9018778
R-HSA-5627117	RHO GTPases Activate ROCKs	1	24	0.00158176	0.826641	0.850214	2	7	0.000493097	9606	Homo sapiens	PPP1R12A		R-HSA-419232;R-HSA-419083
R-HSA-2142688	Synthesis of 5-eicosatetraenoic acids	1	24	0.00158176	0.826641	0.850214	1	4	0.00028177	9606	Homo sapiens	PON2		R-HSA-8932633
R-HSA-113510	E2F mediated regulation of DNA replication	1	24	0.00158176	0.826641	0.850214	1	4	0.00028177	9606	Homo sapiens	TFDP1		R-HSA-113643
R-HSA-844456	The NLRP3 inflammasome	1	24	0.00158176	0.826641	0.850214	3	18	0.00126796	9606	Homo sapiens	TXN		R-HSA-1250280;R-HSA-1250264;R-HSA-1250253
R-HSA-1237112	Methionine salvage pathway	1	24	0.00158176	0.826641	0.850214	1	7	0.000493097	9606	Homo sapiens	GOT1		R-HSA-1237102
R-HSA-8964058	HDL remodeling	1	24	0.00158176	0.826641	0.850214	1	13	0.000915751	9606	Homo sapiens	ALB		R-HSA-264679
R-HSA-9694631	Maturation of nucleoprotein	1	24	0.00158176	0.826641	0.850214	1	14	0.000986193	9606	Homo sapiens	SRPK2		R-HSA-9729330
R-HSA-5654221	Phospholipase C-mediated cascade; FGFR2	1	25	0.00164766	0.838858	0.850214	3	3	0.000211327	9606	Homo sapiens	FGF5		R-HSA-5654147;R-HSA-5654159;R-HSA-5654157
R-HSA-389977	Post-chaperonin tubulin folding pathway	1	25	0.00164766	0.838858	0.850214	5	9	0.000633981	9606	Homo sapiens	TBCE		R-HSA-389974;R-HSA-389964;R-HSA-389976;R-HSA-389963;R-HSA-389978
R-HSA-77111	Synthesis of Ketone Bodies	1	25	0.00164766	0.838858	0.850214	1	8	0.000563539	9606	Homo sapiens	HMGCS2		R-HSA-73918
R-HSA-428643	Organic anion transporters	1	25	0.00164766	0.838858	0.850214	1	9	0.000633981	9606	Homo sapiens	SLC17A1		R-HSA-428609
R-HSA-2022870	Chondroitin sulfate biosynthesis	1	25	0.00164766	0.838858	0.850214	1	9	0.000633981	9606	Homo sapiens	CHST9		R-HSA-1971483
R-HSA-445144	Signal transduction by L1	1	25	0.00164766	0.838858	0.850214	1	11	0.000774866	9606	Homo sapiens	CYTH2		R-HSA-374686
R-HSA-373753	Nephrin family interactions	1	25	0.00164766	0.838858	0.850214	1	13	0.000915751	9606	Homo sapiens	KIRREL2		R-HSA-451757
R-HSA-391903	Eicosanoid ligand-binding receptors	1	25	0.00164766	0.838858	0.850214	1	15	0.00105664	9606	Homo sapiens	TBXA2R		R-HSA-391939
R-HSA-70221	Glycogen breakdown (glycogenolysis)	1	25	0.00164766	0.838858	0.850214	1	15	0.00105664	9606	Homo sapiens	PGM1		R-HSA-9638125
R-HSA-5654704	SHC-mediated cascade:FGFR3	1	26	0.00171357	0.850214	0.850214	4	4	0.00028177	9606	Homo sapiens	FGF5		R-HSA-5654646;R-HSA-5654647;R-HSA-5654625;R-HSA-5654634
R-HSA-5602498	MyD88 deficiency (TLR2/4)	1	26	0.00171357	0.850214	0.850214	2	2	0.000140885	9606	Homo sapiens	TLR6		R-HSA-5602383;R-HSA-5602606
R-HSA-5637815	Signaling by Ligand-Responsive EGFR Variants in Cancer	1	26	0.00171357	0.850214	0.850214	20	23	0.00162017	9606	Homo sapiens	EGF		R-HSA-1225947;R-HSA-1226014;R-HSA-1225950;R-HSA-1225951;R-HSA-1226012;R-HSA-1225949;R-HSA-1220610;R-HSA-1220611;R-HSA-1247842;R-HSA-1247841;R-HSA-1226016;R-HSA-1225952;R-HSA-1225956;R-HSA-1220612;R-HSA-1247844;R-HSA-1225957;R-HSA-1220613;R-HSA-1225960;R-HSA-1225961;R-HSA-1169421
R-HSA-1236382	Constitutive Signaling by Ligand-Responsive EGFR Cancer Variants	1	26	0.00171357	0.850214	0.850214	20	23	0.00162017	9606	Homo sapiens	EGF		R-HSA-1225947;R-HSA-1226014;R-HSA-1225950;R-HSA-1225951;R-HSA-1226012;R-HSA-1225949;R-HSA-1220610;R-HSA-1220611;R-HSA-1247842;R-HSA-1247841;R-HSA-1226016;R-HSA-1225952;R-HSA-1225956;R-HSA-1220612;R-HSA-1247844;R-HSA-1225957;R-HSA-1220613;R-HSA-1225960;R-HSA-1225961;R-HSA-1169421
R-HSA-392170	ADP signalling through P2Y purinoceptor 12	1	26	0.00171357	0.850214	0.850214	3	4	0.00028177	9606	Homo sapiens	GNAI1		R-HSA-392195;R-HSA-392187;R-HSA-392202
R-HSA-190241	FGFR2 ligand binding and activation	1	26	0.00171357	0.850214	0.850214	2	5	0.000352212	9606	Homo sapiens	FGF5		R-HSA-190258;R-HSA-190413
R-HSA-450321	JNK (c-Jun kinases) phosphorylation and activation mediated by activated human TAK1	1	26	0.00171357	0.850214	0.850214	1	3	0.000211327	9606	Homo sapiens	TAB2		R-HSA-450337
R-HSA-5357786	TNFR1-induced proapoptotic signaling	1	26	0.00171357	0.850214	0.850214	1	3	0.000211327	9606	Homo sapiens	TBK1		R-HSA-83582
R-HSA-167044	Signalling to RAS	1	26	0.00171357	0.850214	0.850214	2	10	0.000704424	9606	Homo sapiens	KLHL21		R-HSA-167056;R-HSA-167019
R-HSA-422085	Synthesis, secretion, and deacylation of Ghrelin	1	26	0.00171357	0.850214	0.850214	1	8	0.000563539	9606	Homo sapiens	BCHE		R-HSA-9023617
R-HSA-196836	Vitamin C (ascorbate) metabolism	1	26	0.00171357	0.850214	0.850214	1	9	0.000633981	9606	Homo sapiens	SLC2A3		R-HSA-198818
R-HSA-210991	Basigin interactions	1	26	0.00171357	0.850214	0.850214	1	10	0.000704424	9606	Homo sapiens	SLC3A2		R-HSA-375131
R-HSA-69186	Lagging Strand Synthesis	1	26	0.00171357	0.850214	0.850214	1	11	0.000774866	9606	Homo sapiens	LIG1		R-HSA-69173
R-HSA-162594	Early Phase of HIV Life Cycle	1	26	0.00171357	0.850214	0.850214	1	39	0.00274725	9606	Homo sapiens	LIG1		R-HSA-182876
R-HSA-5654706	FRS-mediated FGFR3 signaling	1	27	0.00177948	0.860771	0.860771	9	9	0.000633981	9606	Homo sapiens	FGF5		R-HSA-5654631;R-HSA-5654628;R-HSA-8941628;R-HSA-5654416;R-HSA-5654623;R-HSA-5654413;R-HSA-5654408;R-HSA-5654633;R-HSA-5654409
R-HSA-5603041	IRAK4 deficiency (TLR2/4)	1	27	0.00177948	0.860771	0.860771	2	2	0.000140885	9606	Homo sapiens	TLR6		R-HSA-5602353;R-HSA-5602672
R-HSA-5696397	Gap-filling DNA repair synthesis and ligation in GG-NER	1	27	0.00177948	0.860771	0.860771	1	2	0.000140885	9606	Homo sapiens	LIG1		R-HSA-5690997
R-HSA-9694614	Attachment and Entry	1	27	0.00177948	0.860771	0.860771	5	11	0.000774866	9606	Homo sapiens	GPC4		R-HSA-9694579;R-HSA-9694661;R-HSA-9699007;R-HSA-9697423;R-HSA-9698988
R-HSA-8876384	Listeria monocytogenes entry into host cells	1	27	0.00177948	0.860771	0.860771	5	13	0.000915751	9606	Homo sapiens	CDH1		R-HSA-8876948;R-HSA-8876497;R-HSA-8876993;R-HSA-8877003;R-HSA-112333
R-HSA-211979	Eicosanoids	1	27	0.00177948	0.860771	0.860771	2	6	0.000422654	9606	Homo sapiens	CYP4F11		R-HSA-211873;R-HSA-215526
R-HSA-9705462	Inactivation of CSF3 (G-CSF) signaling	1	27	0.00177948	0.860771	0.860771	2	9	0.000633981	9606	Homo sapiens	SAG		R-HSA-9705729;R-HSA-9705738
R-HSA-450302	activated TAK1 mediates p38 MAPK activation	1	27	0.00177948	0.860771	0.860771	1	5	0.000352212	9606	Homo sapiens	TAB2		R-HSA-450346
R-HSA-211958	Miscellaneous substrates	1	27	0.00177948	0.860771	0.860771	1	5	0.000352212	9606	Homo sapiens	CYP4F11		R-HSA-211962
R-HSA-189085	Digestion of dietary carbohydrate	1	27	0.00177948	0.860771	0.860771	1	13	0.000915751	9606	Homo sapiens	CHIA		R-HSA-6786421
R-HSA-5654689	PI-3K cascade:FGFR1	1	28	0.00184538	0.870584	0.870584	6	7	0.000493097	9606	Homo sapiens	FGF5		R-HSA-5654692;R-HSA-5654596;R-HSA-5654594;R-HSA-5654690;R-HSA-5654592;R-HSA-5654591
R-HSA-6803529	FGFR2 alternative splicing	1	28	0.00184538	0.870584	0.870584	3	4	0.00028177	9606	Homo sapiens	HNRNPF		R-HSA-6803527;R-HSA-6803838;R-HSA-6803836
R-HSA-350054	Notch-HLH transcription pathway	1	28	0.00184538	0.870584	0.870584	1	2	0.000140885	9606	Homo sapiens	NCOR1		R-HSA-350058
R-HSA-212676	Dopamine Neurotransmitter Release Cycle	1	28	0.00184538	0.870584	0.870584	2	5	0.000352212	9606	Homo sapiens	SYN2		R-HSA-380869;R-HSA-380574
R-HSA-400451	Free fatty acids regulate insulin secretion	1	28	0.00184538	0.870584	0.870584	2	8	0.000563539	9606	Homo sapiens	PLCB1		R-HSA-400023;R-HSA-399998
R-HSA-166208	mTORC1-mediated signalling	1	28	0.00184538	0.870584	0.870584	2	8	0.000563539	9606	Homo sapiens	RPTOR		R-HSA-165718;R-HSA-165692
R-HSA-200425	Carnitine metabolism	1	28	0.00184538	0.870584	0.870584	2	9	0.000633981	9606	Homo sapiens	ACACB		R-HSA-200423;R-HSA-8876889
R-HSA-211935	Fatty acids	1	29	0.00191129	0.879707	0.879707	2	4	0.00028177	9606	Homo sapiens	CYP4F11		R-HSA-76466;R-HSA-211924
R-HSA-446210	Synthesis of UDP-N-acetyl-glucosamine	1	29	0.00191129	0.879707	0.879707	1	7	0.000493097	9606	Homo sapiens	MKLN1		R-HSA-449734
R-HSA-74182	Ketone body metabolism	1	29	0.00191129	0.879707	0.879707	1	11	0.000774866	9606	Homo sapiens	HMGCS2		R-HSA-73918
R-HSA-9634638	Estrogen-dependent nuclear events downstream of ESR-membrane signaling	1	29	0.00191129	0.879707	0.879707	1	12	0.000845309	9606	Homo sapiens	EGF		R-HSA-9625465
R-HSA-982772	Growth hormone receptor signaling	1	29	0.00191129	0.879707	0.879707	2	28	0.00197239	9606	Homo sapiens	SOCS2		R-HSA-1168809;R-HSA-1168813
R-HSA-5674400	Constitutive Signaling by AKT1 E17K in Cancer	1	29	0.00191129	0.879707	0.879707	1	18	0.00126796	9606	Homo sapiens	FOXO6		R-HSA-2399992
R-HSA-8943723	Regulation of PTEN mRNA translation	1	29	0.00191129	0.879707	0.879707	1	24	0.00169062	9606	Homo sapiens	TEP1		R-HSA-8944497
R-HSA-5654688	SHC-mediated cascade:FGFR1	1	30	0.0019772	0.888187	0.888187	4	4	0.00028177	9606	Homo sapiens	FGF5		R-HSA-5654582;R-HSA-5654597;R-HSA-5654573;R-HSA-5654600
R-HSA-9665686	Signaling by ERBB2 TMD/JMD mutants	1	30	0.0019772	0.888187	0.888187	10	13	0.000915751	9606	Homo sapiens	EGF		R-HSA-9665699;R-HSA-9665698;R-HSA-9665697;R-HSA-9665701;R-HSA-9665700;R-HSA-9665707;R-HSA-9665706;R-HSA-9665705;R-HSA-9665704;R-HSA-9665709
R-HSA-110314	Recognition of DNA damage by PCNA-containing replication complex	1	30	0.0019772	0.888187	0.888187	2	6	0.000422654	9606	Homo sapiens	DDB1		R-HSA-5652005;R-HSA-5652009
R-HSA-75067	Processing of Capped Intronless Pre-mRNA	1	30	0.0019772	0.888187	0.888187	3	10	0.000704424	9606	Homo sapiens	CPB2		R-HSA-77591;R-HSA-77593;R-HSA-77592
R-HSA-6783589	Interleukin-6 family signaling	1	30	0.0019772	0.888187	0.888187	4	34	0.00239504	9606	Homo sapiens	CNTFR		R-HSA-6783556;R-HSA-5696490;R-HSA-5696491;R-HSA-6783530
R-HSA-201451	Signaling by BMP	1	30	0.0019772	0.888187	0.888187	1	17	0.00119752	9606	Homo sapiens	GDF2		R-HSA-8858369
R-HSA-5654693	FRS-mediated FGFR1 signaling	1	31	0.0020431	0.896069	0.896069	9	9	0.000633981	9606	Homo sapiens	FGF5		R-HSA-5654578;R-HSA-5654575;R-HSA-5654586;R-HSA-5654587;R-HSA-5654571;R-HSA-5654584;R-HSA-5654392;R-HSA-8941623;R-HSA-5654569
R-HSA-5654695	PI-3K cascade:FGFR2	1	31	0.0020431	0.896069	0.896069	6	7	0.000493097	9606	Homo sapiens	FGF5		R-HSA-5654614;R-HSA-5654612;R-HSA-5654622;R-HSA-5654620;R-HSA-5654701;R-HSA-5654697
R-HSA-174411	Polymerase switching on the C-strand of the telomere	1	31	0.0020431	0.896069	0.896069	4	6	0.000422654	9606	Homo sapiens	TPP1		R-HSA-174448;R-HSA-174439;R-HSA-174452;R-HSA-174447
R-HSA-8949613	Cristae formation	1	31	0.0020431	0.896069	0.896069	1	2	0.000140885	9606	Homo sapiens	ATP5PB		R-HSA-8949580
R-HSA-5218921	VEGFR2 mediated cell proliferation	1	31	0.0020431	0.896069	0.896069	4	12	0.000845309	9606	Homo sapiens	PRKCB		R-HSA-5218813;R-HSA-5218823;R-HSA-5218805;R-HSA-5218821
R-HSA-420029	Tight junction interactions	1	31	0.0020431	0.896069	0.896069	1	3	0.000211327	9606	Homo sapiens	PATJ		R-HSA-420661
R-HSA-389887	Beta-oxidation of pristanoyl-CoA	1	31	0.0020431	0.896069	0.896069	2	11	0.000774866	9606	Homo sapiens	CRAT		R-HSA-390291;R-HSA-390284
R-HSA-1660516	Synthesis of PIPs at the early endosome membrane	1	31	0.0020431	0.896069	0.896069	2	13	0.000915751	9606	Homo sapiens	VAC14		R-HSA-1676168;R-HSA-1676174
R-HSA-1482801	Acyl chain remodelling of PS	1	31	0.0020431	0.896069	0.896069	1	8	0.000563539	9606	Homo sapiens	JMJD7-PLA2G4B		R-HSA-1482771
R-HSA-3214842	HDMs demethylate histones	1	31	0.0020431	0.896069	0.896069	2	17	0.00119752	9606	Homo sapiens	KDM5D		R-HSA-5661116;R-HSA-4754181
R-HSA-425410	Metal ion SLC transporters	1	31	0.0020431	0.896069	0.896069	1	20	0.00140885	9606	Homo sapiens	CP		R-HSA-904830
R-HSA-1643713	Signaling by EGFR in Cancer	1	32	0.00210901	0.903396	0.903396	22	42	0.00295858	9606	Homo sapiens	EGF		R-HSA-1225978;R-HSA-1225947;R-HSA-1226014;R-HSA-1225950;R-HSA-1225951;R-HSA-1226012;R-HSA-1225949;R-HSA-5638137;R-HSA-1220610;R-HSA-1220611;R-HSA-1247842;R-HSA-1247841;R-HSA-1226016;R-HSA-1225952;R-HSA-1225956;R-HSA-1220612;R-HSA-1247844;R-HSA-1225957;R-HSA-1220613;R-HSA-1225960;R-HSA-1225961;R-HSA-1169421
R-HSA-400042	Adrenaline,noradrenaline inhibits insulin secretion	1	32	0.00210901	0.903396	0.903396	3	6	0.000422654	9606	Homo sapiens	GNAI1		R-HSA-400037;R-HSA-400063;R-HSA-400092
R-HSA-5689901	Metalloprotease DUBs	1	32	0.00210901	0.903396	0.903396	1	6	0.000422654	9606	Homo sapiens	MYSM1		R-HSA-5691381
R-HSA-1855183	Synthesis of IP2, IP, and Ins in the cytosol	1	32	0.00210901	0.903396	0.903396	1	14	0.000986193	9606	Homo sapiens	INPP5A		R-HSA-1855222
R-HSA-264876	Insulin processing	1	32	0.00210901	0.903396	0.903396	1	17	0.00119752	9606	Homo sapiens	EXOC4		R-HSA-265177
R-HSA-5357769	Caspase activation via extrinsic apoptotic signalling pathway	1	32	0.00210901	0.903396	0.903396	1	17	0.00119752	9606	Homo sapiens	DAPK1		R-HSA-418849
R-HSA-5654699	SHC-mediated cascade:FGFR2	1	33	0.00217492	0.910208	0.910208	4	4	0.00028177	9606	Homo sapiens	FGF5		R-HSA-5654406;R-HSA-5654407;R-HSA-5654404;R-HSA-5654402
R-HSA-171306	Packaging Of Telomere Ends	1	33	0.00217492	0.910208	0.910208	2	2	0.000140885	9606	Homo sapiens	TPP1		R-HSA-181450;R-HSA-176700
R-HSA-5655332	Signaling by FGFR3 in disease	1	33	0.00217492	0.910208	0.910208	13	21	0.00147929	9606	Homo sapiens	FGF5		R-HSA-5655285;R-HSA-5655315;R-HSA-5655262;R-HSA-5655295;R-HSA-5655289;R-HSA-5655270;R-HSA-2077420;R-HSA-2012074;R-HSA-2012073;R-HSA-5655247;R-HSA-5655244;R-HSA-5655277;R-HSA-5655243
R-HSA-389948	PD-1 signaling	1	33	0.00217492	0.910208	0.910208	1	5	0.000352212	9606	Homo sapiens	HLA-DPA1		R-HSA-389758
R-HSA-5357956	TNFR1-induced NF-kappa-B signaling pathway	1	33	0.00217492	0.910208	0.910208	1	5	0.000352212	9606	Homo sapiens	TAB2		R-HSA-5357860
R-HSA-75109	Triglyceride biosynthesis	1	33	0.00217492	0.910208	0.910208	1	7	0.000493097	9606	Homo sapiens	GPAM		R-HSA-75886
R-HSA-901032	ER Quality Control Compartment (ERQC)	1	33	0.00217492	0.910208	0.910208	1	9	0.000633981	9606	Homo sapiens	SEL1L		R-HSA-8867288
R-HSA-9759218	Cobalamin (Cbl) metabolism	1	33	0.00217492	0.910208	0.910208	1	11	0.000774866	9606	Homo sapiens	MMUT		R-HSA-3159259
R-HSA-5654700	FRS-mediated FGFR2 signaling	1	34	0.00224082	0.916539	0.916539	9	9	0.000633981	9606	Homo sapiens	FGF5		R-HSA-5654615;R-HSA-5654608;R-HSA-5654607;R-HSA-5654399;R-HSA-8941618;R-HSA-5654605;R-HSA-5654397;R-HSA-5654618;R-HSA-5654603
R-HSA-171319	Telomere Extension By Telomerase	1	34	0.00224082	0.916539	0.916539	8	10	0.000704424	9606	Homo sapiens	TPP1		R-HSA-163090;R-HSA-163120;R-HSA-163099;R-HSA-163096;R-HSA-9686521;R-HSA-164617;R-HSA-164620;R-HSA-9686524
R-HSA-5576892	Phase 0 - rapid depolarisation	1	34	0.00224082	0.916539	0.916539	1	2	0.000140885	9606	Homo sapiens	SCN4A		R-HSA-5576895
R-HSA-5654732	Negative regulation of FGFR3 signaling	1	34	0.00224082	0.916539	0.916539	3	14	0.000986193	9606	Homo sapiens	FGF5		R-HSA-5654679;R-HSA-5654565;R-HSA-5654730
R-HSA-380994	ATF4 activates genes in response to endoplasmic reticulum stress	1	34	0.00224082	0.916539	0.916539	1	7	0.000493097	9606	Homo sapiens	KHSRP		R-HSA-517731
R-HSA-622312	Inflammasomes	1	34	0.00224082	0.916539	0.916539	3	28	0.00197239	9606	Homo sapiens	TXN		R-HSA-1250280;R-HSA-1250264;R-HSA-1250253
R-HSA-8850843	Phosphate bond hydrolysis by NTPDase proteins	1	34	0.00224082	0.916539	0.916539	1	12	0.000845309	9606	Homo sapiens	ENTPD2		R-HSA-8851089
R-HSA-5654708	Downstream signaling of activated FGFR3	1	35	0.00230673	0.922424	0.922424	22	23	0.00162017	9606	Homo sapiens	FGF5		R-HSA-5654646;R-HSA-5654647;R-HSA-5654709;R-HSA-5654643;R-HSA-5654224;R-HSA-5654640;R-HSA-5654416;R-HSA-5654641;R-HSA-5654705;R-HSA-5654623;R-HSA-5654631;R-HSA-5654148;R-HSA-5654628;R-HSA-8941628;R-HSA-5654625;R-HSA-5654222;R-HSA-5654637;R-HSA-5654413;R-HSA-5654634;R-HSA-5654408;R-HSA-5654633;R-HSA-5654409
R-HSA-9664565	Signaling by ERBB2 KD Mutants	1	35	0.00230673	0.922424	0.922424	13	17	0.00119752	9606	Homo sapiens	EGF		R-HSA-9665009;R-HSA-9664976;R-HSA-9664567;R-HSA-9664983;R-HSA-9664918;R-HSA-9664950;R-HSA-9664991;R-HSA-9664933;R-HSA-9665034;R-HSA-9665000;R-HSA-9665032;R-HSA-9664588;R-HSA-9664940
R-HSA-5334118	DNA methylation	1	35	0.00230673	0.922424	0.922424	2	7	0.000493097	9606	Homo sapiens	DNMT3B		R-HSA-5334097;R-HSA-5334164
R-HSA-420092	Glucagon-type ligand receptors	1	35	0.00230673	0.922424	0.922424	1	8	0.000563539	9606	Homo sapiens	GLP1R		R-HSA-381612
R-HSA-9674555	Signaling by CSF3 (G-CSF)	1	35	0.00230673	0.922424	0.922424	2	21	0.00147929	9606	Homo sapiens	SAG		R-HSA-9705729;R-HSA-9705738
R-HSA-1250196	SHC1 events in ERBB2 signaling	1	36	0.00237264	0.927895	0.927895	4	6	0.000422654	9606	Homo sapiens	EGF		R-HSA-1250195;R-HSA-1250486;R-HSA-1963578;R-HSA-1250463
R-HSA-2424491	DAP12 signaling	1	36	0.00237264	0.927895	0.927895	10	17	0.00119752	9606	Homo sapiens	KLRC1		R-HSA-2395412;R-HSA-2424484;R-HSA-210289;R-HSA-2424486;R-HSA-2424487;R-HSA-2424480;R-HSA-2396594;R-HSA-2424482;R-HSA-2395439;R-HSA-2395801
R-HSA-1227990	Signaling by ERBB2 in Cancer	1	36	0.00237264	0.927895	0.927895	36	62	0.00436743	9606	Homo sapiens	EGF		R-HSA-9664976;R-HSA-9664983;R-HSA-9664918;R-HSA-9664991;R-HSA-9665411;R-HSA-9665410;R-HSA-9665409;R-HSA-9665408;R-HSA-9665415;R-HSA-9665413;R-HSA-9665034;R-HSA-9665417;R-HSA-9665416;R-HSA-9665032;R-HSA-9664588;R-HSA-9665009;R-HSA-9664567;R-HSA-9664950;R-HSA-9665407;R-HSA-9665406;R-HSA-9665404;R-HSA-9665699;R-HSA-9665698;R-HSA-9665697;R-HSA-9665701;R-HSA-9664933;R-HSA-9665700;R-HSA-9665707;R-HSA-9…
R-HSA-9706574	RHOBTB GTPase Cycle	1	36	0.00237264	0.927895	0.927895	1	4	0.00028177	9606	Homo sapiens	RBBP6		R-HSA-9018778
R-HSA-114452	Activation of BH3-only proteins	1	36	0.00237264	0.927895	0.927895	4	19	0.00133841	9606	Homo sapiens	TFDP1		R-HSA-140217;R-HSA-4331327;R-HSA-4331324;R-HSA-140221
R-HSA-5626467	RHO GTPases activate IQGAPs	1	36	0.00237264	0.927895	0.927895	1	5	0.000352212	9606	Homo sapiens	CDH1		R-HSA-5672304
R-HSA-2022854	Keratan sulfate biosynthesis	1	36	0.00237264	0.927895	0.927895	1	9	0.000633981	9606	Homo sapiens	ST3GAL4		R-HSA-2046285
R-HSA-5686938	Regulation of TLR by endogenous ligand	1	36	0.00237264	0.927895	0.927895	1	12	0.000845309	9606	Homo sapiens	TLR6		R-HSA-8869667
R-HSA-112311	Neurotransmitter clearance	1	36	0.00237264	0.927895	0.927895	1	16	0.00112708	9606	Homo sapiens	BCHE		R-HSA-372519
R-HSA-2129379	Molecules associated with elastic fibres	1	37	0.00243854	0.93298	0.93298	2	10	0.000704424	9606	Homo sapiens	CYTH2		R-HSA-2396029;R-HSA-2395320
R-HSA-8963693	Aspartate and asparagine metabolism	1	37	0.00243854	0.93298	0.93298	2	11	0.000774866	9606	Homo sapiens	GOT1		R-HSA-70592;R-HSA-70581
R-HSA-162710	Synthesis of glycosylphosphatidylinositol (GPI)	1	37	0.00243854	0.93298	0.93298	1	11	0.000774866	9606	Homo sapiens	PIGW		R-HSA-162683
R-HSA-5609975	Diseases associated with glycosylation precursor biosynthesis	1	37	0.00243854	0.93298	0.93298	1	15	0.00105664	9606	Homo sapiens	PGM1		R-HSA-5609939
R-HSA-110330	Recognition and association of DNA glycosylase with site containing an affected purine	1	38	0.00250445	0.937707	0.937707	2	10	0.000704424	9606	Homo sapiens	TPP1		R-HSA-9629195;R-HSA-9629373
R-HSA-1296065	Inwardly rectifying K+ channels	1	38	0.00250445	0.937707	0.937707	1	7	0.000493097	9606	Homo sapiens	ABCC8		R-HSA-1296024
R-HSA-69190	DNA strand elongation	1	38	0.00250445	0.937707	0.937707	1	15	0.00105664	9606	Homo sapiens	LIG1		R-HSA-69173
R-HSA-2022928	HS-GAG biosynthesis	1	39	0.00257036	0.9421	0.9421	13	14	0.000986193	9606	Homo sapiens	GPC4		R-HSA-2076383;R-HSA-2076508;R-HSA-2076371;R-HSA-2024108;R-HSA-2022860;R-HSA-2022856;R-HSA-2076392;R-HSA-2022887;R-HSA-2022919;R-HSA-2024100;R-HSA-2076419;R-HSA-2076611;R-HSA-2022851
R-HSA-354192	Integrin signaling	1	39	0.00257036	0.9421	0.9421	20	24	0.00169062	9606	Homo sapiens	CYTH2		R-HSA-354149;R-HSA-443910;R-HSA-429415;R-HSA-354087;R-HSA-372705;R-HSA-432096;R-HSA-443905;R-HSA-429441;R-HSA-432110;R-HSA-377644;R-HSA-354124;R-HSA-377641;R-HSA-377640;R-HSA-377643;R-HSA-372693;R-HSA-354165;R-HSA-354066;R-HSA-354077;R-HSA-372697;R-HSA-354073
R-HSA-9668328	Sealing of the nuclear envelope (NE) by ESCRT-III	1	39	0.00257036	0.9421	0.9421	5	7	0.000493097	9606	Homo sapiens	CC2D1B		R-HSA-9668419;R-HSA-9668389;R-HSA-9668405;R-HSA-9668395;R-HSA-9668415
R-HSA-5654726	Negative regulation of FGFR1 signaling	1	39	0.00257036	0.9421	0.9421	3	15	0.00105664	9606	Homo sapiens	FGF5		R-HSA-5654672;R-HSA-5654560;R-HSA-5654673
R-HSA-397795	G-protein beta:gamma signalling	1	39	0.00257036	0.9421	0.9421	2	15	0.00105664	9606	Homo sapiens	PLCB1		R-HSA-398193;R-HSA-398040
R-HSA-159418	Recycling of bile acids and salts	1	39	0.00257036	0.9421	0.9421	2	17	0.00119752	9606	Homo sapiens	ALB		R-HSA-9733960;R-HSA-9733545
R-HSA-5675482	Regulation of necroptotic cell death	1	39	0.00257036	0.9421	0.9421	2	21	0.00147929	9606	Homo sapiens	ITCH		R-HSA-9793444;R-HSA-9793451
R-HSA-1839124	FGFR1 mutant receptor activation	1	39	0.00257036	0.9421	0.9421	2	25	0.00176106	9606	Homo sapiens	FGF5		R-HSA-2023455;R-HSA-2023451
R-HSA-9022692	Regulation of MECP2 expression and activity	1	39	0.00257036	0.9421	0.9421	1	14	0.000986193	9606	Homo sapiens	NCOR1		R-HSA-8986939
R-HSA-390522	Striated Muscle Contraction	1	40	0.00263626	0.946185	0.946185	4	4	0.00028177	9606	Homo sapiens	MYBPC2		R-HSA-390597;R-HSA-390598;R-HSA-390593;R-HSA-390595
R-HSA-8868766	rRNA processing in the mitochondrion	1	40	0.00263626	0.946185	0.946185	1	6	0.000422654	9606	Homo sapiens	ELAC2		R-HSA-6785722
R-HSA-114508	Effects of PIP2 hydrolysis	1	40	0.00263626	0.946185	0.946185	1	9	0.000633981	9606	Homo sapiens	DGKI		R-HSA-426240
R-HSA-9768919	NPAS4 regulates expression of target genes	1	41	0.00270217	0.949981	0.949981	29	36	0.00253593	9606	Homo sapiens	ARNT		R-HSA-9769044;R-HSA-9634897;R-HSA-9769302;R-HSA-9769042;R-HSA-9768925;R-HSA-9769177;R-HSA-9770072;R-HSA-9769307;R-HSA-9634886;R-HSA-9634884;R-HSA-9769165;R-HSA-9644879;R-HSA-9769419;R-HSA-9638156;R-HSA-9769418;R-HSA-9768950;R-HSA-9769014;R-HSA-9768945;R-HSA-9634934;R-HSA-9769011;R-HSA-9634850;R-HSA-9769316;R-HSA-9769249;R-HSA-9634916;R-HSA-9644900;R-HSA-9768930;R-HSA-9768937;R-HSA-9768939;R-HSA-9…
R-HSA-5654727	Negative regulation of FGFR2 signaling	1	41	0.00270217	0.949981	0.949981	3	14	0.000986193	9606	Homo sapiens	FGF5		R-HSA-5654677;R-HSA-5654562;R-HSA-5654729
R-HSA-901042	Calnexin/calreticulin cycle	1	41	0.00270217	0.949981	0.949981	1	13	0.000915751	9606	Homo sapiens	SEL1L		R-HSA-8867288
R-HSA-110328	Recognition and association of DNA glycosylase with site containing an affected pyrimidine	1	41	0.00270217	0.949981	0.949981	1	21	0.00147929	9606	Homo sapiens	TPP1		R-HSA-9629372
R-HSA-5654687	Downstream signaling of activated FGFR1	1	42	0.00276807	0.95351	0.95351	23	24	0.00169062	9606	Homo sapiens	FGF5		R-HSA-5654582;R-HSA-5654167;R-HSA-5654165;R-HSA-5654578;R-HSA-5654591;R-HSA-5654586;R-HSA-5654587;R-HSA-5654584;R-HSA-5654392;R-HSA-5654692;R-HSA-5654596;R-HSA-5654149;R-HSA-5654597;R-HSA-5654594;R-HSA-5654690;R-HSA-5656064;R-HSA-5654592;R-HSA-5654575;R-HSA-5654573;R-HSA-5654571;R-HSA-5654600;R-HSA-8941623;R-HSA-5654569
R-HSA-5654696	Downstream signaling of activated FGFR2	1	42	0.00276807	0.95351	0.95351	22	23	0.00162017	9606	Homo sapiens	FGF5		R-HSA-5654614;R-HSA-5654615;R-HSA-5654612;R-HSA-5654608;R-HSA-5654622;R-HSA-5654399;R-HSA-5654620;R-HSA-5654397;R-HSA-5654618;R-HSA-5654406;R-HSA-5654407;R-HSA-5654404;R-HSA-5654402;R-HSA-5654147;R-HSA-5654159;R-HSA-5654607;R-HSA-8941618;R-HSA-5654157;R-HSA-5654701;R-HSA-5654605;R-HSA-5654603;R-HSA-5654697
R-HSA-5260271	Diseases of Immune System	1	42	0.00276807	0.95351	0.95351	4	15	0.00105664	9606	Homo sapiens	TLR6		R-HSA-5602353;R-HSA-5602672;R-HSA-5602383;R-HSA-5602606
R-HSA-5602358	Diseases associated with the TLR signaling cascade	1	42	0.00276807	0.95351	0.95351	4	15	0.00105664	9606	Homo sapiens	TLR6		R-HSA-5602353;R-HSA-5602672;R-HSA-5602383;R-HSA-5602606
R-HSA-381042	PERK regulates gene expression	1	42	0.00276807	0.95351	0.95351	1	11	0.000774866	9606	Homo sapiens	KHSRP		R-HSA-517731
R-HSA-212300	PRC2 methylates histones and DNA	1	43	0.00283398	0.956789	0.956789	2	4	0.00028177	9606	Homo sapiens	DNMT3B		R-HSA-212222;R-HSA-212269
R-HSA-1839126	FGFR2 mutant receptor activation	1	43	0.00283398	0.956789	0.956789	3	18	0.00126796	9606	Homo sapiens	FGF5		R-HSA-2033486;R-HSA-2077424;R-HSA-2033472
R-HSA-8963691	Phenylalanine and tyrosine metabolism	1	43	0.00283398	0.956789	0.956789	1	12	0.000845309	9606	Homo sapiens	HGD		R-HSA-71164
R-HSA-427359	SIRT1 negatively regulates rRNA expression	1	44	0.00289989	0.959838	0.959838	4	5	0.000352212	9606	Homo sapiens	SIRT1		R-HSA-427527;R-HSA-5211239;R-HSA-427514;R-HSA-427528
R-HSA-933541	TRAF6 mediated IRF7 activation	1	44	0.00289989	0.959838	0.959838	5	13	0.000915751	9606	Homo sapiens	TBK1		R-HSA-933527;R-HSA-933525;R-HSA-933538;R-HSA-9705145;R-HSA-9705323
R-HSA-110331	Cleavage of the damaged purine	1	44	0.00289989	0.959838	0.959838	2	9	0.000633981	9606	Homo sapiens	TPP1		R-HSA-9629216;R-HSA-9629483
R-HSA-2024096	HS-GAG degradation	1	44	0.00289989	0.959838	0.959838	3	14	0.000986193	9606	Homo sapiens	GPC4		R-HSA-1667005;R-HSA-2024084;R-HSA-1678694
R-HSA-5689896	Ovarian tumor domain proteases	1	44	0.00289989	0.959838	0.959838	1	14	0.000986193	9606	Homo sapiens	TEP1		R-HSA-8873946
R-HSA-3769402	Deactivation of the beta-catenin transactivating complex	1	44	0.00289989	0.959838	0.959838	1	14	0.000986193	9606	Homo sapiens	BCL9		R-HSA-3364042
R-HSA-6785470	tRNA processing in the mitochondrion	1	45	0.00296579	0.962672	0.962672	2	3	0.000211327	9606	Homo sapiens	ELAC2		R-HSA-6786854;R-HSA-6785722
R-HSA-73927	Depurination	1	45	0.00296579	0.962672	0.962672	4	19	0.00133841	9606	Homo sapiens	TPP1		R-HSA-9629216;R-HSA-9629483;R-HSA-9629195;R-HSA-9629373
R-HSA-1566948	Elastic fibre formation	1	45	0.00296579	0.962672	0.962672	3	17	0.00119752	9606	Homo sapiens	CYTH2		R-HSA-2328037;R-HSA-2396029;R-HSA-2395320
R-HSA-74217	Purine salvage	1	45	0.00296579	0.962672	0.962672	1	12	0.000845309	9606	Homo sapiens	PIEZO1		R-HSA-74213
R-HSA-5213460	RIPK1-mediated regulated necrosis	1	45	0.00296579	0.962672	0.962672	2	29	0.00204283	9606	Homo sapiens	ITCH		R-HSA-9793444;R-HSA-9793451
R-HSA-193775	Synthesis of bile acids and bile salts via 24-hydroxycholesterol	1	45	0.00296579	0.962672	0.962672	1	28	0.00197239	9606	Homo sapiens	CYP39A1		R-HSA-192178
R-HSA-5218920	VEGFR2 mediated vascular permeability	1	46	0.0030317	0.965306	0.965306	2	15	0.00105664	9606	Homo sapiens	STK4		R-HSA-5357472;R-HSA-5357477
R-HSA-71336	Pentose phosphate pathway	1	46	0.0030317	0.965306	0.965306	2	20	0.00140885	9606	Homo sapiens	PGM2		R-HSA-8982667;R-HSA-6787329
R-HSA-189451	Heme biosynthesis	1	46	0.0030317	0.965306	0.965306	1	20	0.00140885	9606	Homo sapiens	ALB		R-HSA-9661419
R-HSA-3781860	Diseases associated with N-glycosylation of proteins	1	46	0.0030317	0.965306	0.965306	1	24	0.00169062	9606	Homo sapiens	ALG6		R-HSA-4724291
R-HSA-9670095	Inhibition of DNA recombination at telomere	1	47	0.00309761	0.967754	0.967754	3	4	0.00028177	9606	Homo sapiens	TPP1		R-HSA-9670114;R-HSA-9670149;R-HSA-9670101
R-HSA-3371568	Attenuation phase	1	47	0.00309761	0.967754	0.967754	3	5	0.000352212	9606	Homo sapiens	TUT7		R-HSA-3371554;R-HSA-5082369;R-HSA-5082384
R-HSA-379726	Mitochondrial tRNA aminoacylation	1	47	0.00309761	0.967754	0.967754	1	21	0.00147929	9606	Homo sapiens	LARS2		R-HSA-380200
R-HSA-110313	Translesion synthesis by Y family DNA polymerases bypasses lesions on DNA template	1	48	0.00316351	0.97003	0.97003	9	28	0.00197239	9606	Homo sapiens	REV3L		R-HSA-5652151;R-HSA-5655892;R-HSA-5656148;R-HSA-110322;R-HSA-110311;R-HSA-5656158;R-HSA-5655965;R-HSA-5655835;R-HSA-5656105
R-HSA-549132	Organic cation/anion/zwitterion transport	1	48	0.00316351	0.97003	0.97003	1	12	0.000845309	9606	Homo sapiens	SLC22A6		R-HSA-561041
R-HSA-5655302	Signaling by FGFR1 in disease	1	49	0.00322942	0.972145	0.972145	12	35	0.00246548	9606	Homo sapiens	FGF5		R-HSA-1839100;R-HSA-2023455;R-HSA-5655269;R-HSA-5655266;R-HSA-2023451;R-HSA-1839098;R-HSA-5655326;R-HSA-5655278;R-HSA-5655263;R-HSA-1839094;R-HSA-5655290;R-HSA-5655240
R-HSA-3000480	Scavenging by Class A Receptors	1	49	0.00322942	0.972145	0.972145	1	10	0.000704424	9606	Homo sapiens	COL1A2		R-HSA-3221843
R-HSA-9683701	Translation of Structural Proteins	1	49	0.00322942	0.972145	0.972145	1	37	0.00260637	9606	Homo sapiens	ST3GAL4		R-HSA-9683769
R-HSA-991365	Activation of GABAB receptors	1	50	0.00329533	0.974111	0.974111	5	8	0.000563539	9606	Homo sapiens	GNAI1		R-HSA-170674;R-HSA-170666;R-HSA-392206;R-HSA-170686;R-HSA-170671
R-HSA-977444	GABA B receptor activation	1	50	0.00329533	0.974111	0.974111	5	9	0.000633981	9606	Homo sapiens	GNAI1		R-HSA-170674;R-HSA-170666;R-HSA-392206;R-HSA-170686;R-HSA-170671
R-HSA-73762	RNA Polymerase I Transcription Initiation	1	50	0.00329533	0.974111	0.974111	2	6	0.000422654	9606	Homo sapiens	RRN3		R-HSA-73757;R-HSA-73758
R-HSA-381676	Glucagon-like Peptide-1 (GLP1) regulates insulin secretion	1	50	0.00329533	0.974111	0.974111	3	12	0.000845309	9606	Homo sapiens	GLP1R		R-HSA-381612;R-HSA-9728664;R-HSA-381706
R-HSA-71403	Citric acid cycle (TCA cycle)	1	50	0.00329533	0.974111	0.974111	1	17	0.00119752	9606	Homo sapiens	CS		R-HSA-70975
R-HSA-110329	Cleavage of the damaged pyrimidine	1	50	0.00329533	0.974111	0.974111	1	20	0.00140885	9606	Homo sapiens	TPP1		R-HSA-9629497
R-HSA-73928	Depyrimidination	1	50	0.00329533	0.974111	0.974111	2	41	0.00288814	9606	Homo sapiens	TPP1		R-HSA-9629497;R-HSA-9629372
R-HSA-2173789	TGF-beta receptor signaling activates SMADs	1	50	0.00329533	0.974111	0.974111	2	44	0.00309946	9606	Homo sapiens	CYTH2		R-HSA-2396029;R-HSA-2395320
R-HSA-9710421	Defective pyroptosis	1	51	0.00336123	0.975939	0.975939	1	3	0.000211327	9606	Homo sapiens	DNMT3B		R-HSA-9710490
R-HSA-73621	Pyrimidine catabolism	1	51	0.00336123	0.975939	0.975939	2	17	0.00119752	9606	Homo sapiens	AGXT2		R-HSA-909780;R-HSA-909776
R-HSA-75876	Synthesis of very long-chain fatty acyl-CoAs	1	51	0.00336123	0.975939	0.975939	1	12	0.000845309	9606	Homo sapiens	TECRL		R-HSA-548831
R-HSA-400508	Incretin synthesis, secretion, and inactivation	1	51	0.00336123	0.975939	0.975939	1	15	0.00105664	9606	Homo sapiens	GATA4		R-HSA-400500
R-HSA-1638074	Keratan sulfate/keratin metabolism	1	51	0.00336123	0.975939	0.975939	1	16	0.00112708	9606	Homo sapiens	ST3GAL4		R-HSA-2046285
R-HSA-1461973	Defensins	1	51	0.00336123	0.975939	0.975939	1	19	0.00133841	9606	Homo sapiens	PRSS3		R-HSA-1461993
R-HSA-2172127	DAP12 interactions	1	52	0.00342714	0.977637	0.977637	11	33	0.0023246	9606	Homo sapiens	KLRC1		R-HSA-2395412;R-HSA-2424484;R-HSA-210289;R-HSA-2424486;R-HSA-2424487;R-HSA-2424480;R-HSA-2396594;R-HSA-2424482;R-HSA-2395439;R-HSA-2395801;R-HSA-2172126
R-HSA-190828	Gap junction trafficking	1	52	0.00342714	0.977637	0.977637	4	20	0.00140885	9606	Homo sapiens	CLTCL1		R-HSA-196017;R-HSA-190519;R-HSA-196026;R-HSA-190829
R-HSA-3928662	EPHB-mediated forward signaling	1	52	0.00342714	0.977637	0.977637	2	26	0.0018315	9606	Homo sapiens	KALRN		R-HSA-3928617;R-HSA-3928612
R-HSA-5654741	Signaling by FGFR3	1	53	0.00349305	0.979216	0.979216	27	43	0.00302902	9606	Homo sapiens	FGF5		R-HSA-5654679;R-HSA-5654224;R-HSA-5654416;R-HSA-5654623;R-HSA-5654148;R-HSA-5654222;R-HSA-5654413;R-HSA-5654730;R-HSA-5654408;R-HSA-5654409;R-HSA-5654646;R-HSA-5654647;R-HSA-5654709;R-HSA-5654643;R-HSA-5654640;R-HSA-5654641;R-HSA-5654705;R-HSA-5654631;R-HSA-5654628;R-HSA-5654565;R-HSA-8941628;R-HSA-190388;R-HSA-5654625;R-HSA-190261;R-HSA-5654637;R-HSA-5654634;R-HSA-5654633
R-HSA-77286	mitochondrial fatty acid beta-oxidation of saturated fatty acids	1	53	0.00349305	0.979216	0.979216	10	29	0.00204283	9606	Homo sapiens	HADHA		R-HSA-77329;R-HSA-77283;R-HSA-77301;R-HSA-77271;R-HSA-77303;R-HSA-77321;R-HSA-77304;R-HSA-77277;R-HSA-77309;R-HSA-77340
R-HSA-9660821	ADORA2B mediated anti-inflammatory cytokines production	1	53	0.00349305	0.979216	0.979216	1	12	0.000845309	9606	Homo sapiens	GNAI1		R-HSA-392129
R-HSA-432040	Vasopressin regulates renal water homeostasis via Aquaporins	1	53	0.00349305	0.979216	0.979216	1	15	0.00105664	9606	Homo sapiens	MYO5B		R-HSA-432237
R-HSA-72165	mRNA Splicing - Minor Pathway	1	54	0.00355895	0.980683	0.980683	5	5	0.000352212	9606	Homo sapiens	SAP130		R-HSA-75079;R-HSA-75081;R-HSA-75080;R-HSA-75083;R-HSA-75082
R-HSA-9664424	Cell recruitment (pro-inflammatory response)	1	54	0.00355895	0.980683	0.980683	3	23	0.00162017	9606	Homo sapiens	TXN		R-HSA-1250280;R-HSA-1250264;R-HSA-1250253
R-HSA-9660826	Purinergic signaling in leishmaniasis infection	1	54	0.00355895	0.980683	0.980683	3	23	0.00162017	9606	Homo sapiens	TXN		R-HSA-1250280;R-HSA-1250264;R-HSA-1250253
R-HSA-5357905	Regulation of TNFR1 signaling	1	54	0.00355895	0.980683	0.980683	2	41	0.00288814	9606	Homo sapiens	TBK1		R-HSA-9817397;R-HSA-9817411
R-HSA-174113	SCF-beta-TrCP mediated degradation of Emi1	1	55	0.00362486	0.982047	0.982047	3	3	0.000211327	9606	Homo sapiens	CDH1		R-HSA-174209;R-HSA-174203;R-HSA-174159
R-HSA-3928665	EPH-ephrin mediated repulsion of cells	1	55	0.00362486	0.982047	0.982047	1	9	0.000633981	9606	Homo sapiens	CLTCL1		R-HSA-3928654
R-HSA-1483191	Synthesis of PC	1	55	0.00362486	0.982047	0.982047	1	18	0.00126796	9606	Homo sapiens	BCHE		R-HSA-372519
R-HSA-6781823	Formation of TC-NER Pre-Incision Complex	1	56	0.00369077	0.983315	0.983315	4	7	0.000493097	9606	Homo sapiens	DDB1		R-HSA-6782069;R-HSA-6782004;R-HSA-6781867;R-HSA-6781833
R-HSA-9634597	GPER1 signaling	1	56	0.00369077	0.983315	0.983315	1	10	0.000704424	9606	Homo sapiens	GNAI1		R-HSA-392129
R-HSA-4641257	Degradation of AXIN	1	57	0.00375667	0.984493	0.984493	8	8	0.000563539	9606	Homo sapiens	AXIN1		R-HSA-4641134;R-HSA-3640862;R-HSA-3640861;R-HSA-3640844;R-HSA-3640874;R-HSA-3640858;R-HSA-4641256;R-HSA-4641129
R-HSA-4641258	Degradation of DVL	1	57	0.00375667	0.984493	0.984493	3	7	0.000493097	9606	Homo sapiens	DVL3		R-HSA-1504213;R-HSA-1504193;R-HSA-1504190
R-HSA-912446	Meiotic recombination	1	57	0.00375667	0.984493	0.984493	2	9	0.000633981	9606	Homo sapiens	MRE11		R-HSA-9023941;R-HSA-9023943
R-HSA-157858	Gap junction trafficking and regulation	1	57	0.00375667	0.984493	0.984493	4	24	0.00169062	9606	Homo sapiens	CLTCL1		R-HSA-196017;R-HSA-190519;R-HSA-196026;R-HSA-190829
R-HSA-532668	N-glycan trimming in the ER and Calnexin/Calreticulin cycle	1	57	0.00375667	0.984493	0.984493	1	18	0.00126796	9606	Homo sapiens	SEL1L		R-HSA-8867288
R-HSA-2122947	NOTCH1 Intracellular Domain Regulates Transcription	1	57	0.00375667	0.984493	0.984493	1	18	0.00126796	9606	Homo sapiens	NCOR1		R-HSA-1912388
R-HSA-5655253	Signaling by FGFR2 in disease	1	58	0.00382258	0.985588	0.985588	13	28	0.00197239	9606	Homo sapiens	FGF5		R-HSA-5654748;R-HSA-5655323;R-HSA-5655320;R-HSA-2077424;R-HSA-2033486;R-HSA-5655268;R-HSA-5655301;R-HSA-5655233;R-HSA-5655343;R-HSA-5655245;R-HSA-5655339;R-HSA-5655241;R-HSA-2033472
R-HSA-109704	PI3K Cascade	1	58	0.00382258	0.985588	0.985588	1	6	0.000422654	9606	Homo sapiens	FGF5		R-HSA-109699
R-HSA-70895	Branched-chain amino acid catabolism	1	58	0.00382258	0.985588	0.985588	1	23	0.00162017	9606	Homo sapiens	ACAD8		R-HSA-70859
R-HSA-6799198	Complex I biogenesis	1	59	0.00388849	0.986606	0.986606	4	13	0.000915751	9606	Homo sapiens	ME1		R-HSA-6800870;R-HSA-6799196;R-HSA-6788556;R-HSA-6799179
R-HSA-9634815	Transcriptional Regulation by NPAS4	1	60	0.00395439	0.987552	0.987552	29	47	0.00331079	9606	Homo sapiens	ARNT		R-HSA-9769044;R-HSA-9634897;R-HSA-9769302;R-HSA-9769042;R-HSA-9768925;R-HSA-9769177;R-HSA-9770072;R-HSA-9769307;R-HSA-9634886;R-HSA-9634884;R-HSA-9769165;R-HSA-9644879;R-HSA-9769419;R-HSA-9638156;R-HSA-9769418;R-HSA-9768950;R-HSA-9769014;R-HSA-9768945;R-HSA-9634934;R-HSA-9769011;R-HSA-9634850;R-HSA-9769316;R-HSA-9769249;R-HSA-9634916;R-HSA-9644900;R-HSA-9768930;R-HSA-9768937;R-HSA-9768939;R-HSA-9…
R-HSA-112382	Formation of RNA Pol II elongation complex	1	60	0.00395439	0.987552	0.987552	1	2	0.000140885	9606	Homo sapiens	SUPT6H		R-HSA-112379
R-HSA-73772	RNA Polymerase I Promoter Escape	1	60	0.00395439	0.987552	0.987552	1	2	0.000140885	9606	Homo sapiens	RRN3		R-HSA-73769
R-HSA-4085001	Sialic acid metabolism	1	60	0.00395439	0.987552	0.987552	1	21	0.00147929	9606	Homo sapiens	ST3GAL4		R-HSA-4084984
R-HSA-75955	RNA Polymerase II Transcription Elongation	1	61	0.0040203	0.988431	0.988431	4	8	0.000563539	9606	Homo sapiens	SUPT6H		R-HSA-112385;R-HSA-113412;R-HSA-112379;R-HSA-112396
R-HSA-5362768	Hh mutants are degraded by ERAD	1	61	0.0040203	0.988431	0.988431	3	6	0.000422654	9606	Homo sapiens	SEL1L		R-HSA-5483238;R-HSA-5387386;R-HSA-5387389
R-HSA-445355	Smooth Muscle Contraction	1	61	0.0040203	0.988431	0.988431	1	16	0.00112708	9606	Homo sapiens	ANXA6		R-HSA-5263628
R-HSA-5610783	Degradation of GLI2 by the proteasome	1	62	0.00408621	0.989248	0.989248	5	5	0.000352212	9606	Homo sapiens	GLI2		R-HSA-5610757;R-HSA-5610717;R-HSA-5610718;R-HSA-5610745;R-HSA-5610730
R-HSA-5654736	Signaling by FGFR1	1	62	0.00408621	0.989248	0.989248	29	48	0.00338123	9606	Homo sapiens	FGF5		R-HSA-5654167;R-HSA-5654165;R-HSA-5654672;R-HSA-5654673;R-HSA-5654596;R-HSA-5654149;R-HSA-5654597;R-HSA-5654594;R-HSA-5656064;R-HSA-5654592;R-HSA-5654600;R-HSA-190429;R-HSA-5654582;R-HSA-5654578;R-HSA-5654591;R-HSA-5654586;R-HSA-5654587;R-HSA-5654584;R-HSA-5654392;R-HSA-190256;R-HSA-5654692;R-HSA-5654690;R-HSA-5654560;R-HSA-5654511;R-HSA-5654575;R-HSA-5654573;R-HSA-5654571;R-HSA-8941623;R-HSA-565…
R-HSA-5610780	Degradation of GLI1 by the proteasome	1	62	0.00408621	0.989248	0.989248	3	6	0.000422654	9606	Homo sapiens	ITCH		R-HSA-5610737;R-HSA-5610735;R-HSA-5610760
R-HSA-73929	Base-Excision Repair, AP Site Formation	1	62	0.00408621	0.989248	0.989248	6	64	0.00450831	9606	Homo sapiens	TPP1		R-HSA-9629216;R-HSA-9629483;R-HSA-9629195;R-HSA-9629497;R-HSA-9629372;R-HSA-9629373
R-HSA-3214815	HDACs deacetylate histones	1	63	0.00415211	0.990008	0.990008	1	5	0.000352212	9606	Homo sapiens	NCOR1		R-HSA-3777129
R-HSA-9753281	Paracetamol ADME	1	63	0.00415211	0.990008	0.990008	1	12	0.000845309	9606	Homo sapiens	ABCC1		R-HSA-9753284
R-HSA-174084	Autodegradation of Cdh1 by Cdh1:APC/C	1	64	0.00421802	0.990714	0.990714	2	2	0.000140885	9606	Homo sapiens	CDH1		R-HSA-174058;R-HSA-174057
R-HSA-109606	Intrinsic Pathway for Apoptosis	1	64	0.00421802	0.990714	0.990714	4	63	0.00443787	9606	Homo sapiens	TFDP1		R-HSA-140217;R-HSA-4331327;R-HSA-4331324;R-HSA-140221
R-HSA-8935690	Digestion	1	64	0.00421802	0.990714	0.990714	1	24	0.00169062	9606	Homo sapiens	CHIA		R-HSA-6786421
R-HSA-112399	IRS-mediated signalling	1	65	0.00428393	0.99137	0.99137	1	9	0.000633981	9606	Homo sapiens	FGF5		R-HSA-109699
R-HSA-5678895	Defective CFTR causes cystic fibrosis	1	66	0.00434983	0.99198	0.99198	3	8	0.000563539	9606	Homo sapiens	SEL1L		R-HSA-8866854;R-HSA-8866857;R-HSA-8866856
R-HSA-201722	Formation of the beta-catenin:TCF transactivating complex	1	66	0.00434983	0.99198	0.99198	3	13	0.000915751	9606	Homo sapiens	BCL9		R-HSA-201712;R-HSA-3364026;R-HSA-3364014
R-HSA-9772572	Early SARS-CoV-2 Infection Events	1	66	0.00434983	0.99198	0.99198	5	74	0.00521274	9606	Homo sapiens	GPC4		R-HSA-9694579;R-HSA-9694661;R-HSA-9699007;R-HSA-9697423;R-HSA-9698988
R-HSA-8979227	Triglyceride metabolism	1	66	0.00434983	0.99198	0.99198	1	24	0.00169062	9606	Homo sapiens	GPAM		R-HSA-75886
R-HSA-112043	PLC beta mediated events	1	67	0.00441574	0.992546	0.992546	3	32	0.00225416	9606	Homo sapiens	PLCB1		R-HSA-112037;R-HSA-111879;R-HSA-111870
R-HSA-70263	Gluconeogenesis	1	67	0.00441574	0.992546	0.992546	1	26	0.0018315	9606	Homo sapiens	GOT1		R-HSA-70592
R-HSA-6782135	Dual incision in TC-NER	1	68	0.00448165	0.993073	0.993073	7	7	0.000493097	9606	Homo sapiens	DDB1		R-HSA-6782211;R-HSA-6782131;R-HSA-9684118;R-HSA-6782224;R-HSA-6782141;R-HSA-6782204;R-HSA-6782138
R-HSA-977443	GABA receptor activation	1	68	0.00448165	0.993073	0.993073	5	12	0.000845309	9606	Homo sapiens	GNAI1		R-HSA-170674;R-HSA-170666;R-HSA-392206;R-HSA-170686;R-HSA-170671
R-HSA-2894858	Signaling by NOTCH1 HD+PEST Domain Mutants in Cancer	1	68	0.00448165	0.993073	0.993073	1	21	0.00147929	9606	Homo sapiens	NCOR1		R-HSA-2220982
R-HSA-2644606	Constitutive Signaling by NOTCH1 PEST Domain Mutants	1	68	0.00448165	0.993073	0.993073	1	21	0.00147929	9606	Homo sapiens	NCOR1		R-HSA-2220982
R-HSA-2894862	Constitutive Signaling by NOTCH1 HD+PEST Domain Mutants	1	68	0.00448165	0.993073	0.993073	1	21	0.00147929	9606	Homo sapiens	NCOR1		R-HSA-2220982
R-HSA-2644602	Signaling by NOTCH1 PEST Domain Mutants in Cancer	1	68	0.00448165	0.993073	0.993073	1	21	0.00147929	9606	Homo sapiens	NCOR1		R-HSA-2220982
R-HSA-2644603	Signaling by NOTCH1 in Cancer	1	68	0.00448165	0.993073	0.993073	1	39	0.00274725	9606	Homo sapiens	NCOR1		R-HSA-2220982
R-HSA-379724	tRNA Aminoacylation	1	68	0.00448165	0.993073	0.993073	1	42	0.00295858	9606	Homo sapiens	LARS2		R-HSA-380200
R-HSA-2428928	IRS-related events triggered by IGF1R	1	69	0.00454755	0.993563	0.993563	1	12	0.000845309	9606	Homo sapiens	FGF5		R-HSA-109699
R-HSA-450294	MAP kinase activation	1	69	0.00454755	0.993563	0.993563	2	32	0.00225416	9606	Homo sapiens	TAB2		R-HSA-450337;R-HSA-450346
R-HSA-8956321	Nucleotide salvage	1	69	0.00454755	0.993563	0.993563	1	22	0.00154973	9606	Homo sapiens	PIEZO1		R-HSA-74213
R-HSA-445717	Aquaporin-mediated transport	1	69	0.00454755	0.993563	0.993563	1	25	0.00176106	9606	Homo sapiens	MYO5B		R-HSA-432237
R-HSA-9616222	Transcriptional regulation of granulopoiesis	1	70	0.00461346	0.994017	0.994017	3	27	0.00190194	9606	Homo sapiens	TFDP1		R-HSA-9618582;R-HSA-9618586;R-HSA-9634445
R-HSA-186797	Signaling by PDGF	1	70	0.00461346	0.994017	0.994017	1	31	0.00218371	9606	Homo sapiens	COL5A3		R-HSA-382054
R-HSA-6790901	rRNA modification in the nucleus and cytosol	1	71	0.00467936	0.99444	0.99444	2	8	0.000563539	9606	Homo sapiens	FBL		R-HSA-6790907;R-HSA-6790906
R-HSA-8963743	Digestion and absorption	1	71	0.00467936	0.99444	0.99444	1	30	0.00211327	9606	Homo sapiens	CHIA		R-HSA-6786421
R-HSA-5690714	CD22 mediated BCR regulation	1	72	0.00474527	0.994833	0.994833	3	4	0.00028177	9606	Homo sapiens	IGKV3-11		R-HSA-5690740;R-HSA-5690702;R-HSA-5690701
R-HSA-2428924	IGF1R signaling cascade	1	72	0.00474527	0.994833	0.994833	1	17	0.00119752	9606	Homo sapiens	FGF5		R-HSA-109699
R-HSA-156584	Cytosolic sulfonation of small molecules	1	72	0.00474527	0.994833	0.994833	1	24	0.00169062	9606	Homo sapiens	BPNT1		R-HSA-176606
R-HSA-74751	Insulin receptor signalling cascade	1	72	0.00474527	0.994833	0.994833	1	25	0.00176106	9606	Homo sapiens	FGF5		R-HSA-109699
R-HSA-196071	Metabolism of steroid hormones	1	72	0.00474527	0.994833	0.994833	1	42	0.00295858	9606	Homo sapiens	AKR1B15		R-HSA-5696822
R-HSA-2404192	Signaling by Type 1 Insulin-like Growth Factor 1 Receptor (IGF1R)	1	73	0.00481118	0.995199	0.995199	1	19	0.00133841	9606	Homo sapiens	FGF5		R-HSA-109699
R-HSA-5362517	Signaling by Retinoic Acid	1	73	0.00481118	0.995199	0.995199	1	22	0.00154973	9606	Homo sapiens	PDHX		R-HSA-203946
R-HSA-174178	APC/C:Cdh1 mediated degradation of Cdc20 and other APC/C:Cdh1 targeted proteins in late mitosis/early G1	1	74	0.00487708	0.995538	0.995538	6	6	0.000422654	9606	Homo sapiens	CDH1		R-HSA-174195;R-HSA-9686980;R-HSA-9686969;R-HSA-174088;R-HSA-174105;R-HSA-188191
R-HSA-163841	Gamma carboxylation, hypusine formation and arylsulfatase activation	1	74	0.00487708	0.995538	0.995538	9	40	0.0028177	9606	Homo sapiens	GGCX		R-HSA-163810;R-HSA-159826;R-HSA-159795;R-HSA-159761;R-HSA-6807214;R-HSA-159819;R-HSA-159803;R-HSA-159752;R-HSA-163820
R-HSA-69017	CDK-mediated phosphorylation and removal of Cdc6	1	75	0.00494299	0.995853	0.995853	1	4	0.00028177	9606	Homo sapiens	CDH1		R-HSA-69015
R-HSA-5218859	Regulated Necrosis	1	76	0.0050089	0.996147	0.996147	2	52	0.003663	9606	Homo sapiens	ITCH		R-HSA-9793444;R-HSA-9793451
R-HSA-975634	Retinoid metabolism and transport	1	79	0.00520662	0.996908	0.996908	3	28	0.00197239	9606	Homo sapiens	GPC4		R-HSA-2404131;R-HSA-2423785;R-HSA-2429643
R-HSA-5625740	RHO GTPases activate PKNs	1	79	0.00520662	0.996908	0.996908	2	20	0.00140885	9606	Homo sapiens	PPP1R12A		R-HSA-419232;R-HSA-5671772
R-HSA-4086398	Ca2+ pathway	1	81	0.00533843	0.997329	0.997329	2	27	0.00190194	9606	Homo sapiens	PLCB1		R-HSA-398193;R-HSA-398040
R-HSA-5663084	Diseases of carbohydrate metabolism	1	81	0.00533843	0.997329	0.997329	1	44	0.00309946	9606	Homo sapiens	GBE1		R-HSA-3878762
R-HSA-1226099	Signaling by FGFR in disease	1	82	0.00540434	0.997518	0.997518	38	99	0.0069738	9606	Homo sapiens	FGF5		R-HSA-2023455;R-HSA-2023451;R-HSA-5655315;R-HSA-5655326;R-HSA-5655262;R-HSA-5655263;R-HSA-5654748;R-HSA-5655323;R-HSA-5655320;R-HSA-2033486;R-HSA-5655301;R-HSA-5655233;R-HSA-5655247;R-HSA-5655244;R-HSA-5655245;R-HSA-5655243;R-HSA-5655240;R-HSA-5655241;R-HSA-2033472;R-HSA-1839100;R-HSA-5655285;R-HSA-1839098;R-HSA-5655295;R-HSA-1839094;R-HSA-5655290;R-HSA-2077424;R-HSA-5655289;R-HSA-5655270;R-HSA-5…
R-HSA-1222556	ROS and RNS production in phagocytes	1	82	0.00540434	0.997518	0.997518	1	45	0.00316991	9606	Homo sapiens	CYBA		R-HSA-6789092
R-HSA-176408	Regulation of APC/C activators between G1/S and early anaphase	1	83	0.00547024	0.997694	0.997694	10	14	0.000986193	9606	Homo sapiens	CDH1		R-HSA-188371;R-HSA-174209;R-HSA-174097;R-HSA-174122;R-HSA-174203;R-HSA-174251;R-HSA-174139;R-HSA-174174;R-HSA-174159;R-HSA-174079
R-HSA-73854	RNA Polymerase I Promoter Clearance	1	84	0.00553615	0.997857	0.997857	3	10	0.000704424	9606	Homo sapiens	RRN3		R-HSA-73769;R-HSA-73757;R-HSA-73758
R-HSA-383280	Nuclear Receptor transcription pathway	1	86	0.00566796	0.998149	0.998149	1	2	0.000140885	9606	Homo sapiens	NCOR1		R-HSA-382096
R-HSA-1234174	Cellular response to hypoxia	1	86	0.00566796	0.998149	0.998149	6	20	0.00140885	9606	Homo sapiens	ARNT		R-HSA-8932184;R-HSA-1234167;R-HSA-1235035;R-HSA-1234171;R-HSA-1235070;R-HSA-1235037
R-HSA-73864	RNA Polymerase I Transcription	1	86	0.00566796	0.998149	0.998149	3	14	0.000986193	9606	Homo sapiens	RRN3		R-HSA-73769;R-HSA-73757;R-HSA-73758
R-HSA-5579029	Metabolic disorders of biological oxidation enzymes	1	87	0.00573387	0.99828	0.99828	2	38	0.00267681	9606	Homo sapiens	UGT1A4		R-HSA-9036104;R-HSA-5604954
R-HSA-388841	Costimulation by the CD28 family	1	87	0.00573387	0.99828	0.99828	1	35	0.00246548	9606	Homo sapiens	HLA-DPA1		R-HSA-389758
R-HSA-1912408	Pre-NOTCH Transcription and Translation	1	88	0.00579978	0.998402	0.998402	2	28	0.00197239	9606	Homo sapiens	TFDP1		R-HSA-4395231;R-HSA-1912416
R-HSA-977225	Amyloid fiber formation	1	89	0.00586568	0.998515	0.998515	2	33	0.0023246	9606	Homo sapiens	GSN		R-HSA-976734;R-HSA-977136
R-HSA-9018677	Biosynthesis of DHA-derived SPMs	1	89	0.00586568	0.998515	0.998515	1	58	0.00408566	9606	Homo sapiens	CYP1A1		R-HSA-9037761
R-HSA-390918	Peroxisomal lipid metabolism	1	90	0.00593159	0.99862	0.99862	2	35	0.00246548	9606	Homo sapiens	CRAT		R-HSA-390291;R-HSA-390284
R-HSA-453276	Regulation of mitotic cell cycle	1	92	0.0060634	0.998809	0.998809	20	40	0.0028177	9606	Homo sapiens	CDH1		R-HSA-174209;R-HSA-174122;R-HSA-174058;R-HSA-174251;R-HSA-9686969;R-HSA-174088;R-HSA-174057;R-HSA-174159;R-HSA-174124;R-HSA-174195;R-HSA-188371;R-HSA-174097;R-HSA-174070;R-HSA-9686980;R-HSA-174203;R-HSA-174139;R-HSA-174105;R-HSA-174174;R-HSA-188191;R-HSA-174079
R-HSA-174143	APC/C-mediated degradation of cell cycle proteins	1	92	0.0060634	0.998809	0.998809	20	40	0.0028177	9606	Homo sapiens	CDH1		R-HSA-174209;R-HSA-174122;R-HSA-174058;R-HSA-174251;R-HSA-9686969;R-HSA-174088;R-HSA-174057;R-HSA-174159;R-HSA-174124;R-HSA-174195;R-HSA-188371;R-HSA-174097;R-HSA-174070;R-HSA-9686980;R-HSA-174203;R-HSA-174139;R-HSA-174105;R-HSA-174174;R-HSA-188191;R-HSA-174079
R-HSA-450531	Regulation of mRNA stability by proteins that bind AU-rich elements	1	93	0.00612931	0.998893	0.998893	5	26	0.0018315	9606	Homo sapiens	KHSRP		R-HSA-450422;R-HSA-450499;R-HSA-451152;R-HSA-450592;R-HSA-450620
R-HSA-69052	Switching of origins to a post-replicative state	1	94	0.00619522	0.998971	0.998971	1	10	0.000704424	9606	Homo sapiens	CDH1		R-HSA-69015
R-HSA-1614635	Sulfur amino acid metabolism	1	94	0.00619522	0.998971	0.998971	1	37	0.00260637	9606	Homo sapiens	GOT1		R-HSA-1237102
R-HSA-6807505	RNA polymerase II transcribes snRNA genes	1	95	0.00626112	0.999044	0.999044	5	11	0.000774866	9606	Homo sapiens	INTS4		R-HSA-6814885;R-HSA-6814549;R-HSA-6814559;R-HSA-6814555;R-HSA-6814554
R-HSA-173623	Classical antibody-mediated complement activation	1	97	0.00639293	0.999175	0.999175	2	2	0.000140885	9606	Homo sapiens	IGKV3-11		R-HSA-173626;R-HSA-173631
R-HSA-9645723	Diseases of programmed cell death	1	97	0.00639293	0.999175	0.999175	1	37	0.00260637	9606	Homo sapiens	DNMT3B		R-HSA-9710490
R-HSA-112310	Neurotransmitter release cycle	1	100	0.00659065	0.999338	0.999338	4	37	0.00260637	9606	Homo sapiens	SYN2		R-HSA-380901;R-HSA-380869;R-HSA-380574;R-HSA-380905
R-HSA-391251	Protein folding	1	102	0.00672247	0.999428	0.999428	5	28	0.00197239	9606	Homo sapiens	TBCE		R-HSA-389974;R-HSA-389964;R-HSA-389976;R-HSA-389963;R-HSA-389978
R-HSA-74752	Signaling by Insulin receptor	1	102	0.00672247	0.999428	0.999428	1	34	0.00239504	9606	Homo sapiens	FGF5		R-HSA-109699
R-HSA-2029481	FCGR activation	1	103	0.00678837	0.999469	0.999469	6	6	0.000422654	9606	Homo sapiens	IGKV3-11		R-HSA-2029455;R-HSA-2029452;R-HSA-2029449;R-HSA-1861621;R-HSA-2029459;R-HSA-2029457
R-HSA-1236974	ER-Phagosome pathway	1	106	0.00698609	0.999574	0.999574	1	10	0.000704424	9606	Homo sapiens	TLR6		R-HSA-8863895
R-HSA-2730905	Role of LAT2/NTAL/LAB on calcium mobilization	1	107	0.007052	0.999604	0.999604	2	7	0.000493097	9606	Homo sapiens	IGKV3-11		R-HSA-2730860;R-HSA-2730884
R-HSA-68867	Assembly of the pre-replicative complex	1	113	0.00744744	0.999745	0.999745	1	23	0.00162017	9606	Homo sapiens	CDH1		R-HSA-68712
R-HSA-192105	Synthesis of bile acids and bile salts	1	113	0.00744744	0.999745	0.999745	1	83	0.00584672	9606	Homo sapiens	CYP39A1		R-HSA-192178
R-HSA-8878159	Transcriptional regulation by RUNX3	1	118	0.00777697	0.999824	0.999824	2	47	0.00331079	9606	Homo sapiens	ZFHX3		R-HSA-8878117;R-HSA-8878130
R-HSA-2871796	FCERI mediated MAPK activation	1	124	0.00817241	0.999887	0.999887	2	20	0.00140885	9606	Homo sapiens	IGKV3-11		R-HSA-2730851;R-HSA-2730886
R-HSA-69002	DNA Replication Pre-Initiation	1	131	0.00863376	0.999932	0.999932	1	32	0.00225416	9606	Homo sapiens	CDH1		R-HSA-68712
R-HSA-9664323	FCGR3A-mediated IL10 synthesis	1	141	0.00929282	0.999968	0.999968	9	20	0.00140885	9606	Homo sapiens	IGKV3-11		R-HSA-9664275;R-HSA-9664273;R-HSA-9664278;R-HSA-9664261;R-HSA-9664271;R-HSA-9664270;R-HSA-9664397;R-HSA-9664285;R-HSA-9664268
R-HSA-9018678	Biosynthesis of specialized proresolving mediators (SPMs)	1	159	0.0104791	0.999991	0.999991	1	124	0.00873485	9606	Homo sapiens	CYP1A1		R-HSA-9037761

## Sheet: Reactome analysis_NLNRA
Pathway identifier	Pathway name	#Entities found	#Entities total	Entities ratio	Entities pValue	Entities FDR	#Reactions found	#Reactions total	Reactions ratio	Species identifier	Species name	Submitted entities found	Mapped entities	Found reaction identifiers
R-HSA-162582	Signal Transduction	157	3028	0.199565	1	1	450	2534	0.178501	9606	Homo sapiens	FHOD3;SH3GL3;NAB2;WIPF3;HTR4;ARHGAP35;TUBB8;RGS3;RGS9;EYS;CDON;PRKCI;USP4;FNBP1;KCTD3;VRK3;GABRG2;DISP2;MTNR1A;SPINT1;DGKQ;COL4A4;ADAM12;COL4A5;ULK1;ROR2;RBCK1;TLN2;VCL;MAD1L1;GRB7;CALCA;NOTCH1;PIK3R4;ARHGAP18;TOR1AIP2;GPR83;ARHGAP17;MCHR1;LTBP1;PRKCZ;RHOBTB1;PIK3R6;CRHR2;PIK3R5;HCAR1;TTC21B;MYH11;PCK1;ECT2;RALGDS;CNTN5;COL24A1;TAS2R31;CBX4;PTCH1;INSR;TNFRSF10B;NMBR;SMAD6;GRIN2B;COL5A1;CPD;NOX3;R…		R-HSA-3769401;R-HSA-1606682;R-HSA-9632918;R-HSA-419843;R-HSA-9793680;R-HSA-141316;R-HSA-392206;R-HSA-8981637;R-HSA-3769397;R-HSA-171026;R-HSA-392212;R-HSA-5668932;R-HSA-203797;R-HSA-8937631;R-HSA-9632906;R-HSA-9017488;R-HSA-9017491;R-HSA-9793679;R-HSA-373791;R-HSA-9632910;R-HSA-9660557;R-HSA-5668978;R-HSA-6803523;R-HSA-870437;R-HSA-9017507;R-HSA-9014434;R-HSA-373813;R-HSA-9021627;R-HSA-9013437;R-…
R-HSA-1430728	Metabolism	142	3644	0.240163	1	1	315	2268	0.159763	9606	Homo sapiens	ACSM3;NADSYN1;IL4I1;IYD;CYP2D6;PHYH;MIGA2;PCYT2;SPNS2;ACOT13;PHKA1;PGD;ACOT6;HPD;HACD1;SLC45A2;FECH;MAOB;IDI2;ASMT;PIK3R4;CACNA1A;GLYAT;PPL;ACACA;PIK3R6;PIK3R5;HELZ2;CYP2B6;POM121C;HLCS;SLCO1B3;NUP88;CHST13;ASL;NDUFV3;ARSG;PCK1;CYP4F2;SEC16A;MTHFS;SYNJ2;CYP4F12;COQ6;SLC6A7;CYP2C8;AKR1B10;TCN1;PAH;TBXAS1;CSPG4;PLCH2;OSBPL1A;SERINC3;RPS24;ORM1;ACY1;TAT;WASL;ETFB;AACS;NNT;CYP4V2;ACP6;UGT2A2;ACADM;MA…		R-HSA-9695890;R-HSA-209921;R-HSA-1614362;R-HSA-389639;R-HSA-211968;R-HSA-1655834;R-HSA-1655836;R-HSA-177157;R-HSA-1655825;R-HSA-5340251;R-HSA-1655826;R-HSA-5676637;R-HSA-211983;R-HSA-1655828;R-HSA-1655830;R-HSA-211991;R-HSA-5694018;R-HSA-1368065;R-HSA-211988;R-HSA-2022919;R-HSA-164377;R-HSA-77338;R-HSA-189465;R-HSA-5696074;R-HSA-194079;R-HSA-141341;R-HSA-77345;R-HSA-9638064;R-HSA-1675836;R-HSA-21…
R-HSA-168256	Immune System	134	2624	0.172939	1	1	412	1659	0.116864	9606	Homo sapiens	FCN1;CSF3R;WIPF3;IFIT5;LTN1;TUBB8;IGKV1-16;CDC26;FBXO7;SP110;IL1R2;IFNA17;KRT1;LIFR;ATP11A;VRK3;FBXO10;CHIT1;BCAM;PKP1;ADAM8;RBCK1;VCL;ANAPC1;TMEM63A;IGSF3;MAOB;PIK3R4;KLHL11;PPL;RAP1GAP;C7;POM121C;NLRP4;SMYD2;NUP88;MGAM;PTPRN2;MUC17;CRTAM;NBEAL2;GH2;MAVS;PTPRC;BCL6;TCN1;OSBPL1A;XAF1;FBXL4;EIF4G1;ITK;ORM1;ITGAM;IL20;ITGB5;ADAR;PTPN23;WASL;GHR;CASP8;ACTR1B;PPP3CC;ADGRE3;MUC12;ITGAX;LBP;IKBKE;NDC1;…		R-HSA-1369114;R-HSA-1369115;R-HSA-203797;R-HSA-1168393;R-HSA-1168394;R-HSA-6786118;R-HSA-6786114;R-HSA-1168445;R-HSA-8937656;R-HSA-1168423;R-HSA-6800426;R-HSA-976991;R-HSA-6800434;R-HSA-8854738;R-HSA-1168456;R-HSA-6786110;R-HSA-1168459;R-HSA-2530429;R-HSA-1364043;R-HSA-6784006;R-HSA-983147;R-HSA-6786050;R-HSA-9705726;R-HSA-983140;R-HSA-9757951;R-HSA-6786070;R-HSA-983157;R-HSA-1170539;R-HSA-983156…
R-HSA-392499	Metabolism of proteins	111	2214	0.145917	1	1	209	812	0.0571992	9606	Homo sapiens	ERO1B;DCAF4;TUBB8;POFUT2;LARGE1;RGS9;FBXO7;AGTPBP1;COG6;USP4;SP110;COG5;COG4;COG3;ANK2;FBXO10;ANK1;PREB;CUL9;ENPEP;BLM;CALCA;B3GLCT;KLHL11;ADAMTS12;LTBP1;CRHR2;ADAMTS13;POM121C;MAN2A2;DPH1;DPH2;ADAMTS18;NUP88;ARSG;BARD1;CNTN5;CBX4;MUC17;SEC16A;ST8SIA2;MAVS;HRC;FBXL4;RPS24;EIF4G1;NFE2L2;USP37;ZNF131;THRB;USP34;POMT1;IDE;ETFB;CPZ;B3GNTL1;FARS2;MRPL1;ADAMTS3;KIF13A;MUC12;GNPNAT1;ADAMTS8;IKBKE;ADAMTS…		R-HSA-8956040;R-HSA-1614362;R-HSA-8956045;R-HSA-5660752;R-HSA-159761;R-HSA-8956050;R-HSA-3640872;R-HSA-159783;R-HSA-870437;R-HSA-3000348;R-HSA-5615637;R-HSA-5389842;R-HSA-5694487;R-HSA-9638097;R-HSA-870479;R-HSA-5691411;R-HSA-5389848;R-HSA-2993763;R-HSA-914012;R-HSA-914008;R-HSA-914010;R-HSA-914005;R-HSA-9638090;R-HSA-914006;R-HSA-5389839;R-HSA-4755478;R-HSA-3000399;R-HSA-5696564;R-HSA-8952044;R-…
R-HSA-1643685	Disease	98	2528	0.166612	1	1	294	1787	0.125881	9606	Homo sapiens	SH3GL3;ACY1;TAT;POMT1;WIPF3;ARID4A;WASL;TUBB8;LFNG;CASP8;ZMYM2;ADAMTS3;HEPH;IGKV1-16;EXO1;CDC26;MUC12;TRIM24;TOPBP1;LARGE1;ADAMTS8;IKBKE;ADAMTS9;NDC1;VPS18;RFC2;GAA;IFNA17;RHBDF2;TYK2;ANO2;ADAMTS20;CDC25B;VCAN;SLC7A7;NUP50;PPIG;TLN2;DOCK1;ANAPC1;VCL;CAMK2B;BLM;NOTCH1;TUBAL3;MAOB;IDUA;PIK3R4;B3GLCT;TAF1L;ADAMTS12;ABCB11;ADCY8;ADCY7;ACACA;LRP6;ACAN;ADAMTS13;TUBA3C;OS9;CHSY1;POM121C;HLCS;ADAMTS18;SL…		R-HSA-9712274;R-HSA-3656254;R-HSA-5604954;R-HSA-3656230;R-HSA-5096537;R-HSA-1839112;R-HSA-5096538;R-HSA-5096532;R-HSA-9697423;R-HSA-5649483;R-HSA-9613490;R-HSA-167459;R-HSA-9035949;R-HSA-9035950;R-HSA-9613498;R-HSA-5387386;R-HSA-9699007;R-HSA-167468;R-HSA-5387389;R-HSA-167474;R-HSA-167477;R-HSA-167481;R-HSA-167484;R-HSA-9698988;R-HSA-2769000;R-HSA-9729232;R-HSA-2769007;R-HSA-9663194;R-HSA-9755359…
R-HSA-74160	Gene expression (Transcription)	94	1917	0.126343	1	1	150	1090	0.0767822	9606	Homo sapiens	ZNF770;SPI1;THRB;ZC3H6;DNMT3L;CASP8;EXO1;ZNF727;CDC26;SNAPC4;ZNF569;TOPBP1;ZIK1;NDC1;ZNF440;ZNF680;RFC2;NCOA6;GAA;ZFP2;LIFR;KCNAB2;RBL2;PHF20L1;CCNA2;NUP50;ZNF557;ZNF436;ZFPM1;ZNF675;ANAPC1;ZNF750;CAMK2B;ZNF595;ZNF792;BLM;NOTCH1;LUZP4;TAF1L;BAZ2A;ZNF708;CCNB1;POM121C;ZNF429;TDG;SMYD2;ZNF865;NUP88;PCK1;ZNF302;E2F7;ZNF101;ZNF860;BARD1;ZNF141;CBX4;SMOX;BRPF3;TXNRD1;USP9Y;ZNF181;NR1H4;TNFRSF10B;MLH1;…		R-HSA-112385;R-HSA-5334097;R-HSA-8937097;R-HSA-113411;R-HSA-113413;R-HSA-113412;R-HSA-113414;R-HSA-112392;R-HSA-112395;R-HSA-3790130;R-HSA-9009282;R-HSA-8878220;R-HSA-77069;R-HSA-77068;R-HSA-112396;R-HSA-433672;R-HSA-77071;R-HSA-77073;R-HSA-5220959;R-HSA-6805109;R-HSA-6805620;R-HSA-113429;R-HSA-113430;R-HSA-6810239;R-HSA-9006992;R-HSA-6810238;R-HSA-112152;R-HSA-8878237;R-HSA-6800253;R-HSA-6810235…
R-HSA-597592	Post-translational protein modification	92	1607	0.105912	0.999992	0.999992	142	538	0.037898	9606	Homo sapiens	USP37;ZNF131;THRB;USP34;POMT1;IDE;ETFB;CPZ;DCAF4;B3GNTL1;TUBB8;POFUT2;ADAMTS3;MUC12;GNPNAT1;LARGE1;ADAMTS8;IKBKE;ADAMTS9;FBXO7;GALNT9;NDC1;AGTPBP1;COG6;COG5;USP4;SP110;COG4;GAA;COG3;ANK2;FBXO10;SPTB;ANK1;APOA5;ADAMTS20;SENP1;CCNA2;F7;VCAN;RTN4RL1;NUP50;PREB;MVD;CUL9;BLM;TUBAL3;GOSR2;B3GLCT;TULP4;KLHL11;ADAMTS12;LTBP1;ASB15;USP19;ADAMTS13;TUBA3C;MAN2A2;OS9;POM121C;DPH1;DPH2;TDG;ADAMTS18;MUC7;ZNF86…		R-HSA-8956040;R-HSA-1614362;R-HSA-6781797;R-HSA-8956045;R-HSA-913675;R-HSA-4719424;R-HSA-4719448;R-HSA-8955289;R-HSA-6781814;R-HSA-159761;R-HSA-4568914;R-HSA-4655440;R-HSA-8956050;R-HSA-4570463;R-HSA-8955285;R-HSA-9758090;R-HSA-3640872;R-HSA-6807877;R-HSA-6807875;R-HSA-159783;R-HSA-870437;R-HSA-3927824;R-HSA-3000348;R-HSA-981814;R-HSA-4570493;R-HSA-5696872;R-HSA-981809;R-HSA-5615637;R-HSA-5694487…
R-HSA-73857	RNA Polymerase II Transcription	84	1728	0.113887	1	1	124	945	0.066568	9606	Homo sapiens	ZNF770;SPI1;THRB;ZC3H6;CASP8;EXO1;ZNF727;CDC26;SNAPC4;ZNF569;TOPBP1;ZIK1;ZNF440;ZNF680;RFC2;GAA;ZFP2;LIFR;KCNAB2;RBL2;CCNA2;ZNF557;ZNF436;ZFPM1;ZNF675;ANAPC1;ZNF750;CAMK2B;ZNF595;ZNF792;BLM;NOTCH1;LUZP4;TAF1L;ZNF708;CCNB1;ZNF429;SMYD2;ZNF865;PCK1;ZNF302;E2F7;ZNF101;ZNF860;BARD1;ZNF141;CBX4;SMOX;BRPF3;TXNRD1;USP9Y;ZNF181;NR1H4;TNFRSF10B;MLH1;SMAD6;GRIN2B;LRPPRC;NR2F6;BCL6;ERCC2;TCEA1;ZNF577;TAF4;Z…		R-HSA-112385;R-HSA-8937097;R-HSA-113411;R-HSA-113413;R-HSA-113412;R-HSA-113414;R-HSA-112392;R-HSA-112395;R-HSA-3790130;R-HSA-9009282;R-HSA-8878220;R-HSA-77069;R-HSA-77068;R-HSA-112396;R-HSA-77071;R-HSA-77073;R-HSA-6805109;R-HSA-6805620;R-HSA-113429;R-HSA-113430;R-HSA-6810239;R-HSA-9006992;R-HSA-6810238;R-HSA-8878237;R-HSA-6800253;R-HSA-6810235;R-HSA-187934;R-HSA-6800250;R-HSA-6810234;R-HSA-681023…
R-HSA-212436	Generic Transcription Pathway	80	1586	0.104528	1	1	76	884	0.0622711	9606	Homo sapiens	ZNF770;SPI1;THRB;CASP8;EXO1;ZNF727;CDC26;ZNF569;TOPBP1;ZIK1;ZNF440;ZNF680;RFC2;GAA;ZFP2;LIFR;RBL2;CCNA2;ZNF557;ZNF436;ZFPM1;ZNF675;ANAPC1;ZNF750;CAMK2B;ZNF595;ZNF792;BLM;NOTCH1;TAF1L;ZNF708;CCNB1;ZNF429;SMYD2;ZNF865;PCK1;ZNF302;E2F7;ZNF101;ZNF860;BARD1;ZNF141;CBX4;SMOX;BRPF3;TXNRD1;USP9Y;ZNF181;NR1H4;TNFRSF10B;MLH1;SMAD6;GRIN2B;LRPPRC;NR2F6;BCL6;ERCC2;TCEA1;ZNF577;TAF4;ZNF212		R-HSA-8937097;R-HSA-6799332;R-HSA-212356;R-HSA-6798304;R-HSA-3790130;R-HSA-9009282;R-HSA-8878220;R-HSA-163214;R-HSA-8937989;R-HSA-1980047;R-HSA-6805109;R-HSA-6805620;R-HSA-382096;R-HSA-9006992;R-HSA-8878237;R-HSA-6800253;R-HSA-8936979;R-HSA-187934;R-HSA-6800250;R-HSA-6806392;R-HSA-8936616;R-HSA-8878243;R-HSA-8936621;R-HSA-9620788;R-HSA-870437;R-HSA-8934688;R-HSA-8936481;R-HSA-8934690;R-HSA-893699…
R-HSA-1266738	Developmental Biology	75	1313	0.0865353	0.999951	0.999951	219	607	0.0427585	9606	Homo sapiens	ROBO3;CSF3R;SPI1;NAB2;WASL;ARHGAP35;TUBB8;PPP3CC;SALL1;EPHB2;CDON;SCN1A;ARHGEF12;NCOA6;SEMA6D;KRT1;KRT78;ANK2;KRT32;UNC5D;RGMB;SPTB;ANK1;KRT72;RGMA;DNM3;SCN10A;DOK5;COL4A4;COL4A5;PKP1;HOXB3;COL6A5;TLN2;DSG4;DSCAML1;DOCK1;GRB7;NOTCH1;TUBAL3;LAMA2;PPL;RAP1GAP;HELZ2;CACNA1I;TUBA3C;SCN7A;PAK6;SLIT3;MYH11;PCK1;PLXNA3;KRTAP4-9;ST8SIA2;PDX1;GDF1;ACVR2B;GRIN2B;PTPRC;COL5A1;TTLL3;ITGA10;AGRN;RPS24;EIF4G1		R-HSA-525833;R-HSA-6806629;R-HSA-3928633;R-HSA-3928632;R-HSA-3928639;R-HSA-3928627;R-HSA-3928625;R-HSA-3928624;R-HSA-3928631;R-HSA-3928628;R-HSA-9634433;R-HSA-3928617;R-HSA-3928616;R-HSA-3928623;R-HSA-8942224;R-HSA-3928610;R-HSA-9011347;R-HSA-3928615;R-HSA-3928614;R-HSA-3928612;R-HSA-6805573;R-HSA-3928601;R-HSA-3928600;R-HSA-3928607;R-HSA-418850;R-HSA-3928604;R-HSA-3928595;R-HSA-3928594;R-HSA-392…
R-HSA-9709957	Sensory Perception	70	1262	0.0831741	0.999975	0.999975	26	143	0.0100733	9606	Homo sapiens	OR5M8;OR10J3;LRP1;OR14J1;OR4K1;GUCA1C;OR1K1;OR4K17;OR2T35;OR1S1;ESPNL;OR2W3;OR10W1;CYP4V2;OR2AG2;XIRP2;OTOF;OR12D2;OR11H7;TRPM5;RGS9;OR8H2;TMC1;GRXCR1;PHYH;OR1D2;OR8J1;TAS2R31;WHRN;OR1L6;OR4N2;ANO2;OTOGL;OR2T4;AKR1B10;MYO15A;OR4X1;OR5AC2;OR4D11;KCNQ4;OR10G8;OR2A5;AGRN;OR4C15		R-HSA-9752980;R-HSA-9662096;R-HSA-9712208;R-HSA-74885;R-HSA-9752977;R-HSA-9712210;R-HSA-9717395;R-HSA-2404131;R-HSA-2423785;R-HSA-9663363;R-HSA-2584246;R-HSA-9712195;R-HSA-6786239;R-HSA-9712204;R-HSA-2586748;R-HSA-9712201;R-HSA-9752950;R-HSA-9752951;R-HSA-9728752;R-HSA-9659380;R-HSA-2429643;R-HSA-9659554;R-HSA-74615;R-HSA-9728748;R-HSA-9728747;R-HSA-2855252
R-HSA-168249	Innate Immune System	62	1340	0.0883148	1	1	143	725	0.0510707	9606	Homo sapiens	FCN1;ITK;ORM1;ITGAM;WIPF3;WASL;CASP8;ACTR1B;PPP3CC;IGKV1-16;ADGRE3;MUC12;ITGAX;LBP;IKBKE;GAA;IFNA17;KRT1;ATP11A;KCNAB2;VRK3;RBSN;CHIT1;DNM3;BCAM;LRRC7;PKP1;ADAM8;MS4A2;DOCK1;CD44;VCL;SERPINB10;SERPINB11;TMEM63A;GSTP1;PIK3R4;CPN2;C7;CXCR1;NLRP4;SMYD2;MUC7;MGAM;AOC1;PTPRN2;GCA;MUC17;NBEAL2;DEF6;MAVS;PTPRC;TTLL3;IGLL1;TCN1;DLC1;SLCO4C1		R-HSA-9604499;R-HSA-8858500;R-HSA-9013889;R-HSA-9013895;R-HSA-879362;R-HSA-1462023;R-HSA-936475;R-HSA-203797;R-HSA-2562564;R-HSA-9705137;R-HSA-9705145;R-HSA-990526;R-HSA-173626;R-HSA-173631;R-HSA-879411;R-HSA-2730858;R-HSA-2396007;R-HSA-166726;R-HSA-2730860;R-HSA-2730849;R-HSA-2730851;R-HSA-6800426;R-HSA-990528;R-HSA-2730872;R-HSA-9013979;R-HSA-9013978;R-HSA-6800434;R-HSA-8948703;R-HSA-2730867;R-…
R-HSA-1280215	Cytokine Signaling in Immune system	58	1036	0.0682792	0.999833	0.999833	202	740	0.0521274	9606	Homo sapiens	CAMK2B;CSF3R;ITGAM;IL20;MAOB;IFI6;IFIT5;ADAR;PTPN23;GHR;CASP8;POM121C;ITGAX;TRIM48;NUP88;FLNB;LBP;NDC1;IL10RB;SP110;IL1R2;IFNA17;OSM;LIFR;TYK2;VRK3;IL17RB;GH2;FCER2;BCAM;BCL6;NUP50;LTBR;XAF1;HLA-DQB2;FAN1;CD44;HLA-DQB1;EIF4G1		R-HSA-1112602;R-HSA-8987266;R-HSA-1112604;R-HSA-8950405;R-HSA-1369114;R-HSA-1369115;R-HSA-1671691;R-HSA-203797;R-HSA-1168393;R-HSA-1168394;R-HSA-1671687;R-HSA-8950423;R-HSA-1362485;R-HSA-6786118;R-HSA-8950441;R-HSA-6783556;R-HSA-6786114;R-HSA-6783552;R-HSA-1031716;R-HSA-1168445;R-HSA-1031713;R-HSA-5668454;R-HSA-8937656;R-HSA-1362465;R-HSA-1168423;R-HSA-8950448;R-HSA-6783524;R-HSA-6783530;R-HSA-97…
R-HSA-556833	Metabolism of lipids	57	1446	0.0953009	1	1	121	965	0.0679769	9606	Homo sapiens	AGPAT5;HACD1;ORM1;ACSM3;IDI2;PIK3R4;HSD17B12;ABCB11;ACACA;PIK3R6;AACS;PIK3R5;HELZ2;CYP2D6;ACP6;SLCO1B3;ARSG;ACADM;ABCC3;PHYH;MIGA2;PCYT2;SEC24A;NCOA6;AGK;TXNRD1;CYP4F2;SEC16A;ELOVL2;CYP4A11;SPNS2;NR1H4;FAAH2;ACOT13;SYNJ2;RGMB;APOA5;LSS;GALC;NUDT7;CYP2C8;TBXAS1;AGPS;MVD;OSBPL1A;ACOT6;LPIN2		R-HSA-9695890;R-HSA-1614362;R-HSA-389639;R-HSA-1655834;R-HSA-1655836;R-HSA-2426144;R-HSA-1655825;R-HSA-400143;R-HSA-1676048;R-HSA-5340251;R-HSA-1655826;R-HSA-5676637;R-HSA-1655828;R-HSA-1655830;R-HSA-2426154;R-HSA-1368065;R-HSA-2426160;R-HSA-77338;R-HSA-109341;R-HSA-5696074;R-HSA-194079;R-HSA-390427;R-HSA-77345;R-HSA-1482548;R-HSA-1675836;R-HSA-1675824;R-HSA-193064;R-HSA-1655848;R-HSA-192051;R-HS…
R-HSA-5653656	Vesicle-mediated transport	54	828	0.0545706	0.984298	0.984298	93	252	0.0177515	9606	Homo sapiens	SH3GL3;GOLIM4;WASL;CPZ;TUBB8;IGKV1-16;KIF21B;TBC1D10A;POLG;COG6;SCARA5;COG5;FNBP1;COG4;COG3;STARD9;ANK2;GAPVD1;SPTB;ANK1;KIF27;DNM3;TBC1D2;ALS2;TBC1D24;PREB;ULK1;EXOC5;KIF20B;RIN2;RABGAP1;TMF1;TUBAL3;LRP1;GOSR2;DENND3;TUBA3C;MAN2A2;DPH1;IGHA1;SEC24A;SEC16A;SSC5D;SYNJ2;TOR1B;AP4B1;TTLL3;IGLL1;ALPP;CPD;DLC1;COL7A1;HYOU1		R-HSA-8868230;R-HSA-5694423;R-HSA-5229132;R-HSA-5694421;R-HSA-5694418;R-HSA-8847875;R-HSA-5694417;R-HSA-5694428;R-HSA-8868236;R-HSA-8878603;R-HSA-5694427;R-HSA-5694425;R-HSA-8854293;R-HSA-8847635;R-HSA-8854290;R-HSA-2316347;R-HSA-8854303;R-HSA-8876446;R-HSA-5694415;R-HSA-8854173;R-HSA-5694413;R-HSA-8871194;R-HSA-8871193;R-HSA-190877;R-HSA-5694409;R-HSA-8876454;R-HSA-6807877;R-HSA-2187266;R-HSA-68…
R-HSA-381753	Olfactory Signaling Pathway	52	887	0.0584591	0.998631	0.998631	9	13	0.000915751	9606	Homo sapiens	OR5M8;OR10J3;OR14J1;OR4K1;OR1K1;OR4K17;OR2T35;OR1S1;OR2W3;OR10W1;OR2AG2;OR12D2;OR11H7;OR8H2;OR1D2;OR8J1;OR1L6;OR4N2;ANO2;OR2T4;OR4X1;OR5AC2;OR4D11;OR10G8;OR2A5;OR4C15		R-HSA-9752980;R-HSA-9752950;R-HSA-9752951;R-HSA-9712208;R-HSA-9752977;R-HSA-9712210;R-HSA-9712195;R-HSA-9712204;R-HSA-9712201
R-HSA-2262752	Cellular responses to stress	52	1007	0.0663679	0.999979	0.999979	112	450	0.0316991	9606	Homo sapiens	CAMK2B;NOTCH1;TUBAL3;GOSR2;GSTP1;HSPA14;TUBB8;HELZ2;RAI1;TUBA3C;POM121C;CDC26;NUP88;CLEC1B;EXTL3;NDC1;NQO1;SZT2;CBX4;NCOA6;DIS3;GPX3;TXNRD1;GAA;GPX6;GPX5;PGD;LRPPRC;ERN1;CCNA2;DNAJC2;DLC1;NUP50;COL4A6;HYOU1;PREB;TLN2;AGRN;ANAPC1;RPS24;BLVRA;NFE2L2		R-HSA-3790137;R-HSA-9712274;R-HSA-400143;R-HSA-3790130;R-HSA-9759129;R-HSA-9759364;R-HSA-3371554;R-HSA-9760128;R-HSA-1368065;R-HSA-187934;R-HSA-9758090;R-HSA-9759157;R-HSA-5251955;R-HSA-1368119;R-HSA-381217;R-HSA-5251959;R-HSA-6799695;R-HSA-9759141;R-HSA-8932284;R-HSA-9759137;R-HSA-5251942;R-HSA-9759147;R-HSA-9759189;R-HSA-1791066;R-HSA-9759186;R-HSA-5082369;R-HSA-9633742;R-HSA-9759176;R-HSA-8932…
R-HSA-8953897	Cellular responses to stimuli	52	1025	0.0675542	0.99999	0.99999	112	481	0.0338828	9606	Homo sapiens	CAMK2B;NOTCH1;TUBAL3;GOSR2;GSTP1;HSPA14;TUBB8;HELZ2;RAI1;TUBA3C;POM121C;CDC26;NUP88;CLEC1B;EXTL3;NDC1;NQO1;SZT2;CBX4;NCOA6;DIS3;GPX3;TXNRD1;GAA;GPX6;GPX5;PGD;LRPPRC;ERN1;CCNA2;DNAJC2;DLC1;NUP50;COL4A6;HYOU1;PREB;TLN2;AGRN;ANAPC1;RPS24;BLVRA;NFE2L2		R-HSA-3790137;R-HSA-9712274;R-HSA-400143;R-HSA-3790130;R-HSA-9759129;R-HSA-9759364;R-HSA-3371554;R-HSA-9760128;R-HSA-1368065;R-HSA-187934;R-HSA-9758090;R-HSA-9759157;R-HSA-5251955;R-HSA-1368119;R-HSA-381217;R-HSA-5251959;R-HSA-6799695;R-HSA-9759141;R-HSA-8932284;R-HSA-9759137;R-HSA-5251942;R-HSA-9759147;R-HSA-9759189;R-HSA-1791066;R-HSA-9759186;R-HSA-5082369;R-HSA-9633742;R-HSA-9759176;R-HSA-8932…
R-HSA-9752946	Expression and translocation of olfactory receptors	51	813	0.053582	0.991935	0.991935	4	4	0.00028177	9606	Homo sapiens	OR5M8;OR10J3;OR14J1;OR4K1;OR1K1;OR4K17;OR2T35;OR1S1;OR2W3;OR10W1;OR2AG2;OR12D2;OR11H7;OR8H2;OR1D2;OR8J1;OR1L6;OR4N2;OR2T4;OR4X1;OR5AC2;OR4D11;OR10G8;OR2A5;OR4C15		R-HSA-9752980;R-HSA-9752950;R-HSA-9752951;R-HSA-9752977
R-HSA-194315	Signaling by Rho GTPases	50	708	0.0466618	0.925901	0.925901	59	203	0.0142998	9606	Homo sapiens	FHOD3;DOCK6;ARHGAP11A;DOCK5;AHCTF1;RASGRF2;DOCK8;WIPF3;WASL;ARHGAP35;TUBB8;EFHD1;PLEKHG3;ARHGEF10;PLEKHG2;ARHGEF12;ARHGEF15;FNBP1;PLEKHG5;ARHGEF18;KCTD3;SENP1;ALS2;DOCK1;MAD1L1;GRB7;TUBAL3;PIK3R4;TOR1AIP2;ARHGAP18;ARHGAP17;PRKCZ;RHOBTB1;TUBA3C;PAK6;SLITRK5;MYH11;ECT2;BUB1;CENPU;CNTN5;USP9Y;MYO9A;DEF6;SLC4A7;TTLL3;CPD;DLC1;NOX3		R-HSA-2029466;R-HSA-5666129;R-HSA-9018766;R-HSA-8981637;R-HSA-9018758;R-HSA-9013145;R-HSA-9013144;R-HSA-9014296;R-HSA-5668932;R-HSA-9018778;R-HSA-9013023;R-HSA-9013022;R-HSA-9013009;R-HSA-9017488;R-HSA-9696266;R-HSA-9017491;R-HSA-2197691;R-HSA-2197690;R-HSA-9696271;R-HSA-9693198;R-HSA-9013143;R-HSA-9014295;R-HSA-9014294;R-HSA-9696268;R-HSA-9018774;R-HSA-9013161;R-HSA-9018794;R-HSA-5668978;R-HSA-5…
R-HSA-9716542	Signaling by Rho GTPases, Miro GTPases and RHOBTB3	50	724	0.0477163	0.947304	0.947304	59	212	0.0149338	9606	Homo sapiens	FHOD3;DOCK6;ARHGAP11A;DOCK5;AHCTF1;RASGRF2;DOCK8;WIPF3;WASL;ARHGAP35;TUBB8;EFHD1;PLEKHG3;ARHGEF10;PLEKHG2;ARHGEF12;ARHGEF15;FNBP1;PLEKHG5;ARHGEF18;KCTD3;SENP1;ALS2;DOCK1;MAD1L1;GRB7;TUBAL3;PIK3R4;TOR1AIP2;ARHGAP18;ARHGAP17;PRKCZ;RHOBTB1;TUBA3C;PAK6;SLITRK5;MYH11;ECT2;BUB1;CENPU;CNTN5;USP9Y;MYO9A;DEF6;SLC4A7;TTLL3;CPD;DLC1;NOX3		R-HSA-2029466;R-HSA-5666129;R-HSA-9018766;R-HSA-8981637;R-HSA-9018758;R-HSA-9013145;R-HSA-9013144;R-HSA-9014296;R-HSA-5668932;R-HSA-9018778;R-HSA-9013023;R-HSA-9013022;R-HSA-9013009;R-HSA-9017488;R-HSA-9696266;R-HSA-9017491;R-HSA-2197691;R-HSA-2197690;R-HSA-9696271;R-HSA-9693198;R-HSA-9013143;R-HSA-9014295;R-HSA-9014294;R-HSA-9696268;R-HSA-9018774;R-HSA-9013161;R-HSA-9018794;R-HSA-5668978;R-HSA-5…
R-HSA-9675108	Nervous system development	48	621	0.040928	0.772218	0.854201	127	324	0.0228233	9606	Homo sapiens	GRB7;ROBO3;LAMA2;TUBAL3;NAB2;WASL;ARHGAP35;RAP1GAP;TUBB8;CACNA1I;TUBA3C;PPP3CC;PAK6;SCN7A;MYH11;SLIT3;EPHB2;PLXNA3;SCN1A;ARHGEF12;ST8SIA2;SEMA6D;ANK2;UNC5D;RGMB;SPTB;GRIN2B;ANK1;RGMA;DNM3;SCN10A;PTPRC;COL5A1;TTLL3;DOK5;COL4A4;ITGA10;COL4A5;COL6A5;TLN2;AGRN;DSCAML1;DOCK1;RPS24;EIF4G1		R-HSA-525833;R-HSA-3928633;R-HSA-3928632;R-HSA-3928639;R-HSA-3928627;R-HSA-3928625;R-HSA-3928624;R-HSA-3928631;R-HSA-3928628;R-HSA-3928617;R-HSA-3928616;R-HSA-3928623;R-HSA-3928610;R-HSA-9011347;R-HSA-3928615;R-HSA-3928614;R-HSA-3928612;R-HSA-3928601;R-HSA-3928600;R-HSA-3928607;R-HSA-418850;R-HSA-3928604;R-HSA-3928595;R-HSA-3928594;R-HSA-416559;R-HSA-392751;R-HSA-3928592;R-HSA-418858;R-HSA-392859…
R-HSA-109582	Hemostasis	48	803	0.052923	0.996722	0.996722	67	338	0.0238095	9606	Homo sapiens	DOCK6;DOCK5;GRB7;ECM1;ORM1;ITGAM;TUBAL3;DOCK8;ZC3H6;PRKCZ;PIK3R6;PIK3R5;TUBB8;PDE11A;TUBA3C;IGKV1-16;SMYD2;ITGAX;KIF21B;IGHA1;CLEC1B;A2M;CHID1;ABCC4;SLC16A1;BRPF3;IFNA17;STARD9;ANXA5;TNFRSF10B;RBSN;KIF27;CD2;F7;SLC7A7;IGLL1;PSG4;ITGA10;DGKQ;TLN2;KIF20B;ZFPM1;DOCK1;CD44;VCL		R-HSA-443910;R-HSA-114689;R-HSA-1011598;R-HSA-990478;R-HSA-114563;R-HSA-8858498;R-HSA-426240;R-HSA-158340;R-HSA-443905;R-HSA-429441;R-HSA-5684806;R-HSA-140823;R-HSA-354066;R-HSA-5684801;R-HSA-354077;R-HSA-140825;R-HSA-354073;R-HSA-996755;R-HSA-418456;R-HSA-1011600;R-HSA-354087;R-HSA-377644;R-HSA-158251;R-HSA-377641;R-HSA-437162;R-HSA-377640;R-HSA-377643;R-HSA-5684836;R-HSA-354097;R-HSA-8858428;R-…
R-HSA-422475	Axon guidance	46	585	0.0385553	0.72894	0.854201	124	298	0.0209918	9606	Homo sapiens	GRB7;ROBO3;TUBAL3;WASL;ARHGAP35;RAP1GAP;TUBB8;CACNA1I;TUBA3C;PPP3CC;PAK6;SCN7A;MYH11;SLIT3;EPHB2;PLXNA3;SCN1A;ARHGEF12;ST8SIA2;SEMA6D;ANK2;UNC5D;RGMB;SPTB;GRIN2B;ANK1;RGMA;DNM3;SCN10A;PTPRC;COL5A1;TTLL3;DOK5;COL4A4;ITGA10;COL4A5;COL6A5;TLN2;AGRN;DSCAML1;DOCK1;RPS24;EIF4G1		R-HSA-525833;R-HSA-3928633;R-HSA-3928632;R-HSA-3928639;R-HSA-3928627;R-HSA-3928625;R-HSA-3928624;R-HSA-3928631;R-HSA-3928628;R-HSA-3928617;R-HSA-3928616;R-HSA-3928623;R-HSA-3928610;R-HSA-9011347;R-HSA-3928615;R-HSA-3928614;R-HSA-3928612;R-HSA-3928601;R-HSA-3928600;R-HSA-3928607;R-HSA-418850;R-HSA-3928604;R-HSA-3928595;R-HSA-3928594;R-HSA-416559;R-HSA-392751;R-HSA-3928592;R-HSA-418858;R-HSA-392859…
R-HSA-199991	Membrane Trafficking	46	668	0.0440256	0.942447	0.942447	82	219	0.0154269	9606	Homo sapiens	SH3GL3;RABGAP1;TMF1;TUBAL3;GOSR2;GOLIM4;DENND3;WASL;CPZ;TUBB8;TUBA3C;MAN2A2;DPH1;KIF21B;TBC1D10A;POLG;SEC24A;COG6;COG5;FNBP1;COG4;SEC16A;COG3;STARD9;ANK2;SYNJ2;TOR1B;GAPVD1;SPTB;ANK1;AP4B1;KIF27;DNM3;TBC1D2;TTLL3;ALS2;ALPP;COL7A1;CPD;DLC1;TBC1D24;PREB;ULK1;EXOC5;KIF20B;RIN2		R-HSA-8868230;R-HSA-5694423;R-HSA-5229132;R-HSA-5694421;R-HSA-5694418;R-HSA-8847875;R-HSA-5694417;R-HSA-5694428;R-HSA-8868236;R-HSA-5694427;R-HSA-5694425;R-HSA-8854293;R-HSA-8847635;R-HSA-8854290;R-HSA-2316347;R-HSA-8854303;R-HSA-8876446;R-HSA-5694415;R-HSA-8854173;R-HSA-5694413;R-HSA-8871194;R-HSA-8871193;R-HSA-190877;R-HSA-5694409;R-HSA-8876454;R-HSA-6807877;R-HSA-6807875;R-HSA-8867756;R-HSA-88…
R-HSA-1640170	Cell Cycle	46	733	0.0483095	0.988724	0.988724	217	451	0.0317695	9606	Homo sapiens	AHCTF1;BLM;SYCP2;TUBAL3;IDE;SYNE2;TUBB8;CCNB1;NIPBL;TUBA3C;POM121C;EXO1;CDC26;SLITRK5;CEP192;NUP88;TOPBP1;PCNT;BUB1;BARD1;NDC1;PLK4;CENPU;RFC2;CEP152;GAA;NCAPH2;MASTL;MLH1;CROCC2;CDC25B;RBL2;CCNA2;DBF4;GORASP2;NUP50;DLC1;CEP41;LPIN2;ANAPC1;MAD1L1;MCM2		R-HSA-375302;R-HSA-912389;R-HSA-8961665;R-HSA-174088;R-HSA-187916;R-HSA-912408;R-HSA-69140;R-HSA-69142;R-HSA-69144;R-HSA-174104;R-HSA-174105;R-HSA-174110;R-HSA-187934;R-HSA-912429;R-HSA-380455;R-HSA-187937;R-HSA-174119;R-HSA-174122;R-HSA-174120;R-HSA-174121;R-HSA-176175;R-HSA-187948;R-HSA-187949;R-HSA-2470935;R-HSA-187959;R-HSA-174132;R-HSA-174139;R-HSA-170044;R-HSA-2245218;R-HSA-5683735;R-HSA-17…
R-HSA-5663205	Infectious disease	45	1445	0.095235	1	1	132	897	0.0631868	9606	Homo sapiens	SH3GL3;TUBAL3;TAT;WIPF3;PIK3R4;ARID4A;TAF1L;WASL;ADCY8;ADCY7;TUBB8;TUBA3C;IGKV1-16;POM121C;NUP88;IKBKE;BRD4;NDC1;VPS18;SEC24A;APOBEC3G;IL10RB;IFNA17;TXNRD1;RHBDF2;TYK2;ANO2;SRPK1;MAVS;TTLL3;IGLL1;NUP50;DLC1;ERCC2;TCEA1;PPIG;TAF4;AGRN;DOCK1;RPS24;NFE2L2		R-HSA-9678737;R-HSA-9664406;R-HSA-9712274;R-HSA-9666458;R-HSA-167181;R-HSA-9666435;R-HSA-9666433;R-HSA-167191;R-HSA-9710988;R-HSA-9687435;R-HSA-167192;R-HSA-9697423;R-HSA-9664397;R-HSA-167196;R-HSA-167197;R-HSA-9613490;R-HSA-167459;R-HSA-163617;R-HSA-9613498;R-HSA-9699007;R-HSA-167468;R-HSA-167474;R-HSA-5336420;R-HSA-167477;R-HSA-9679787;R-HSA-111930;R-HSA-167481;R-HSA-9754537;R-HSA-167484;R-HSA-…
R-HSA-8953854	Metabolism of RNA	43	830	0.0547024	0.999888	0.999888	85	189	0.0133136	9606	Homo sapiens	TRMU;LUZP4;LRP1;HEATR1;PPWD1;ADAR;CWC27;USP39;SMG7;NOL6;EDC4;HEPH;PDCD11;POM121C;SNIP1;NUP88;SNRNP35;EIF4B;NDC1;WDR36;DIMT1;DIS3;NSUN2;DDX52;PUS7;A1CF;CHERP;TBL3;XRN1;NUP50;CLNS1A;ERCC2;FAM98B;PPIG;AGRN;CD44;RPS24;EIF4G1		R-HSA-9770132;R-HSA-8849157;R-HSA-9770129;R-HSA-111237;R-HSA-429955;R-HSA-9770131;R-HSA-9770141;R-HSA-8941312;R-HSA-9770142;R-HSA-77069;R-HSA-77068;R-HSA-428296;R-HSA-77073;R-HSA-6787447;R-HSA-77587;R-HSA-9770119;R-HSA-450580;R-HSA-429845;R-HSA-158481;R-HSA-77077;R-HSA-158484;R-HSA-77078;R-HSA-77081;R-HSA-77083;R-HSA-77594;R-HSA-6783483;R-HSA-77085;R-HSA-6790906;R-HSA-927889;R-HSA-429860;R-HSA-92…
R-HSA-372790	Signaling by GPCR	43	876	0.0577341	0.999982	0.999982	63	392	0.0276134	9606	Homo sapiens	CAMK2B;CALCA;RASGRF2;PTGER3;GPR83;ADCY8;HTR4;ADCY7;MCHR1;PIK3R6;CRHR2;PIK3R5;PDE11A;RGS3;HCAR1;PPP3CC;CXCR1;ADGRE3;CCR8;GAST;ECT2;RGS9;ARHGEF10;PLEKHG2;ARHGEF12;TAS2R31;ARHGEF15;PTCH1;PLEKHG5;SCTR;ARHGEF18;NMBR;MTNR1A;DGKQ;ACKR1;PDE7B		R-HSA-8982025;R-HSA-419334;R-HSA-749448;R-HSA-8982026;R-HSA-749454;R-HSA-392064;R-HSA-419843;R-HSA-426240;R-HSA-749452;R-HSA-8982017;R-HSA-8982019;R-HSA-392206;R-HSA-8982020;R-HSA-418582;R-HSA-392212;R-HSA-390931;R-HSA-8937631;R-HSA-420127;R-HSA-373791;R-HSA-749456;R-HSA-8851352;R-HSA-379044;R-HSA-163617;R-HSA-170666;R-HSA-380073;R-HSA-170671;R-HSA-379048;R-HSA-170674;R-HSA-373813;R-HSA-170672;R-…
R-HSA-382551	Transport of small molecules	42	969	0.0638634	1	1	53	454	0.0319808	9606	Homo sapiens	CAMK2B;TTYH2;IREB2;ADCY8;NADSYN1;ATP2C1;ATP12A;ADCY7;LMF2;RYR3;OS9;HEPH;SLCO1B3;TRPM5;A2M;SLC12A7;SLC38A2;ABCC3;ABCC4;ABCA2;SLC38A1;SLC16A1;SLC2A11;ABCA5;ATP11A;APOA5;SLC39A14;TPCN2;ANO2;SLC4A7;CLCN5;SLC6A7;ABCA10;SLC7A7;NCEH1;CDCP2;SLCO4C1;SLC26A7;SLC27A6;RHAG;SLC29A2		R-HSA-427910;R-HSA-444416;R-HSA-442368;R-HSA-947591;R-HSA-6784622;R-HSA-425483;R-HSA-1247645;R-HSA-379415;R-HSA-442387;R-HSA-164377;R-HSA-2744242;R-HSA-194079;R-HSA-163617;R-HSA-917933;R-HSA-174757;R-HSA-426155;R-HSA-5691108;R-HSA-264758;R-HSA-8848053;R-HSA-427570;R-HSA-9645220;R-HSA-936883;R-HSA-444100;R-HSA-2855020;R-HSA-1369052;R-HSA-6806831;R-HSA-442317;R-HSA-2684901;R-HSA-1369028;R-HSA-56908…
R-HSA-1474244	Extracellular matrix organization	39	328	0.0216173	0.0260294	0.854201	131	319	0.0224711	9606	Homo sapiens	FBN3;COL15A1;TPSB2;ITGAM;LAMA2;ITGB5;LRP4;LTBP1;HAPLN1;ACAN;ADAMTS3;ADAMTS18;EMILIN3;ITGAX;COL10A1;ITGB8;DMD;A2M;ADAMTS8;ADAMTS9;COL24A1;DSPP;MFAP5;VCAN;COL5A1;COL7A1;COL4A4;ITGA10;ADAM12;PXDN;COL4A6;COL21A1;COL4A5;ADAM8;COL6A5;AGRN;CD44		R-HSA-8944265;R-HSA-2002460;R-HSA-8944257;R-HSA-8944261;R-HSA-8944262;R-HSA-216076;R-HSA-216082;R-HSA-2426676;R-HSA-1564164;R-HSA-2467633;R-HSA-2002440;R-HSA-2466106;R-HSA-3788061;R-HSA-4084505;R-HSA-4084501;R-HSA-8941234;R-HSA-2318623;R-HSA-2537499;R-HSA-2426471;R-HSA-2327909;R-HSA-2465890;R-HSA-2467436;R-HSA-4086132;R-HSA-2752125;R-HSA-1980233;R-HSA-2396029;R-HSA-2752115;R-HSA-1592387;R-HSA-273…
R-HSA-69278	Cell Cycle, Mitotic	39	595	0.0392144	0.963688	0.963688	180	352	0.0247957	9606	Homo sapiens	AHCTF1;TUBAL3;IDE;TUBB8;CCNB1;NIPBL;TUBA3C;POM121C;CDC26;SLITRK5;CEP192;NUP88;PCNT;BUB1;NDC1;PLK4;CENPU;RFC2;CEP152;GAA;NCAPH2;MASTL;CROCC2;CDC25B;RBL2;CCNA2;DBF4;GORASP2;NUP50;DLC1;CEP41;LPIN2;ANAPC1;MAD1L1;MCM2		R-HSA-9648017;R-HSA-375302;R-HSA-2172194;R-HSA-8964492;R-HSA-8961934;R-HSA-8961665;R-HSA-174088;R-HSA-8964482;R-HSA-2990880;R-HSA-2294574;R-HSA-187916;R-HSA-2990882;R-HSA-69140;R-HSA-2294580;R-HSA-69142;R-HSA-69144;R-HSA-8853405;R-HSA-174104;R-HSA-8964498;R-HSA-174105;R-HSA-174110;R-HSA-187934;R-HSA-188191;R-HSA-2294590;R-HSA-380455;R-HSA-187937;R-HSA-174119;R-HSA-8964525;R-HSA-174122;R-HSA-89645…
R-HSA-388396	GPCR downstream signalling	38	795	0.0523957	0.999978	0.999978	43	175	0.0123274	9606	Homo sapiens	CAMK2B;CALCA;RASGRF2;PTGER3;GPR83;ADCY8;HTR4;ADCY7;MCHR1;PIK3R6;CRHR2;PIK3R5;PDE11A;RGS3;HCAR1;PPP3CC;CXCR1;CCR8;GAST;ECT2;RGS9;ARHGEF10;PLEKHG2;ARHGEF12;TAS2R31;ARHGEF15;PLEKHG5;SCTR;ARHGEF18;NMBR;MTNR1A;DGKQ;PDE7B		R-HSA-8982025;R-HSA-749448;R-HSA-8982026;R-HSA-392129;R-HSA-749454;R-HSA-392064;R-HSA-426240;R-HSA-749452;R-HSA-8982017;R-HSA-8982019;R-HSA-392206;R-HSA-8982020;R-HSA-418582;R-HSA-392212;R-HSA-419166;R-HSA-749456;R-HSA-379044;R-HSA-392295;R-HSA-163617;R-HSA-442725;R-HSA-170666;R-HSA-392300;R-HSA-380073;R-HSA-170671;R-HSA-379048;R-HSA-398184;R-HSA-398185;R-HSA-170674;R-HSA-870269;R-HSA-170672;R-HS…
R-HSA-9012999	RHO GTPase cycle	37	460	0.030317	0.659928	0.854201	37	91	0.00641026	9606	Homo sapiens	DOCK6;FHOD3;ARHGAP11A;DOCK5;GRB7;RASGRF2;DOCK8;WIPF3;TOR1AIP2;ARHGAP18;ARHGAP17;WASL;RHOBTB1;ARHGAP35;PAK6;SLITRK5;EFHD1;ECT2;PLEKHG3;ARHGEF10;PLEKHG2;ARHGEF12;CNTN5;ARHGEF15;FNBP1;USP9Y;PLEKHG5;ARHGEF18;KCTD3;MYO9A;DEF6;SENP1;SLC4A7;ALS2;CPD;DLC1;NOX3;DOCK1		R-HSA-9018766;R-HSA-8981637;R-HSA-9018758;R-HSA-9013145;R-HSA-9013144;R-HSA-9014296;R-HSA-9018778;R-HSA-9693125;R-HSA-9013023;R-HSA-9013022;R-HSA-9013009;R-HSA-9017488;R-HSA-9696266;R-HSA-8980691;R-HSA-9017491;R-HSA-9696271;R-HSA-9693198;R-HSA-9013143;R-HSA-9014295;R-HSA-9014294;R-HSA-9696268;R-HSA-9018774;R-HSA-9013161;R-HSA-9018794;R-HSA-9017507;R-HSA-9014434;R-HSA-9013157;R-HSA-9013159;R-HSA-9…
R-HSA-9824446	Viral Infection Pathways	36	1073	0.0707177	1	1	97	651	0.045858	9606	Homo sapiens	TUBAL3;TAT;PIK3R4;ARID4A;TAF1L;TUBB8;TUBA3C;IGKV1-16;POM121C;NUP88;IKBKE;BRD4;NDC1;VPS18;SEC24A;APOBEC3G;IL10RB;IFNA17;TYK2;ANO2;SRPK1;MAVS;IGLL1;NUP50;DLC1;ERCC2;TCEA1;PPIG;TAF4;AGRN;RPS24;NFE2L2		R-HSA-9678737;R-HSA-9712274;R-HSA-167181;R-HSA-167191;R-HSA-9710988;R-HSA-9687435;R-HSA-167192;R-HSA-9697423;R-HSA-167196;R-HSA-167197;R-HSA-9613490;R-HSA-167459;R-HSA-9613498;R-HSA-9699007;R-HSA-167468;R-HSA-167474;R-HSA-167477;R-HSA-9679787;R-HSA-167481;R-HSA-9754537;R-HSA-167484;R-HSA-180540;R-HSA-9698988;R-HSA-167234;R-HSA-9729232;R-HSA-180555;R-HSA-9698265;R-HSA-192841;R-HSA-9755359;R-HSA-97…
R-HSA-6798695	Neutrophil degranulation	34	478	0.0315033	0.876311	0.876311	10	10	0.000704424	9606	Homo sapiens	SERPINB10;FCN1;SERPINB11;ORM1;ITGAM;TMEM63A;GSTP1;ACTR1B;CXCR1;ADGRE3;SMYD2;ITGAX;AOC1;MGAM;PTPRN2;GCA;GAA;KRT1;NBEAL2;ATP11A;KCNAB2;CHIT1;PTPRC;TCN1;LRRC7;DLC1;SLCO4C1;PKP1;ADAM8;CD44;VCL		R-HSA-6798743;R-HSA-6799350;R-HSA-6798739;R-HSA-6800434;R-HSA-6798751;R-HSA-6798749;R-HSA-6798748;R-HSA-6798747;R-HSA-6800426;R-HSA-6798745
R-HSA-1280218	Adaptive Immune System	33	933	0.0614908	1	1	71	265	0.0186672	9606	Homo sapiens	ITK;IGSF3;ITGB5;TUBAL3;PIK3R4;LTN1;KLHL11;PPL;ASB15;RAP1GAP;TUBB8;TUBA3C;ACTR1B;PPP3CC;IGKV1-16;CDC26;FBXO7;SEC24A;CRTAM;FBXO10;NLE1;DNM3;PTPRC;IGLL1;DLC1;RBCK1;OSBPL1A;FBXL4;HLA-DQB2;ANAPC1;NECTIN2;HLA-DQB1		R-HSA-2130336;R-HSA-9606162;R-HSA-9606163;R-HSA-202375;R-HSA-2025882;R-HSA-2130725;R-HSA-202245;R-HSA-202248;R-HSA-2130731;R-HSA-2130349;R-HSA-983426;R-HSA-2130478;R-HSA-9691421;R-HSA-983425;R-HSA-983424;R-HSA-983709;R-HSA-983707;R-HSA-9606151;R-HSA-2130486;R-HSA-983703;R-HSA-5690702;R-HSA-2130619;R-HSA-983700;R-HSA-5690701;R-HSA-9606159;R-HSA-983696;R-HSA-2213248;R-HSA-5690740;R-HSA-202291;R-HSA…
R-HSA-68886	M Phase	29	415	0.0273512	0.880643	0.880643	49	91	0.00641026	9606	Homo sapiens	AHCTF1;TUBAL3;IDE;TUBB8;NIPBL;CCNB1;TUBA3C;POM121C;CDC26;SLITRK5;CEP192;NUP88;PCNT;BUB1;NDC1;PLK4;CENPU;CEP152;NCAPH2;MASTL;CROCC2;GORASP2;NUP50;DLC1;CEP41;LPIN2;ANAPC1;MAD1L1		R-HSA-2514854;R-HSA-9648017;R-HSA-375302;R-HSA-2172194;R-HSA-1638803;R-HSA-2990880;R-HSA-2294574;R-HSA-9615901;R-HSA-2990882;R-HSA-2294580;R-HSA-380316;R-HSA-2468287;R-HSA-2294590;R-HSA-174121;R-HSA-2422927;R-HSA-5244669;R-HSA-2168079;R-HSA-4419948;R-HSA-2984220;R-HSA-2429719;R-HSA-2470935;R-HSA-2172183;R-HSA-9634219;R-HSA-1638821;R-HSA-2245218;R-HSA-174144;R-HSA-2288097;R-HSA-2467809;R-HSA-52291…
R-HSA-5668914	Diseases of metabolism	29	424	0.0279444	0.903878	0.903878	42	195	0.0137363	9606	Homo sapiens	NOTCH1;ACY1;MAOB;IDUA;POMT1;B3GLCT;ADAMTS12;ACACA;LFNG;ACAN;ADAMTS3;ADAMTS13;CHSY1;HLCS;ADAMTS18;MUC7;MUC12;UGT1A5;LARGE1;ADAMTS8;ADAMTS9;MUC17;GAA;ADAMTS20;VCAN;PAH;TBXAS1;CSPG4;AGRN		R-HSA-3636919;R-HSA-9036041;R-HSA-9036104;R-HSA-3323184;R-HSA-9036289;R-HSA-3656254;R-HSA-9036290;R-HSA-9036037;R-HSA-4420365;R-HSA-5604954;R-HSA-5615556;R-HSA-3595175;R-HSA-3656230;R-HSA-3560804;R-HSA-6785524;R-HSA-5096537;R-HSA-3560802;R-HSA-5096538;R-HSA-5096532;R-HSA-9035987;R-HSA-3595178;R-HSA-5579081;R-HSA-9035988;R-HSA-5649483;R-HSA-3595176;R-HSA-5603275;R-HSA-9035990;R-HSA-5615604;R-HSA-6…
R-HSA-3700989	Transcriptional Regulation by TP53	28	484	0.0318988	0.988725	0.988725	31	259	0.0182446	9606	Homo sapiens	BARD1;BLM;RFC2;BRPF3;GAA;TXNRD1;TNFRSF10B;TAF1L;MLH1;LRPPRC;RBL2;CCNA2;CCNB1;CASP8;BCL6;EXO1;ERCC2;SMYD2;TCEA1;TOPBP1;TAF4;E2F7		R-HSA-6797606;R-HSA-6799332;R-HSA-6803875;R-HSA-6798304;R-HSA-163214;R-HSA-6805109;R-HSA-6805620;R-HSA-5633414;R-HSA-6797616;R-HSA-6793661;R-HSA-6800253;R-HSA-6798268;R-HSA-6798139;R-HSA-187934;R-HSA-6800250;R-HSA-6806392;R-HSA-6805638;R-HSA-6806413;R-HSA-3222237;R-HSA-6798347;R-HSA-8952996;R-HSA-6798282;R-HSA-73646;R-HSA-6805640;R-HSA-6805399;R-HSA-5633441;R-HSA-6805650;R-HSA-6798353;R-HSA-67977…
R-HSA-449147	Signaling by Interleukins	28	658	0.0433665	0.999991	0.999991	111	505	0.0355734	9606	Homo sapiens	CSF3R;ITGAM;IL20;MAOB;IL10RB;IL1R2;OSM;LIFR;TYK2;PTPN23;VRK3;IL17RB;FCER2;BCAM;CASP8;BCL6;ITGAX;LBP;FAN1		R-HSA-1112602;R-HSA-8987266;R-HSA-1112604;R-HSA-8950405;R-HSA-8987015;R-HSA-8987014;R-HSA-8987033;R-HSA-447252;R-HSA-449811;R-HSA-203797;R-HSA-8950423;R-HSA-6786118;R-HSA-8950441;R-HSA-6784324;R-HSA-6783556;R-HSA-6784323;R-HSA-6786114;R-HSA-8952749;R-HSA-6783552;R-HSA-8987040;R-HSA-8987042;R-HSA-8937656;R-HSA-8987070;R-HSA-8950448;R-HSA-445757;R-HSA-8987080;R-HSA-6783524;R-HSA-8950210;R-HSA-67835…
R-HSA-913531	Interferon Signaling	27	318	0.0209583	0.532439	0.854201	32	74	0.00521274	9606	Homo sapiens	NDC1;CAMK2B;IL10RB;SP110;IFNA17;IFI6;IFIT5;ADAR;TYK2;POM121C;NUP50;FLNB;TRIM48;NUP88;XAF1;HLA-DQB2;CD44;HLA-DQB1;EIF4G1		R-HSA-9678737;R-HSA-873924;R-HSA-873927;R-HSA-873926;R-HSA-873921;R-HSA-997314;R-HSA-873922;R-HSA-909724;R-HSA-909726;R-HSA-909720;R-HSA-909722;R-HSA-877269;R-HSA-1015702;R-HSA-909719;R-HSA-909718;R-HSA-1015699;R-HSA-1678842;R-HSA-912680;R-HSA-1169398;R-HSA-909732;R-HSA-1176059;R-HSA-1031716;R-HSA-909729;R-HSA-1031713;R-HSA-909730;R-HSA-997311;R-HSA-877308;R-HSA-873919;R-HSA-9678561;R-HSA-997309;…
R-HSA-9006934	Signaling by Receptor Tyrosine Kinases	27	623	0.0410598	0.999978	0.999978	68	746	0.05255	9606	Homo sapiens	PTPRU;SH3GL3;GRB7;FLT1;LAMA2;NAB2;PIK3R4;IDE;PRKCZ;THBS4;HEPH;RALGDS;COL24A1;INSR;VRK3;GRIN2B;GABRG2;DNM3;RIT2;COL5A1;SPINT1;COL4A4;ADAM12;COL4A5;COL6A5;DOCK1		R-HSA-9613202;R-HSA-109699;R-HSA-194311;R-HSA-1433501;R-HSA-9032582;R-HSA-9613213;R-HSA-171026;R-HSA-9032601;R-HSA-203797;R-HSA-177946;R-HSA-6803838;R-HSA-6803836;R-HSA-6800198;R-HSA-183072;R-HSA-6803523;R-HSA-6800200;R-HSA-187698;R-HSA-9613219;R-HSA-5218813;R-HSA-187697;R-HSA-5218811;R-HSA-9613476;R-HSA-5218805;R-HSA-110011;R-HSA-5218823;R-HSA-182986;R-HSA-5218821;R-HSA-8951490;R-HSA-182990;R-HS…
R-HSA-1852241	Organelle biogenesis and maintenance	26	338	0.0222764	0.725682	0.854201	30	86	0.00605804	9606	Homo sapiens	C2CD3;TUBAL3;MCHR1;TUBB8;HELZ2;TUBA3C;TTC21B;CEP192;BBS7;PCNT;PLK4;NCOA6;IFT140;SEC16A;CEP152;DNAJC11;SCLT1;IMMT;WDR34;CROCC2;AHI1;DLC1;CEP83;B9D1;EXOC5;CEP41		R-HSA-5617815;R-HSA-5625424;R-HSA-5625426;R-HSA-5617816;R-HSA-5618328;R-HSA-5618331;R-HSA-5624129;R-HSA-5625421;R-HSA-5625416;R-HSA-5626699;R-HSA-5624949;R-HSA-5626228;R-HSA-8949609;R-HSA-5626227;R-HSA-5624125;R-HSA-5624956;R-HSA-5624127;R-HSA-5638012;R-HSA-5624126;R-HSA-5626681;R-HSA-5624953;R-HSA-5624952;R-HSA-5638009;R-HSA-5624954;R-HSA-5617829;R-HSA-5623524;R-HSA-5623527;R-HSA-1592238;R-HSA-5…
R-HSA-73894	DNA Repair	26	380	0.0250445	0.892083	0.892083	148	339	0.02388	9606	Homo sapiens	FTO;BLM;RIF1;EXO1;TDG;TOPBP1;FAAP100;BARD1;POLN;FANCM;RFC2;POLM;FANCL;GAA;XRCC3;EYA4;SIRT6;CHD1L;MLH1;FANCE;CCNA2;UVSSA;ERCC2;TCEA1;ERCC5;FAN1		R-HSA-6785126;R-HSA-69891;R-HSA-5684052;R-HSA-5655892;R-HSA-5656148;R-HSA-9684118;R-HSA-5653840;R-HSA-5656158;R-HSA-5685341;R-HSA-5651805;R-HSA-6786155;R-HSA-5683801;R-HSA-110350;R-HSA-6786166;R-HSA-5685319;R-HSA-9700998;R-HSA-6782069;R-HSA-5687360;R-HSA-5685838;R-HSA-5653838;R-HSA-110363;R-HSA-9701000;R-HSA-6786171;R-HSA-6781818;R-HSA-110364;R-HSA-9701003;R-HSA-6785607;R-HSA-110368;R-HSA-5686900…
R-HSA-112316	Neuronal System	26	490	0.0322942	0.996737	0.996737	76	221	0.0155678	9606	Homo sapiens	CAMK2B;CHRNA5;TUBAL3;MAOB;CHRNA4;RASGRF2;NRXN2;CACNA1A;ADCY8;ADCY7;TUBB8;TUBA3C;SLITRK6;SLITRK5;SLC38A2;KCNJ5;SLC38A1;KCNH4;KCNJ15;KCNAB2;GRIN2B;GABRG2;PPFIBP2;LRRC7;KCNQ4		R-HSA-141186;R-HSA-9609746;R-HSA-9609744;R-HSA-9611030;R-HSA-212614;R-HSA-6794338;R-HSA-379395;R-HSA-6794336;R-HSA-6794349;R-HSA-392206;R-HSA-6794348;R-HSA-6797803;R-HSA-6794346;R-HSA-442760;R-HSA-6794345;R-HSA-6794344;R-HSA-9610653;R-HSA-9610627;R-HSA-6794357;R-HSA-438037;R-HSA-1013020;R-HSA-6794356;R-HSA-6797554;R-HSA-6794354;R-HSA-6794353;R-HSA-6794352;R-HSA-1013012;R-HSA-9609737;R-HSA-9609743…
R-HSA-211859	Biological oxidations	25	551	0.0363145	0.999861	0.999861	52	192	0.0135249	9606	Homo sapiens	AOC1;ACY1;ACSM3;MAOB;SMOX;GSTP1;CYP4F2;CYP4A11;NR1H4;FMO2;GLYAT;CYP4F12;CYP2C8;CYP2B6;CYP2A13;CYP2D6;CYP4V2;TBXAS1;UGT1A5;UGT2A2;UGT2B7		R-HSA-141186;R-HSA-76416;R-HSA-211968;R-HSA-177157;R-HSA-211983;R-HSA-141202;R-HSA-141200;R-HSA-76434;R-HSA-211991;R-HSA-211988;R-HSA-141341;R-HSA-5433074;R-HSA-211873;R-HSA-76453;R-HSA-217255;R-HSA-212005;R-HSA-212004;R-HSA-217258;R-HSA-76456;R-HSA-211881;R-HSA-192051;R-HSA-76466;R-HSA-176054;R-HSA-76475;R-HSA-211904;R-HSA-76354;R-HSA-192065;R-HSA-211910;R-HSA-174916;R-HSA-159179;R-HSA-211919;R-…
R-HSA-71291	Metabolism of amino acids and derivatives	24	667	0.0439597	1	1	30	285	0.0200761	9606	Homo sapiens	NQO1;SLC45A2;SMOX;TAT;TXNRD1;ASMT;PDX1;FMO2;PPL;IL4I1;SLC25A15;SLC6A7;TTLL3;IYD;PAH;ASL;AGRN;SERINC3;HPD;RPS24;DUOX2;BCAT2		R-HSA-209921;R-HSA-350598;R-HSA-517444;R-HSA-1655453;R-HSA-70724;R-HSA-2408558;R-HSA-2160492;R-HSA-200396;R-HSA-5693977;R-HSA-71118;R-HSA-5263616;R-HSA-5662662;R-HSA-6793590;R-HSA-5694018;R-HSA-508179;R-HSA-5693967;R-HSA-6792572;R-HSA-209821;R-HSA-141341;R-HSA-5693681;R-HSA-209960;R-HSA-70634;R-HSA-70573;R-HSA-5263614;R-HSA-71155;R-HSA-2408529;R-HSA-350578;R-HSA-71163;R-HSA-8932980;R-HSA-5333615
R-HSA-9679506	SARS-CoV Infections	23	572	0.0376985	0.999989	0.999989	33	401	0.0282474	9606	Homo sapiens	NDC1;VPS18;SEC24A;IL10RB;IFNA17;PIK3R4;ARID4A;TYK2;ANO2;SRPK1;MAVS;IGKV1-16;POM121C;IGLL1;NUP50;NUP88;PPIG;AGRN;IKBKE;RPS24;NFE2L2;BRD4		R-HSA-9678737;R-HSA-9729232;R-HSA-9712274;R-HSA-9709852;R-HSA-9698265;R-HSA-9680408;R-HSA-9755359;R-HSA-9708889;R-HSA-983426;R-HSA-9691421;R-HSA-909726;R-HSA-9716160;R-HSA-9694661;R-HSA-9685189;R-HSA-9710988;R-HSA-9687435;R-HSA-9685195;R-HSA-9768142;R-HSA-9697423;R-HSA-9770187;R-HSA-918225;R-HSA-9694579;R-HSA-9729330;R-HSA-9699007;R-HSA-9729849;R-HSA-9728804;R-HSA-9678561;R-HSA-9685281;R-HSA-9755…
R-HSA-5617833	Cilium Assembly	22	210	0.0138404	0.191408	0.854201	28	50	0.00352212	9606	Homo sapiens	PLK4;C2CD3;TUBAL3;IFT140;SEC16A;CEP152;SCLT1;WDR34;MCHR1;CROCC2;TUBB8;AHI1;TUBA3C;DLC1;TTC21B;CEP83;CEP192;B9D1;EXOC5;CEP41;BBS7;PCNT		R-HSA-5617815;R-HSA-5625424;R-HSA-5625426;R-HSA-5617816;R-HSA-5618328;R-HSA-5618331;R-HSA-5624129;R-HSA-5625421;R-HSA-5625416;R-HSA-5626699;R-HSA-5624949;R-HSA-5626228;R-HSA-5626227;R-HSA-5624125;R-HSA-5624956;R-HSA-5624127;R-HSA-5638012;R-HSA-5624126;R-HSA-5626681;R-HSA-5624953;R-HSA-5624952;R-HSA-5638009;R-HSA-5624954;R-HSA-5617829;R-HSA-5623524;R-HSA-5623527;R-HSA-5626220;R-HSA-5626223
R-HSA-446203	Asparagine N-linked glycosylation	22	421	0.0277467	0.995246	0.995246	35	144	0.0101437	9606	Homo sapiens	SEC24A;COG6;TUBAL3;COG5;COG4;GOSR2;SEC16A;ST8SIA2;COG3;ANK2;CPZ;ANK1;SPTB;TUBB8;TUBA3C;OS9;MAN2A2;COL7A1;DLC1;GNPNAT1;PREB;MVD		R-HSA-449734;R-HSA-5694423;R-HSA-5694421;R-HSA-5694418;R-HSA-203973;R-HSA-5694417;R-HSA-975814;R-HSA-6809006;R-HSA-5694428;R-HSA-203977;R-HSA-6809003;R-HSA-4084978;R-HSA-5694427;R-HSA-5694425;R-HSA-6809015;R-HSA-6809014;R-HSA-6809011;R-HSA-6809010;R-HSA-5694415;R-HSA-5694413;R-HSA-5694409;R-HSA-8867288;R-HSA-6807877;R-HSA-6807875;R-HSA-5694527;R-HSA-204008;R-HSA-5694522;R-HSA-5694439;R-HSA-569443…
R-HSA-9013149	RAC1 GTPase cycle	20	191	0.0125882	0.205372	0.854201	3	6	0.000422654	9606	Homo sapiens	DOCK6;PLEKHG3;ARHGEF10;DOCK5;PLEKHG2;CNTN5;ARHGEF15;RASGRF2;DOCK8;WIPF3;ARHGEF18;ARHGAP17;WASL;DEF6;ARHGAP35;ALS2;DLC1;NOX3;PAK6;ECT2;DOCK1		R-HSA-9013145;R-HSA-9013144;R-HSA-9013143
R-HSA-3781865	Diseases of glycosylation	20	202	0.0133131	0.279175	0.854201	28	77	0.00542406	9606	Homo sapiens	NOTCH1;MUC17;POMT1;B3GLCT;ADAMTS12;ADAMTS20;LFNG;ACAN;VCAN;ADAMTS3;ADAMTS13;CHSY1;ADAMTS18;MUC7;MUC12;CSPG4;ADAMTS8;LARGE1;AGRN;ADAMTS9		R-HSA-3636919;R-HSA-9036289;R-HSA-3656254;R-HSA-9036290;R-HSA-4420365;R-HSA-5615556;R-HSA-3595175;R-HSA-3656230;R-HSA-3560804;R-HSA-6785524;R-HSA-5096537;R-HSA-3560802;R-HSA-5096538;R-HSA-5096532;R-HSA-3595178;R-HSA-3595176;R-HSA-5615604;R-HSA-6785668;R-HSA-9035949;R-HSA-9035950;R-HSA-9036283;R-HSA-3656261;R-HSA-9036285;R-HSA-3656258;R-HSA-3656257;R-HSA-6785565;R-HSA-3656269;R-HSA-3656267
R-HSA-9013148	CDC42 GTPase cycle	19	159	0.0104791	0.0923586	0.854201	3	6	0.000422654	9606	Homo sapiens	DOCK6;FHOD3;PLEKHG3;ARHGEF10;PLEKHG2;ARHGEF12;CNTN5;ARHGEF15;FNBP1;RASGRF2;DOCK8;WIPF3;ARHGAP17;WASL;KCTD3;DEF6;ARHGAP35;DLC1;PAK6;ECT2		R-HSA-9013161;R-HSA-9013157;R-HSA-9013159
R-HSA-948021	Transport to the Golgi and subsequent modification	19	219	0.0144335	0.498623	0.854201	31	60	0.00422654	9606	Homo sapiens	SEC24A;COG6;TUBAL3;COG5;COG4;GOSR2;SEC16A;ST8SIA2;COG3;ANK2;CPZ;ANK1;SPTB;TUBB8;TUBA3C;MAN2A2;COL7A1;DLC1;PREB		R-HSA-5694423;R-HSA-5694421;R-HSA-5694418;R-HSA-203973;R-HSA-5694417;R-HSA-975814;R-HSA-6809006;R-HSA-5694428;R-HSA-203977;R-HSA-6809003;R-HSA-5694427;R-HSA-5694425;R-HSA-6809015;R-HSA-6809014;R-HSA-6809011;R-HSA-6809010;R-HSA-5694415;R-HSA-5694413;R-HSA-5694409;R-HSA-6807877;R-HSA-6807875;R-HSA-5694527;R-HSA-204008;R-HSA-5694522;R-HSA-5694439;R-HSA-5694436;R-HSA-5694435;R-HSA-5694433;R-HSA-56944…
R-HSA-69620	Cell Cycle Checkpoints	19	279	0.0183879	0.863751	0.863751	18	56	0.00394477	9606	Homo sapiens	BARD1;CENPU;AHCTF1;BLM;RFC2;GAA;CCNA2;CCNB1;DBF4;EXO1;CDC26;DLC1;TOPBP1;BUB1;ANAPC1;MAD1L1;MCM2		R-HSA-5683735;R-HSA-69891;R-HSA-141409;R-HSA-6799332;R-HSA-170055;R-HSA-176101;R-HSA-176298;R-HSA-176264;R-HSA-141422;R-HSA-141423;R-HSA-176175;R-HSA-170070;R-HSA-141431;R-HSA-176250;R-HSA-176318;R-HSA-187934;R-HSA-141439;R-HSA-141437
R-HSA-500792	GPCR ligand binding	19	609	0.0401371	1	1	20	217	0.015286	9606	Homo sapiens	CALCA;TAS2R31;PTCH1;PTGER3;SCTR;NMBR;HTR4;MCHR1;CRHR2;MTNR1A;HCAR1;CXCR1;ADGRE3;CCR8;ACKR1		R-HSA-419334;R-HSA-445124;R-HSA-444773;R-HSA-419843;R-HSA-9702354;R-HSA-420173;R-HSA-420202;R-HSA-374251;R-HSA-373813;R-HSA-3296326;R-HSA-373073;R-HSA-390931;R-HSA-947673;R-HSA-8937631;R-HSA-391933;R-HSA-420127;R-HSA-373791;R-HSA-3296233;R-HSA-375384;R-HSA-8851352
R-HSA-1474228	Degradation of the extracellular matrix	18	148	0.00975417	0.0879758	0.854201	18	105	0.00739645	9606	Homo sapiens	FBN3;TPSB2;COL15A1;ACAN;COL5A1;COL7A1;COL4A4;ADAMTS18;COL4A6;COL10A1;COL4A5;ADAM8;COL6A5;A2M;ADAMTS8;ADAMTS9;CD44		R-HSA-3788061;R-HSA-1592316;R-HSA-3791295;R-HSA-1564112;R-HSA-2168038;R-HSA-2167942;R-HSA-1454781;R-HSA-1592310;R-HSA-1564120;R-HSA-1454791;R-HSA-1454757;R-HSA-1564164;R-HSA-8855825;R-HSA-2484882;R-HSA-1564143;R-HSA-1564142;R-HSA-2485148;R-HSA-2537499
R-HSA-9711123	Cellular response to chemical stress	18	274	0.0180584	0.892284	0.892284	64	134	0.00943928	9606	Homo sapiens	NQO1;NOTCH1;NCOA6;GPX3;GSTP1;TXNRD1;GPX6;GPX5;PGD;LRPPRC;HELZ2;BLVRA;NFE2L2		R-HSA-9761812;R-HSA-9761815;R-HSA-9712274;R-HSA-400143;R-HSA-9761822;R-HSA-8932355;R-HSA-163214;R-HSA-9759129;R-HSA-9761818;R-HSA-9759364;R-HSA-9760128;R-HSA-9758090;R-HSA-9761844;R-HSA-9762100;R-HSA-9759157;R-HSA-9761846;R-HSA-9762102;R-HSA-9762096;R-HSA-9761841;R-HSA-9762097;R-HSA-9761843;R-HSA-6799695;R-HSA-9761852;R-HSA-9761854;R-HSA-9761849;R-HSA-73646;R-HSA-9761828;R-HSA-9759141;R-HSA-97618…
R-HSA-112315	Transmission across Chemical Synapses	18	344	0.0226719	0.990551	0.990551	55	167	0.0117639	9606	Homo sapiens	CAMK2B;KCNJ5;SLC38A1;CHRNA5;TUBAL3;MAOB;CHRNA4;RASGRF2;KCNJ15;CACNA1A;ADCY8;ADCY7;GRIN2B;GABRG2;TUBB8;TUBA3C;LRRC7;SLC38A2		R-HSA-141186;R-HSA-9609746;R-HSA-9609744;R-HSA-9611030;R-HSA-212614;R-HSA-379395;R-HSA-392206;R-HSA-442760;R-HSA-9610653;R-HSA-9610627;R-HSA-438037;R-HSA-1013020;R-HSA-1013012;R-HSA-9609737;R-HSA-9609743;R-HSA-9609740;R-HSA-9610802;R-HSA-212642;R-HSA-432164;R-HSA-432162;R-HSA-9612085;R-HSA-170666;R-HSA-432172;R-HSA-9618750;R-HSA-170671;R-HSA-170674;R-HSA-445367;R-HSA-9610408;R-HSA-9617326;R-HSA-1…
R-HSA-199977	ER to Golgi Anterograde Transport	17	164	0.0108087	0.240088	0.854201	29	39	0.00274725	9606	Homo sapiens	SEC24A;COG6;TUBAL3;COG5;COG4;GOSR2;SEC16A;COG3;ANK2;CPZ;ANK1;SPTB;TUBB8;TUBA3C;COL7A1;DLC1;PREB		R-HSA-5694423;R-HSA-5694421;R-HSA-5694418;R-HSA-203973;R-HSA-5694417;R-HSA-6809006;R-HSA-5694428;R-HSA-203977;R-HSA-6809003;R-HSA-5694427;R-HSA-5694425;R-HSA-6809015;R-HSA-6809014;R-HSA-6809011;R-HSA-6809010;R-HSA-5694415;R-HSA-5694413;R-HSA-5694409;R-HSA-6807877;R-HSA-6807875;R-HSA-5694527;R-HSA-204008;R-HSA-5694522;R-HSA-5694439;R-HSA-5694436;R-HSA-5694435;R-HSA-5694433;R-HSA-5694446;R-HSA-5694…
R-HSA-73887	Death Receptor Signaling	17	172	0.0113359	0.301607	0.854201	40	119	0.00838264	9606	Homo sapiens	ARHGEF10;PRKCI;PLEKHG2;ARHGEF12;ARHGEF15;USP4;RASGRF2;PLEKHG5;ARHGEF18;TNFRSF10B;CASP8;ULK1;RBCK1;ECT2;IKBKE		R-HSA-9697747;R-HSA-5357776;R-HSA-5357904;R-HSA-83586;R-HSA-5357845;R-HSA-9697750;R-HSA-9793680;R-HSA-141316;R-HSA-9796691;R-HSA-9817362;R-HSA-5635741;R-HSA-9818975;R-HSA-75146;R-HSA-9794008;R-HSA-9796379;R-HSA-5692550;R-HSA-141139;R-HSA-9793988;R-HSA-3371360;R-HSA-5357828;R-HSA-9817411;R-HSA-193684;R-HSA-9793679;R-HSA-5661517;R-HSA-9823816;R-HSA-9817397;R-HSA-5634228;R-HSA-75238;R-HSA-75240;R-HS…
R-HSA-6811442	Intra-Golgi and retrograde Golgi-to-ER traffic	17	219	0.0144335	0.681614	0.854201	12	48	0.00338123	9606	Homo sapiens	TMF1;COG6;TUBAL3;COG5;COG4;GOSR2;COG3;STARD9;GOLIM4;KIF27;TUBB8;TUBA3C;MAN2A2;ALPP;DLC1;KIF21B;KIF20B		R-HSA-6811431;R-HSA-8849350;R-HSA-8849748;R-HSA-8847875;R-HSA-8847635;R-HSA-6811426;R-HSA-6811423;R-HSA-6814091;R-HSA-6814682;R-HSA-8849353;R-HSA-6811433;R-HSA-8847544
R-HSA-211945	Phase I - Functionalization of compounds	17	301	0.0198379	0.972122	0.972122	39	102	0.00718512	9606	Homo sapiens	AOC1;MAOB;SMOX;CYP4F2;CYP4A11;NR1H4;FMO2;CYP4F12;CYP2C8;CYP2B6;CYP2A13;CYP2D6;CYP4V2;TBXAS1		R-HSA-141186;R-HSA-76416;R-HSA-211904;R-HSA-76354;R-HSA-211968;R-HSA-192065;R-HSA-211910;R-HSA-211919;R-HSA-211983;R-HSA-9677917;R-HSA-141202;R-HSA-141200;R-HSA-76434;R-HSA-211991;R-HSA-5696131;R-HSA-76500;R-HSA-211924;R-HSA-211988;R-HSA-6786239;R-HSA-211929;R-HSA-141341;R-HSA-211873;R-HSA-76453;R-HSA-217255;R-HSA-215526;R-HSA-212005;R-HSA-212004;R-HSA-217258;R-HSA-76456;R-HSA-211881;R-HSA-76397;…
R-HSA-195258	RHO GTPase Effectors	17	325	0.0214196	0.988878	0.988878	22	113	0.00795999	9606	Homo sapiens	FHOD3;CENPU;AHCTF1;TUBAL3;WIPF3;PIK3R4;WASL;PRKCZ;TUBB8;TUBA3C;TTLL3;DLC1;NOX3;MYH11;BUB1;MAD1L1		R-HSA-2197698;R-HSA-2029466;R-HSA-5668978;R-HSA-5666160;R-HSA-442592;R-HSA-419232;R-HSA-5666129;R-HSA-5668735;R-HSA-5668731;R-HSA-5666169;R-HSA-5665767;R-HSA-5668932;R-HSA-9626817;R-HSA-5665761;R-HSA-5671919;R-HSA-6798174;R-HSA-2197691;R-HSA-2197690;R-HSA-419197;R-HSA-442586;R-HSA-5672329;R-HSA-2029473
R-HSA-8957322	Metabolism of steroids	17	331	0.0218151	0.991268	0.991268	26	250	0.0176106	9606	Homo sapiens	ABCC3;SEC24A;NCOA6;IDI2;NR1H4;HSD17B12;ABCB11;RGMB;LSS;ACACA;HELZ2;SLCO1B3;MVD;OSBPL1A		R-HSA-1655834;R-HSA-192065;R-HSA-191366;R-HSA-1655836;R-HSA-2426144;R-HSA-1655825;R-HSA-194187;R-HSA-5340251;R-HSA-1655826;R-HSA-1655828;R-HSA-1655830;R-HSA-2426154;R-HSA-193362;R-HSA-8867667;R-HSA-191382;R-HSA-2426160;R-HSA-194079;R-HSA-191972;R-HSA-193064;R-HSA-194153;R-HSA-1655848;R-HSA-192051;R-HSA-5340195;R-HSA-1655850;R-HSA-191414;R-HSA-1655845
R-HSA-8978868	Fatty acid metabolism	17	431	0.0284057	0.999914	0.999914	28	220	0.0154973	9606	Homo sapiens	PHYH;HACD1;ACSM3;CYP4F2;ELOVL2;CYP4A11;FAAH2;ACOT13;HSD17B12;ACACA;NUDT7;CYP2C8;TBXAS1;ACADM;ACOT6		R-HSA-389639;R-HSA-8875013;R-HSA-548800;R-HSA-75851;R-HSA-2046100;R-HSA-2161899;R-HSA-5676637;R-HSA-2046095;R-HSA-2046094;R-HSA-2046090;R-HSA-76500;R-HSA-2046088;R-HSA-548818;R-HSA-77338;R-HSA-109341;R-HSA-2046083;R-HSA-2161792;R-HSA-77345;R-HSA-5693751;R-HSA-211873;R-HSA-200555;R-HSA-5690042;R-HSA-5690043;R-HSA-6809354;R-HSA-2161613;R-HSA-2161745;R-HSA-2161940;R-HSA-2161814
R-HSA-71387	Metabolism of carbohydrates	17	459	0.0302511	0.99998	0.99998	60	241	0.0169766	9606	Homo sapiens	NDC1;IDUA;GAA;PHKA1;PGD;ACAN;VCAN;CHSY1;POM121C;NUP50;NUP88;CSPG4;CHST13;MAN2C1;AGRN;PCK1;CD44		R-HSA-2046239;R-HSA-1971487;R-HSA-71299;R-HSA-1793176;R-HSA-1971482;R-HSA-1971483;R-HSA-2024084;R-HSA-2046222;R-HSA-2022919;R-HSA-2076419;R-HSA-1889981;R-HSA-9638064;R-HSA-1667005;R-HSA-1889978;R-HSA-2046265;R-HSA-2090037;R-HSA-170796;R-HSA-2022065;R-HSA-9632034;R-HSA-2022063;R-HSA-2024108;R-HSA-2022061;R-HSA-9632033;R-HSA-2160915;R-HSA-2022056;R-HSA-1793186;R-HSA-2022052;R-HSA-2024100;R-HSA-1971…
R-HSA-5173105	O-linked glycosylation	16	133	0.00876557	0.11001	0.854201	21	27	0.00190194	9606	Homo sapiens	MUC17;POMT1;B3GLCT;ADAMTS12;B3GNTL1;ADAMTS20;POFUT2;ADAMTS3;ADAMTS13;ADAMTS18;MUC7;MUC12;ADAMTS8;LARGE1;ADAMTS9;GALNT9		R-HSA-5615637;R-HSA-5694487;R-HSA-977071;R-HSA-9638097;R-HSA-5173005;R-HSA-1964505;R-HSA-913675;R-HSA-5173192;R-HSA-1964501;R-HSA-914017;R-HSA-914018;R-HSA-914012;R-HSA-914008;R-HSA-914010;R-HSA-981497;R-HSA-914005;R-HSA-981814;R-HSA-9638090;R-HSA-914006;R-HSA-6786012;R-HSA-981809
R-HSA-983231	Factors involved in megakaryocyte development and platelet production	16	194	0.0127859	0.584759	0.854201	11	43	0.00302902	9606	Homo sapiens	DOCK6;DOCK5;TUBAL3;IFNA17;DOCK8;STARD9;ZC3H6;RBSN;KIF27;TUBB8;TUBA3C;KIF21B;KIF20B;DOCK1;ZFPM1		R-HSA-1011598;R-HSA-990478;R-HSA-983259;R-HSA-1011576;R-HSA-994038;R-HSA-992708;R-HSA-994020;R-HSA-996755;R-HSA-983266;R-HSA-994034;R-HSA-1011600
R-HSA-68877	Mitotic Prometaphase	16	211	0.0139063	0.712383	0.854201	11	20	0.00140885	9606	Homo sapiens	PLK4;CENPU;AHCTF1;TUBAL3;CEP152;CROCC2;TUBB8;CCNB1;TUBA3C;DLC1;CEP192;CEP41;PCNT;BUB1;MAD1L1		R-HSA-2514854;R-HSA-2468293;R-HSA-9648114;R-HSA-9648017;R-HSA-2484822;R-HSA-375302;R-HSA-380316;R-HSA-380508;R-HSA-1638803;R-HSA-2468287;R-HSA-1638821
R-HSA-6785807	Interleukin-4 and Interleukin-13 signaling	16	211	0.0139063	0.712383	0.854201	16	47	0.00331079	9606	Homo sapiens	FCER2;ITGAM;BCL6;MAOB;ITGAX;OSM;LBP;TYK2;FAN1		R-HSA-6793958;R-HSA-6786118;R-HSA-6788582;R-HSA-6785762;R-HSA-6786114;R-HSA-6786050;R-HSA-6789615;R-HSA-6797271;R-HSA-6786070;R-HSA-6790036;R-HSA-6788628;R-HSA-6786110;R-HSA-6785821;R-HSA-6788571;R-HSA-6788346;R-HSA-6790041
R-HSA-397014	Muscle contraction	16	232	0.0152903	0.832454	0.854201	15	53	0.00373345	9606	Homo sapiens	CAMK2B;TRIM72;MYBPC1;ITGB5;DMPK;CAD;NEB;RYR3;CACNA1I;SCN10A;SCN7A;DMD;MYH11;TLN2;VCL;SCN1A		R-HSA-390597;R-HSA-427910;R-HSA-5263633;R-HSA-445700;R-HSA-390598;R-HSA-390593;R-HSA-445699;R-HSA-390595;R-HSA-2855020;R-HSA-9700701;R-HSA-5576895;R-HSA-5578777;R-HSA-445704;R-HSA-445705;R-HSA-5263628
R-HSA-9748784	Drug ADME	16	239	0.0157517	0.862837	0.862837	16	121	0.00852353	9606	Homo sapiens	ABCC3;ABCC4;SLC16A1;ACY1;ACSM3;GSTP1;GLYAT;CYP2C8;CYP2D6;SLCO1B3;UGT1A5;UGT2A2;PCK1;UGT2B7;SLC29A2		R-HSA-9751024;R-HSA-9750001;R-HSA-9757010;R-HSA-9750546;R-HSA-9749971;R-HSA-9753944;R-HSA-9753284;R-HSA-2162096;R-HSA-9758661;R-HSA-174931;R-HSA-9753280;R-HSA-9750016;R-HSA-9750656;R-HSA-9749986;R-HSA-9645220;R-HSA-9753283
R-HSA-9694516	SARS-CoV-2 Infection	16	365	0.0240559	0.999018	0.999018	20	210	0.0147929	9606	Homo sapiens	NDC1;VPS18;SEC24A;IFNA17;PIK3R4;TYK2;ANO2;SRPK1;MAVS;POM121C;NUP50;NUP88;AGRN;IKBKE;RPS24		R-HSA-9694579;R-HSA-9729330;R-HSA-9709852;R-HSA-9698265;R-HSA-9755359;R-HSA-9699007;R-HSA-9708889;R-HSA-983426;R-HSA-9729849;R-HSA-909726;R-HSA-9716160;R-HSA-9694661;R-HSA-9755747;R-HSA-9768142;R-HSA-9697423;R-HSA-9705320;R-HSA-9754537;R-HSA-9770187;R-HSA-9698988;R-HSA-918225
R-HSA-425407	SLC-mediated transmembrane transport	16	418	0.0275489	0.99993	0.99993	20	194	0.0136658	9606	Homo sapiens	SLC38A1;SLC16A1;SLC2A11;SLC39A14;SLC4A7;SLC6A7;SLC7A7;HEPH;SLCO1B3;SLCO4C1;SLC26A7;SLC27A6;RHAG;SLC12A7;SLC38A2;SLC29A2		R-HSA-109536;R-HSA-444100;R-HSA-444416;R-HSA-442368;R-HSA-879594;R-HSA-352108;R-HSA-442317;R-HSA-879585;R-HSA-425483;R-HSA-428779;R-HSA-426155;R-HSA-352119;R-HSA-379415;R-HSA-427570;R-HSA-442387;R-HSA-109527;R-HSA-9645220;R-HSA-109529;R-HSA-194079;R-HSA-109534
R-HSA-418594	G alpha (i) signalling events	16	426	0.0280762	0.999954	0.999954	23	74	0.00521274	9606	Homo sapiens	CAMK2B;TAS2R31;PTGER3;ADCY8;ADCY7;MCHR1;MTNR1A;RGS3;HCAR1;PPP3CC;CXCR1;CCR8;RGS9		R-HSA-442725;R-HSA-392129;R-HSA-749454;R-HSA-170666;R-HSA-8982019;R-HSA-392206;R-HSA-380073;R-HSA-170671;R-HSA-8982020;R-HSA-170674;R-HSA-392212;R-HSA-170672;R-HSA-201783;R-HSA-8982012;R-HSA-170676;R-HSA-170677;R-HSA-201787;R-HSA-749456;R-HSA-111930;R-HSA-170686;R-HSA-9617583;R-HSA-444792;R-HSA-170685
R-HSA-3906995	Diseases associated with O-glycosylation of proteins	15	78	0.00514071	0.00350204	0.854201	8	9	0.000633981	9606	Homo sapiens	NOTCH1;MUC17;POMT1;B3GLCT;ADAMTS12;ADAMTS20;LFNG;ADAMTS3;ADAMTS13;ADAMTS18;MUC7;MUC12;ADAMTS8;LARGE1;ADAMTS9		R-HSA-5615556;R-HSA-5615604;R-HSA-6785524;R-HSA-6785668;R-HSA-5096537;R-HSA-5096538;R-HSA-5096532;R-HSA-6785565
R-HSA-216083	Integrin cell surface interactions	15	86	0.00566796	0.00822583	0.854201	19	55	0.00387433	9606	Homo sapiens	ITGAM;ITGB5;COL5A1;COL7A1;COL4A4;ITGA10;COL4A6;ITGAX;COL10A1;COL4A5;ITGB8;COL6A5;AGRN;CD44		R-HSA-2484965;R-HSA-4085087;R-HSA-114563;R-HSA-4088218;R-HSA-202727;R-HSA-4539779;R-HSA-216043;R-HSA-2467436;R-HSA-216040;R-HSA-2327695;R-HSA-216076;R-HSA-216082;R-HSA-202704;R-HSA-2752125;R-HSA-4086216;R-HSA-4088264;R-HSA-4084903;R-HSA-2752115;R-HSA-2470555
R-HSA-8980692	RHOA GTPase cycle	15	154	0.0101496	0.336015	0.854201	3	6	0.000422654	9606	Homo sapiens	FHOD3;ARHGAP11A;PLEKHG3;ARHGEF10;ARHGEF12;CNTN5;ARHGEF15;RASGRF2;PLEKHG5;ARHGAP18;ARHGEF18;MYO9A;DEF6;ARHGAP35;DLC1;ECT2		R-HSA-9013009;R-HSA-8980691;R-HSA-8981637
R-HSA-2990846	SUMOylation	15	192	0.0126541	0.665536	0.854201	33	140	0.00986193	9606	Homo sapiens	NDC1;BLM;ZNF131;THRB;CBX4;SP110;GAA;NR1H4;SENP1;POM121C;TDG;NUP50;NUP88;ZNF865;IKBKE		R-HSA-3108203;R-HSA-4551616;R-HSA-4615872;R-HSA-4570499;R-HSA-4719424;R-HSA-3296126;R-HSA-2993763;R-HSA-4719448;R-HSA-5228508;R-HSA-4755419;R-HSA-2990840;R-HSA-4568914;R-HSA-2990842;R-HSA-4655440;R-HSA-4570463;R-HSA-4755478;R-HSA-3108209;R-HSA-3000399;R-HSA-5228525;R-HSA-4551655;R-HSA-5228523;R-HSA-4551649;R-HSA-4551648;R-HSA-4551727;R-HSA-3927824;R-HSA-3000348;R-HSA-4615987;R-HSA-3000411;R-HSA-4…
R-HSA-3000178	ECM proteoglycans	14	79	0.00520662	0.00918717	0.854201	15	23	0.00162017	9606	Homo sapiens	ITGAM;LAMA2;ITGB5;LRP4;HAPLN1;DSPP;ACAN;VCAN;COL5A1;COL4A4;COL4A6;ITGAX;COL4A5;COL6A5;AGRN		R-HSA-2467716;R-HSA-2426471;R-HSA-2327909;R-HSA-4086132;R-HSA-2681667;R-HSA-2467659;R-HSA-2424246;R-HSA-2467665;R-HSA-2467633;R-HSA-2396370;R-HSA-2396124;R-HSA-2424252;R-HSA-2318623;R-HSA-2465883;R-HSA-2466106
R-HSA-3108232	SUMO E3 ligases SUMOylate target proteins	14	183	0.0120609	0.691587	0.854201	30	131	0.00922795	9606	Homo sapiens	NDC1;BLM;ZNF131;THRB;CBX4;SP110;GAA;NR1H4;POM121C;TDG;NUP50;NUP88;ZNF865;IKBKE		R-HSA-3108203;R-HSA-4551616;R-HSA-4615872;R-HSA-4570499;R-HSA-4719424;R-HSA-3296126;R-HSA-4719448;R-HSA-5228508;R-HSA-4755419;R-HSA-4568914;R-HSA-4655440;R-HSA-4570463;R-HSA-4755478;R-HSA-3108209;R-HSA-3000399;R-HSA-5228525;R-HSA-4551655;R-HSA-5228523;R-HSA-4551649;R-HSA-4551648;R-HSA-4551727;R-HSA-3927824;R-HSA-3000348;R-HSA-4615987;R-HSA-3000411;R-HSA-4570493;R-HSA-4551679;R-HSA-4655355;R-HSA-3…
R-HSA-69275	G2/M Transition	14	212	0.0139722	0.861815	0.861815	38	78	0.00549451	9606	Homo sapiens	PLK4;TUBAL3;CEP152;CROCC2;CDC25B;TUBB8;CCNA2;CCNB1;TUBA3C;DLC1;CEP192;CEP41;PCNT		R-HSA-380294;R-HSA-170055;R-HSA-170116;R-HSA-380303;R-HSA-170120;R-HSA-170057;R-HSA-170126;R-HSA-8852298;R-HSA-4088307;R-HSA-170131;R-HSA-380311;R-HSA-3000319;R-HSA-4088298;R-HSA-170070;R-HSA-8852306;R-HSA-2574845;R-HSA-8853405;R-HSA-170072;R-HSA-3000310;R-HSA-170076;R-HSA-2574840;R-HSA-380455;R-HSA-170087;R-HSA-4088024;R-HSA-170084;R-HSA-170088;R-HSA-170153;R-HSA-8853419;R-HSA-170158;R-HSA-17015…
R-HSA-453274	Mitotic G2-G2/M phases	14	214	0.014104	0.870151	0.870151	40	80	0.00563539	9606	Homo sapiens	PLK4;TUBAL3;CEP152;CROCC2;CDC25B;TUBB8;CCNA2;CCNB1;TUBA3C;DLC1;CEP192;CEP41;PCNT		R-HSA-380294;R-HSA-170055;R-HSA-170116;R-HSA-380303;R-HSA-170120;R-HSA-170057;R-HSA-170126;R-HSA-8852298;R-HSA-4088307;R-HSA-170131;R-HSA-380311;R-HSA-3000319;R-HSA-4088298;R-HSA-170070;R-HSA-8852306;R-HSA-2574845;R-HSA-8853405;R-HSA-170072;R-HSA-3000310;R-HSA-170076;R-HSA-2574840;R-HSA-380455;R-HSA-187937;R-HSA-170087;R-HSA-4088024;R-HSA-170084;R-HSA-170088;R-HSA-170153;R-HSA-8853419;R-HSA-17015…
R-HSA-112314	Neurotransmitter receptors and postsynaptic signal transmission	14	232	0.0152903	0.928468	0.928468	47	110	0.00774866	9606	Homo sapiens	CAMK2B;KCNJ5;CHRNA5;TUBAL3;CHRNA4;RASGRF2;KCNJ15;ADCY8;ADCY7;GRIN2B;GABRG2;TUBB8;TUBA3C;LRRC7		R-HSA-9609746;R-HSA-9609744;R-HSA-9619542;R-HSA-9611030;R-HSA-416320;R-HSA-8856398;R-HSA-392206;R-HSA-442760;R-HSA-9610653;R-HSA-9610627;R-HSA-629595;R-HSA-438037;R-HSA-1013020;R-HSA-629596;R-HSA-629599;R-HSA-1013012;R-HSA-9609737;R-HSA-442715;R-HSA-629588;R-HSA-9609743;R-HSA-9609740;R-HSA-9610802;R-HSA-432164;R-HSA-975340;R-HSA-442725;R-HSA-432162;R-HSA-9612085;R-HSA-170666;R-HSA-442732;R-HSA-43…
R-HSA-202733	Cell surface interactions at the vascular wall	14	257	0.016938	0.971704	0.971704	11	65	0.00457875	9606	Homo sapiens	CD2;GRB7;ITGAM;SLC16A1;SLC7A7;IGKV1-16;IGLL1;PSG4;ITGAX;TNFRSF10B;IGHA1;CD44		R-HSA-202704;R-HSA-202727;R-HSA-8858498;R-HSA-204773;R-HSA-2870221;R-HSA-5635741;R-HSA-202714;R-HSA-8858428;R-HSA-204392;R-HSA-8870732;R-HSA-375131
R-HSA-76002	Platelet activation, signaling and aggregation	14	293	0.0193106	0.993749	0.993749	34	117	0.00824176	9606	Homo sapiens	CHID1;ABCC4;ECM1;ORM1;BRPF3;ANXA5;PRKCZ;PIK3R6;PIK3R5;DGKQ;TLN2;CLEC1B;A2M;VCL		R-HSA-443910;R-HSA-114689;R-HSA-426240;R-HSA-443905;R-HSA-429441;R-HSA-354124;R-HSA-437195;R-HSA-437192;R-HSA-372693;R-HSA-5684806;R-HSA-482772;R-HSA-354066;R-HSA-5684801;R-HSA-354077;R-HSA-372697;R-HSA-354073;R-HSA-354149;R-HSA-429415;R-HSA-354087;R-HSA-429157;R-HSA-372705;R-HSA-432096;R-HSA-481007;R-HSA-351341;R-HSA-377644;R-HSA-377641;R-HSA-437162;R-HSA-377640;R-HSA-377643;R-HSA-354165;R-HSA-5…
R-HSA-983169	Class I MHC mediated antigen processing & presentation	14	412	0.0271535	0.999986	0.999986	11	48	0.00338123	9606	Homo sapiens	SEC24A;ITGB5;PIK3R4;LTN1;KLHL11;FBXO10;ASB15;NLE1;CDC26;RBCK1;FBXO7;FBXL4;ANAPC1		R-HSA-983422;R-HSA-983147;R-HSA-203979;R-HSA-983157;R-HSA-983156;R-HSA-983140;R-HSA-1236958;R-HSA-983426;R-HSA-983425;R-HSA-1236956;R-HSA-983424
R-HSA-1474290	Collagen formation	13	104	0.00685428	0.113233	0.854201	43	77	0.00542406	9606	Homo sapiens	COL15A1;ADAMTS3;COL24A1;COL5A1;COL7A1;COL4A4;PXDN;COL4A6;COL10A1;COL21A1;COL4A5;COL6A5		R-HSA-8948232;R-HSA-8944265;R-HSA-2002460;R-HSA-8948234;R-HSA-8948224;R-HSA-8944257;R-HSA-8948226;R-HSA-1474266;R-HSA-8948228;R-HSA-8944261;R-HSA-8948230;R-HSA-8944262;R-HSA-8948231;R-HSA-8944216;R-HSA-2214324;R-HSA-2002440;R-HSA-1981128;R-HSA-1980233;R-HSA-8944223;R-HSA-2214330;R-HSA-1981120;R-HSA-1650808;R-HSA-2002428;R-HSA-1614460;R-HSA-1614461;R-HSA-2022073;R-HSA-2213192;R-HSA-2213195;R-HSA-2…
R-HSA-9705683	SARS-CoV-2-host interactions	13	248	0.0163448	0.977606	0.977606	12	67	0.00471964	9606	Homo sapiens	NDC1;VPS18;MAVS;SEC24A;POM121C;NUP50;IFNA17;PIK3R4;NUP88;TYK2;IKBKE;RPS24		R-HSA-909726;R-HSA-9716160;R-HSA-9755747;R-HSA-9709852;R-HSA-9755359;R-HSA-9768142;R-HSA-9705320;R-HSA-9708889;R-HSA-983426;R-HSA-9729849;R-HSA-9754537;R-HSA-918225
R-HSA-68882	Mitotic Anaphase	13	249	0.0164107	0.978513	0.978513	11	32	0.00225416	9606	Homo sapiens	TUBB8;NDC1;CENPU;AHCTF1;CCNB1;TUBA3C;TUBAL3;CDC26;DLC1;BUB1;ANAPC1;MAD1L1		R-HSA-9668419;R-HSA-174144;R-HSA-9624800;R-HSA-2467809;R-HSA-2467811;R-HSA-9634219;R-HSA-9618378;R-HSA-174202;R-HSA-9634169;R-HSA-174121;R-HSA-9615901
R-HSA-2555396	Mitotic Metaphase and Anaphase	13	250	0.0164766	0.979385	0.979385	11	33	0.0023246	9606	Homo sapiens	TUBB8;NDC1;CENPU;AHCTF1;CCNB1;TUBA3C;TUBAL3;CDC26;DLC1;BUB1;ANAPC1;MAD1L1		R-HSA-9668419;R-HSA-174144;R-HSA-9624800;R-HSA-2467809;R-HSA-2467811;R-HSA-9634219;R-HSA-9618378;R-HSA-174202;R-HSA-9634169;R-HSA-174121;R-HSA-9615901
R-HSA-72203	Processing of Capped Intron-Containing Pre-mRNA	13	299	0.0197061	0.997739	0.997739	32	34	0.00239504	9606	Homo sapiens	NDC1;LUZP4;PPWD1;CWC27;USP39;CHERP;HEPH;POM121C;NUP50;SNIP1;NUP88;PPIG;SNRNP35		R-HSA-9770132;R-HSA-8849157;R-HSA-159046;R-HSA-9770129;R-HSA-9770131;R-HSA-75079;R-HSA-159050;R-HSA-9770141;R-HSA-75081;R-HSA-75080;R-HSA-9770847;R-HSA-75083;R-HSA-9770142;R-HSA-75082;R-HSA-111439;R-HSA-77587;R-HSA-9770119;R-HSA-158481;R-HSA-158484;R-HSA-75097;R-HSA-75096;R-HSA-75098;R-HSA-77594;R-HSA-72103;R-HSA-9770236;R-HSA-9772351;R-HSA-158441;R-HSA-158447;R-HSA-9770145;R-HSA-72180;R-HSA-7218…
R-HSA-1650814	Collagen biosynthesis and modifying enzymes	12	76	0.0050089	0.0325827	0.854201	32	51	0.00359256	9606	Homo sapiens	COL15A1;ADAMTS3;COL24A1;COL5A1;COL7A1;COL4A4;COL4A6;COL10A1;COL21A1;COL4A5;COL6A5		R-HSA-8948232;R-HSA-8944265;R-HSA-2002460;R-HSA-8948234;R-HSA-8948224;R-HSA-8944257;R-HSA-8948226;R-HSA-8948228;R-HSA-8944261;R-HSA-8948230;R-HSA-8944262;R-HSA-8948231;R-HSA-8944216;R-HSA-2002440;R-HSA-1981128;R-HSA-1980233;R-HSA-8944223;R-HSA-1981120;R-HSA-1650808;R-HSA-2002428;R-HSA-1614460;R-HSA-1614461;R-HSA-2022073;R-HSA-2089971;R-HSA-1981104;R-HSA-8948219;R-HSA-2152276;R-HSA-8948222;R-HSA-8…
R-HSA-5620912	Anchoring of the basal body to the plasma membrane	12	99	0.00652475	0.144723	0.854201	8	9	0.000633981	9606	Homo sapiens	PLK4;AHI1;C2CD3;CEP152;DLC1;SCLT1;CEP83;CEP192;B9D1;CEP41;PCNT;CROCC2		R-HSA-5626228;R-HSA-5626227;R-HSA-5626220;R-HSA-5626223;R-HSA-5626681;R-HSA-5617816;R-HSA-5626699;R-HSA-5638009
R-HSA-6807878	COPI-mediated anterograde transport	12	107	0.007052	0.207245	0.854201	8	12	0.000845309	9606	Homo sapiens	TUBB8;TUBA3C;COG6;TUBAL3;COG5;COG4;GOSR2;DLC1;COG3;ANK2;ANK1;SPTB		R-HSA-6809015;R-HSA-6809014;R-HSA-6807877;R-HSA-6809011;R-HSA-6807875;R-HSA-6809010;R-HSA-6809006;R-HSA-6809003
R-HSA-373760	L1CAM interactions	12	130	0.00856785	0.429084	0.854201	14	54	0.00380389	9606	Homo sapiens	TUBB8;DNM3;SCN10A;TUBA3C;TUBAL3;ITGA10;SCN7A;ANK2;EPHB2;ANK1;SPTB;SCN1A		R-HSA-373729;R-HSA-445091;R-HSA-445088;R-HSA-445071;R-HSA-392751;R-HSA-373739;R-HSA-443817;R-HSA-447030;R-HSA-555065;R-HSA-445076;R-HSA-445077;R-HSA-374675;R-HSA-443774;R-HSA-447034
R-HSA-5693532	DNA Double-Strand Break Repair	12	169	0.0111382	0.77299	0.854201	53	113	0.00795999	9606	Homo sapiens	BARD1;CCNA2;BLM;RIF1;RFC2;EXO1;POLM;GAA;XRCC3;EYA4;SIRT6;TOPBP1		R-HSA-69891;R-HSA-5684052;R-HSA-5686483;R-HSA-5685341;R-HSA-5683801;R-HSA-5685319;R-HSA-9700998;R-HSA-5686469;R-HSA-5687360;R-HSA-5685953;R-HSA-5685838;R-HSA-5687758;R-HSA-9701000;R-HSA-9701003;R-HSA-5686900;R-HSA-5686642;R-HSA-5684081;R-HSA-5686398;R-HSA-5683967;R-HSA-5693564;R-HSA-5683964;R-HSA-5693561;R-HSA-5693542;R-HSA-5684071;R-HSA-5693539;R-HSA-5685985;R-HSA-5693551;R-HSA-5685994;R-HSA-970…
R-HSA-5633007	Regulation of TP53 Activity	12	178	0.0117314	0.82699	0.854201	9	98	0.00690335	9606	Homo sapiens	BARD1;CCNA2;BLM;RFC2;BRPF3;EXO1;GAA;SMYD2;TAF1L;TOPBP1;TAF4		R-HSA-6805399;R-HSA-6805638;R-HSA-6805109;R-HSA-6799332;R-HSA-6805620;R-HSA-6805650;R-HSA-6793661;R-HSA-3222237;R-HSA-6805640
R-HSA-8868773	rRNA processing in the nucleus and cytosol	12	207	0.0136427	0.936538	0.936538	8	15	0.00105664	9606	Homo sapiens	TBL3;WDR36;PDCD11;LRP1;DIMT1;DIS3;HEATR1;DDX52;AGRN;RPS24;NOL6		R-HSA-6791223;R-HSA-6791222;R-HSA-6791221;R-HSA-6791218;R-HSA-6790994;R-HSA-6791228;R-HSA-6791227;R-HSA-6790906
R-HSA-72312	rRNA processing	12	247	0.0162789	0.98784	0.98784	8	21	0.00147929	9606	Homo sapiens	TBL3;WDR36;PDCD11;LRP1;DIMT1;DIS3;HEATR1;DDX52;AGRN;RPS24;NOL6		R-HSA-6791223;R-HSA-6791222;R-HSA-6791221;R-HSA-6791218;R-HSA-6790994;R-HSA-6791228;R-HSA-6791227;R-HSA-6790906
R-HSA-162906	HIV Infection	12	260	0.0171357	0.993279	0.993279	52	160	0.0112708	9606	Homo sapiens	NDC1;APOBEC3G;POM121C;TAT;NUP50;ERCC2;TCEA1;NUP88;TAF1L;TAF4		R-HSA-180622;R-HSA-167181;R-HSA-180630;R-HSA-167191;R-HSA-180634;R-HSA-180632;R-HSA-167192;R-HSA-167196;R-HSA-167197;R-HSA-9613490;R-HSA-167459;R-HSA-167072;R-HSA-167076;R-HSA-167077;R-HSA-9613498;R-HSA-167468;R-HSA-167474;R-HSA-167090;R-HSA-165043;R-HSA-165047;R-HSA-167477;R-HSA-167098;R-HSA-167097;R-HSA-167481;R-HSA-167484;R-HSA-180540;R-HSA-167234;R-HSA-167111;R-HSA-167115;R-HSA-180555;R-HSA-1…
R-HSA-1483257	Phospholipid metabolism	12	314	0.0206947	0.999548	0.999548	19	218	0.0153564	9606	Homo sapiens	AGPAT5;PCYT2;MIGA2;AGK;SEC16A;ACP6;PIK3R4;SYNJ2;LPIN2;PIK3R6;PIK3R5		R-HSA-1483190;R-HSA-1675961;R-HSA-1676024;R-HSA-1482548;R-HSA-1675994;R-HSA-1675836;R-HSA-1676177;R-HSA-1675824;R-HSA-1676048;R-HSA-75885;R-HSA-1675988;R-HSA-1676203;R-HSA-1676109;R-HSA-1483203;R-HSA-8954398;R-HSA-8878654;R-HSA-1675939;R-HSA-5696074;R-HSA-1483081
R-HSA-5683057	MAPK family signaling cascades	12	380	0.0250445	0.999989	0.999989	32	122	0.00859397	9606	Homo sapiens	CAMK2B;LRRC7;RASGRF2;RGL3;TLN2;TYK2;MAPK6;RALGDS;SPTB;GRIN2B;VCL		R-HSA-5672980;R-HSA-5672978;R-HSA-5692754;R-HSA-5692755;R-HSA-5687120;R-HSA-5692764;R-HSA-5692761;R-HSA-9657603;R-HSA-5672965;R-HSA-5687109;R-HSA-9657606;R-HSA-5687107;R-HSA-5672972;R-HSA-5672973;R-HSA-9657608;R-HSA-5692749;R-HSA-5687112;R-HSA-9660557;R-HSA-5672969;R-HSA-5687094;R-HSA-109857;R-HSA-5692788;R-HSA-109858;R-HSA-5687090;R-HSA-5687091;R-HSA-9657599;R-HSA-5692775;R-HSA-5692770;R-HSA-569…
R-HSA-8948216	Collagen chain trimerization	11	44	0.00289989	0.00169924	0.854201	9	28	0.00197239	9606	Homo sapiens	COL15A1;COL24A1;COL5A1;COL7A1;COL4A4;COL4A6;COL10A1;COL21A1;COL4A5;COL6A5		R-HSA-8944216;R-HSA-8944265;R-HSA-8944255;R-HSA-8944223;R-HSA-8944257;R-HSA-8944261;R-HSA-8944246;R-HSA-8944262;R-HSA-8944247
R-HSA-68875	Mitotic Prophase	11	134	0.00883148	0.588793	0.854201	26	34	0.00239504	9606	Homo sapiens	NDC1;CCNB1;POM121C;GORASP2;NUP50;NCAPH2;SLITRK5;NUP88;IDE;MASTL;LPIN2		R-HSA-2245218;R-HSA-2288097;R-HSA-2172194;R-HSA-5229194;R-HSA-5195402;R-HSA-5221130;R-HSA-2990880;R-HSA-2294574;R-HSA-2990882;R-HSA-2294580;R-HSA-2172666;R-HSA-2294590;R-HSA-2430533;R-HSA-2430535;R-HSA-2314566;R-HSA-2314569;R-HSA-2294600;R-HSA-2422927;R-HSA-5244669;R-HSA-2168079;R-HSA-2214351;R-HSA-4419948;R-HSA-2984220;R-HSA-2429719;R-HSA-380278;R-HSA-2172183
R-HSA-381119	Unfolded Protein Response (UPR)	11	155	0.0102155	0.766313	0.854201	11	94	0.00662158	9606	Homo sapiens	ERN1;DIS3;GOSR2;PREB;HYOU1;TLN2;EXTL3		R-HSA-381109;R-HSA-1791083;R-HSA-1791066;R-HSA-1791144;R-HSA-517731;R-HSA-381217;R-HSA-425923;R-HSA-381091;R-HSA-1791154;R-HSA-381116;R-HSA-1791137
R-HSA-5358351	Signaling by Hedgehog	11	168	0.0110723	0.845139	0.854201	27	82	0.00577628	9606	Homo sapiens	DISP2;EVC2;TUBA3C;OS9;IFT140;TTC21B;PTCH1;ADCY8;ADCY7;CDON		R-HSA-5635859;R-HSA-5632668;R-HSA-5612508;R-HSA-5362459;R-HSA-5612510;R-HSA-5635865;R-HSA-5633051;R-HSA-5632646;R-HSA-5362437;R-HSA-5362441;R-HSA-5632653;R-HSA-5632652;R-HSA-5610767;R-HSA-5610766;R-HSA-5632649;R-HSA-5632648;R-HSA-5635848;R-HSA-5610763;R-HSA-5362551;R-HSA-5362422;R-HSA-5610725;R-HSA-5632677;R-HSA-5610727;R-HSA-5632679;R-HSA-5610726;R-HSA-5610733;R-HSA-5362412
R-HSA-877300	Interferon gamma signaling	11	173	0.0114018	0.869309	0.869309	13	18	0.00126796	9606	Homo sapiens	CAMK2B;IL10RB;SP110;TRIM48;HLA-DQB2;CD44;HLA-DQB1		R-HSA-873924;R-HSA-873927;R-HSA-1031716;R-HSA-873926;R-HSA-873921;R-HSA-1031713;R-HSA-873922;R-HSA-877308;R-HSA-873919;R-HSA-9678561;R-HSA-873918;R-HSA-877269;R-HSA-909552
R-HSA-1989781	PPARA activates gene expression	11	175	0.0115336	0.878091	0.878091	41	41	0.00288814	9606	Homo sapiens	HELZ2;NCOA6;TXNRD1;CYP4A11;NR1H4;ACADM;APOA5		R-HSA-1655826;R-HSA-1989778;R-HSA-1989779;R-HSA-560517;R-HSA-1989776;R-HSA-1989777;R-HSA-1989774;R-HSA-560473;R-HSA-1989775;R-HSA-1989772;R-HSA-1989773;R-HSA-1989770;R-HSA-1368065;R-HSA-1989771;R-HSA-1989768;R-HSA-1989767;R-HSA-1989764;R-HSA-1989765;R-HSA-1989762;R-HSA-1989760;R-HSA-1989761;R-HSA-1989758;R-HSA-1989759;R-HSA-879724;R-HSA-1989756;R-HSA-1989757;R-HSA-1989754;R-HSA-1989755;R-HSA-1989…
R-HSA-400206	Regulation of lipid metabolism by PPARalpha	11	177	0.0116655	0.886391	0.886391	42	45	0.00316991	9606	Homo sapiens	HELZ2;NCOA6;TXNRD1;CYP4A11;NR1H4;ACADM;APOA5		R-HSA-400143;R-HSA-1655826;R-HSA-1989778;R-HSA-1989779;R-HSA-560517;R-HSA-1989776;R-HSA-1989777;R-HSA-1989774;R-HSA-560473;R-HSA-1989775;R-HSA-1989772;R-HSA-1989773;R-HSA-1989770;R-HSA-1368065;R-HSA-1989771;R-HSA-1989768;R-HSA-1989767;R-HSA-1989764;R-HSA-1989765;R-HSA-1989762;R-HSA-1989760;R-HSA-1989761;R-HSA-1989758;R-HSA-1989759;R-HSA-879724;R-HSA-1989756;R-HSA-1989757;R-HSA-1989754;R-HSA-19897…
R-HSA-211897	Cytochrome P450 - arranged by substrate type	11	186	0.0122586	0.918213	0.918213	29	61	0.00429699	9606	Homo sapiens	CYP2C8;CYP2B6;CYP2A13;CYP2D6;CYP4V2;CYP4F2;CYP4A11;TBXAS1;NR1H4;CYP4F12		R-HSA-76416;R-HSA-211904;R-HSA-76354;R-HSA-211968;R-HSA-192065;R-HSA-211910;R-HSA-211919;R-HSA-211983;R-HSA-76434;R-HSA-211991;R-HSA-76500;R-HSA-211924;R-HSA-211988;R-HSA-6786239;R-HSA-211929;R-HSA-211873;R-HSA-76453;R-HSA-215526;R-HSA-212005;R-HSA-212004;R-HSA-76456;R-HSA-211881;R-HSA-76397;R-HSA-143468;R-HSA-192051;R-HSA-76466;R-HSA-211962;R-HSA-76475;R-HSA-211966
R-HSA-6791226	Major pathway of rRNA processing in the nucleolus and cytosol	11	189	0.0124563	0.926991	0.926991	6	7	0.000493097	9606	Homo sapiens	TBL3;WDR36;PDCD11;LRP1;DIS3;HEATR1;DDX52;AGRN;RPS24;NOL6		R-HSA-6791223;R-HSA-6791222;R-HSA-6791221;R-HSA-6791218;R-HSA-6791228;R-HSA-6791227
R-HSA-418555	G alpha (s) signalling events	11	190	0.0125222	0.929732	0.929732	6	28	0.00197239	9606	Homo sapiens	PDE11A;CALCA;SCTR;GPR83;PDE7B;ADCY8;HTR4;ADCY7;CRHR2		R-HSA-379044;R-HSA-163617;R-HSA-392129;R-HSA-744887;R-HSA-744886;R-HSA-418553
R-HSA-2467813	Separation of Sister Chromatids	11	195	0.0128518	0.942152	0.942152	5	8	0.000563539	9606	Homo sapiens	TUBB8;CENPU;AHCTF1;TUBA3C;TUBAL3;CDC26;DLC1;BUB1;ANAPC1;MAD1L1		R-HSA-174144;R-HSA-2467809;R-HSA-2467811;R-HSA-174202;R-HSA-174121
R-HSA-8951664	Neddylation	11	254	0.0167403	0.995852	0.995852	24	44	0.00309946	9606	Homo sapiens	CUL9;TULP4;KLHL11;FBXO10;DCAF11;FBXO7;FBXL4;DCAF4;ASB15;NFE2L2		R-HSA-8956040;R-HSA-8956200;R-HSA-8955241;R-HSA-8952618;R-HSA-8952620;R-HSA-8952044;R-HSA-8956045;R-HSA-8955245;R-HSA-9755505;R-HSA-9755507;R-HSA-8932355;R-HSA-8932327;R-HSA-8952039;R-HSA-8955289;R-HSA-8956025;R-HSA-8956026;R-HSA-8952638;R-HSA-8956031;R-HSA-8952639;R-HSA-8956050;R-HSA-8955285;R-HSA-9758090;R-HSA-8952630;R-HSA-8952631
R-HSA-5619115	Disorders of transmembrane transporters	11	280	0.0184538	0.998896	0.998896	10	88	0.00619893	9606	Homo sapiens	NDC1;SLC16A1;SLC7A7;OS9;HEPH;POM121C;NUP50;SLCO1B3;NUP88;RHAG;ABCB11		R-HSA-8866854;R-HSA-5678517;R-HSA-5661474;R-HSA-5655760;R-HSA-5624211;R-HSA-5661198;R-HSA-5660910;R-HSA-5623051;R-HSA-8866857;R-HSA-8866856
R-HSA-5688426	Deubiquitination	11	289	0.019047	0.999315	0.999315	13	77	0.00542406	9606	Homo sapiens	BARD1;CCNA2;USP25;MAVS;MBD5;USP37;USP4;USP9Y;USP34;IDE;USP19		R-HSA-5696564;R-HSA-870479;R-HSA-6781797;R-HSA-5691411;R-HSA-5689649;R-HSA-5697009;R-HSA-870437;R-HSA-5690790;R-HSA-6781814;R-HSA-936381;R-HSA-8869456;R-HSA-5696872;R-HSA-3640872
R-HSA-983168	Antigen processing: Ubiquitination & Proteasome degradation	11	315	0.0207606	0.999835	0.999835	4	9	0.000633981	9606	Homo sapiens	CDC26;LTN1;KLHL11;RBCK1;FBXO10;FBXO7;FBXL4;ASB15;NLE1;ANAPC1		R-HSA-983147;R-HSA-983157;R-HSA-983156;R-HSA-983140
R-HSA-2022090	Assembly of collagen fibrils and other multimeric structures	10	67	0.00441574	0.0646905	0.854201	11	26	0.0018315	9606	Homo sapiens	COL15A1;COL24A1;COL5A1;COL7A1;COL4A4;PXDN;COL4A6;COL10A1;COL4A5;COL6A5		R-HSA-2213201;R-HSA-2559639;R-HSA-2213200;R-HSA-2214324;R-HSA-2213207;R-HSA-2213192;R-HSA-2213208;R-HSA-2213195;R-HSA-2214330;R-HSA-1474266;R-HSA-2396234
R-HSA-9749641	Aspirin ADME	10	80	0.00527252	0.150418	0.854201	7	26	0.0018315	9606	Homo sapiens	ABCC3;CYP2C8;SLC16A1;ACSM3;CYP2D6;UGT1A5;UGT2A2;GLYAT;UGT2B7		R-HSA-174931;R-HSA-9750016;R-HSA-9750656;R-HSA-9750001;R-HSA-9749986;R-HSA-9645220;R-HSA-9749971
R-HSA-1655829	Regulation of cholesterol biosynthesis by SREBP (SREBF)	10	87	0.00573387	0.212666	0.854201	12	52	0.003663	9606	Homo sapiens	HELZ2;SEC24A;NCOA6;MVD;RGMB;LSS;ACACA		R-HSA-1655848;R-HSA-1655850;R-HSA-1655834;R-HSA-1655836;R-HSA-2426144;R-HSA-2426160;R-HSA-1655825;R-HSA-1655826;R-HSA-1655845;R-HSA-1655828;R-HSA-1655830;R-HSA-2426154
R-HSA-6804756	Regulation of TP53 Activity through Phosphorylation	10	95	0.00626112	0.294165	0.854201	3	26	0.0018315	9606	Homo sapiens	BARD1;CCNA2;BLM;RFC2;EXO1;GAA;TAF1L;TOPBP1;TAF4		R-HSA-6805399;R-HSA-6805109;R-HSA-6799332
R-HSA-380320	Recruitment of NuMA to mitotic centrosomes	10	97	0.00639293	0.315769	0.854201	2	2	0.000140885	9606	Homo sapiens	PLK4;TUBB8;TUBA3C;TUBAL3;CEP152;DLC1;CEP192;CEP41;PCNT;CROCC2		R-HSA-380316;R-HSA-380508
R-HSA-381070	IRE1alpha activates chaperones	10	101	0.00665656	0.35991	0.854201	10	53	0.00373345	9606	Homo sapiens	ERN1;GOSR2;PREB;HYOU1;TLN2;EXTL3		R-HSA-381109;R-HSA-1791083;R-HSA-1791066;R-HSA-1791144;R-HSA-381217;R-HSA-425923;R-HSA-381091;R-HSA-1791154;R-HSA-381116;R-HSA-1791137
R-HSA-909733	Interferon alpha/beta signaling	10	123	0.0081065	0.600463	0.854201	16	25	0.00176106	9606	Homo sapiens	IFNA17;IFI6;IFIT5;ADAR;TYK2;XAF1		R-HSA-9678737;R-HSA-912680;R-HSA-909732;R-HSA-909729;R-HSA-997314;R-HSA-909730;R-HSA-997311;R-HSA-909724;R-HSA-997309;R-HSA-909726;R-HSA-909720;R-HSA-909722;R-HSA-1015702;R-HSA-909719;R-HSA-909718;R-HSA-1015699
R-HSA-9007101	Rab regulation of trafficking	10	131	0.00863376	0.677037	0.854201	11	35	0.00246548	9606	Homo sapiens	TBC1D2;RABGAP1;ALS2;TBC1D24;DENND3;ULK1;GAPVD1;RIN2;TBC1D10A;POLG		R-HSA-8854759;R-HSA-8876454;R-HSA-8854293;R-HSA-8854290;R-HSA-8854209;R-HSA-8854255;R-HSA-8854303;R-HSA-8877311;R-HSA-8876446;R-HSA-8854173;R-HSA-8875320
R-HSA-2500257	Resolution of Sister Chromatid Cohesion	10	134	0.00883148	0.703378	0.854201	5	8	0.000563539	9606	Homo sapiens	TUBB8;CENPU;AHCTF1;CCNB1;TUBA3C;TUBAL3;DLC1;BUB1;MAD1L1		R-HSA-2468293;R-HSA-2484822;R-HSA-1638803;R-HSA-2468287;R-HSA-1638821
R-HSA-2132295	MHC class II antigen presentation	10	137	0.0090292	0.72833	0.854201	24	26	0.0018315	9606	Homo sapiens	DNM3;TUBB8;TUBA3C;SEC24A;ACTR1B;TUBAL3;DLC1;OSBPL1A;HLA-DQB2;HLA-DQB1		R-HSA-2130336;R-HSA-2213248;R-HSA-8951498;R-HSA-8951500;R-HSA-2130500;R-HSA-2130725;R-HSA-2130504;R-HSA-2130378;R-HSA-2130731;R-HSA-2130349;R-HSA-2130478;R-HSA-2130640;R-HSA-2130641;R-HSA-2213235;R-HSA-2213236;R-HSA-2213239;R-HSA-2130486;R-HSA-2213241;R-HSA-2130393;R-HSA-8856157;R-HSA-2213243;R-HSA-2130619;R-HSA-2213244;R-HSA-2213246
R-HSA-5663220	RHO GTPases Activate Formins	10	149	0.00982008	0.813862	0.854201	5	27	0.00190194	9606	Homo sapiens	FHOD3;TUBB8;CENPU;AHCTF1;TUBA3C;TUBAL3;DLC1;BUB1;MAD1L1		R-HSA-5665767;R-HSA-5666160;R-HSA-5666129;R-HSA-5665761;R-HSA-5666169
R-HSA-69481	G2/M Checkpoints	10	153	0.0100837	0.837374	0.854201	11	24	0.00169062	9606	Homo sapiens	BARD1;BLM;CCNB1;DBF4;RFC2;EXO1;GAA;TOPBP1;MCM2		R-HSA-5683735;R-HSA-69891;R-HSA-6799332;R-HSA-170070;R-HSA-170055;R-HSA-176101;R-HSA-176298;R-HSA-176250;R-HSA-176264;R-HSA-176318;R-HSA-176175
R-HSA-162599	Late Phase of HIV Life Cycle	10	160	0.010545	0.872901	0.872901	42	78	0.00549451	9606	Homo sapiens	NDC1;POM121C;TAT;NUP50;ERCC2;TCEA1;NUP88;TAF1L;TAF4		R-HSA-167234;R-HSA-167111;R-HSA-167115;R-HSA-167113;R-HSA-167118;R-HSA-167181;R-HSA-167117;R-HSA-170706;R-HSA-170704;R-HSA-167121;R-HSA-167191;R-HSA-167130;R-HSA-167128;R-HSA-167192;R-HSA-167134;R-HSA-167196;R-HSA-167133;R-HSA-167197;R-HSA-9613490;R-HSA-167459;R-HSA-167136;R-HSA-167072;R-HSA-167076;R-HSA-167077;R-HSA-9613498;R-HSA-167150;R-HSA-167468;R-HSA-167148;R-HSA-167474;R-HSA-167090;R-HSA-1…
R-HSA-9705671	SARS-CoV-2 activates/modulates innate and adaptive immune responses	10	160	0.010545	0.872901	0.872901	10	47	0.00331079	9606	Homo sapiens	NDC1;MAVS;SEC24A;POM121C;IFNA17;NUP50;PIK3R4;NUP88;TYK2;IKBKE		R-HSA-909726;R-HSA-9716160;R-HSA-9755747;R-HSA-9709852;R-HSA-9768142;R-HSA-9755359;R-HSA-9705320;R-HSA-9708889;R-HSA-983426;R-HSA-918225
[truncated: 1,219 more rows]
